# Supplementary material for: Comparative Analysis of Gene Expression in Virulent and Attenuated Strains of Infectious Bronchitis Virus at Subcodon Resolution
Source: J Virol. 2019 Aug 28;93(18):e00714-19. doi: 10.1128/JVI.00714-19 (PMC6714804; doi:10.1128/JVI.00714-19)
Supplement: Supplemental file 1 [file JVI.00714-19-sd001.xlsx]

## Sheet: Sheet1
	DATASET S1 Transcriptional responses of CK cells to infection with IBV Beaudette and IBV M41. The log2 fold change (log2FC) columns show changes in transcript abundance in infected cells relative to mocks (log2FC_Beaudette_vs_Mock and log2FC_M41_vs_Mock) and in M41-infected cells relative to Beaudette-infected cells (log2FC_M41_vs_Beaudette). “NA” values indicate that the gene was not sufficientl…
Gene ID	Ensembl_ID	Description	log2FC_Beaudette_vs_Mock	padj_Beaudette_vs_Mock	log2FC_M41_vs_Mock	padj_M41_vs_Mock	log2FC_M41_vs_Beaudette	padj_M41_vs_Beaudette	GO_terms
CH25H	ENSGALG00000006352	cholesterol 25-hydroxylase [Source:NCBI gene;Acc:423788]	7.64096	1.89271e-17	5.84956	4.10475e-11	-1.7914	0.000438405	GO:0016020,GO:0016021,GO:0055114,GO:0000254,GO:0001567,GO:0005506,GO:0008395,GO:0016491,GO:0008203,GO:0008610,GO:0016126,GO:0035754,GO:0005789
PTGS2	ENSGALG00000033635	prostaglandin-endoperoxide synthase 2 [Source:NCBI gene;Acc:396451]	2.78511	2.27123e-12	1.01812	0.0738694	-1.767	0.00270822	GO:0016020,GO:0055114,GO:0046872,GO:0016491,GO:0006954,GO:0005737,GO:0006629,GO:0020037,GO:0098869,GO:0005783,GO:0005789,GO:0004601,GO:0006979,GO:0006633,GO:0051213,GO:0004666,GO:0001516,GO:0008217,GO:0019371,GO:0006631,GO:0031090,GO:0043231,GO:0006693,GO:0019899,GO:0042803,GO:0007566,GO:0031394,GO:0031622,GO:0033138,GO:0042127,GO:0043066,GO:0043154,GO:0046697,GO:0050873,GO:0071456,GO:0071471,GO:…
TNFSF15	ENSGALG00000007174	TNF superfamily member 15 [Source:NCBI gene;Acc:417247]	3.24307	3.43744e-16	1.48847	0.00477866	-1.7546	0.00291773	GO:0016020,GO:0016021,GO:0010469,GO:0005576,GO:0005622,GO:0006915,GO:0007165,GO:0006955,GO:0005125,GO:0005615,GO:0005164,GO:0006919,GO:0007250,GO:0042107,GO:0005886
LIF	ENSGALG00000008028	LIF, interleukin 6 family cytokine [Source:HGNC Symbol;Acc:HGNC:6596]	2.97861	7.12702e-14	1.25677	0.019963	-1.72184	0.00339139	GO:0005615,GO:0010469,GO:0005576,GO:0008083,GO:0006955,GO:0005125,GO:0008284,GO:0045595,GO:0005102,GO:0005146,GO:0001974,GO:0007260,GO:0007566,GO:0008285,GO:0010628,GO:0019827,GO:0030324,GO:0033138,GO:0033141,GO:0042531,GO:0043410,GO:0045651,GO:0045835,GO:0045944,GO:0046697,GO:0046888,GO:0048286,GO:0048644,GO:0048666,GO:0048711,GO:0048861,GO:0048863,GO:0050731,GO:0060135,GO:0060426,GO:0060463,GO:…
RRAD	ENSGALG00000005140	RRAD, Ras related glycolysis inhibitor and calcium channel regulator [Source:NCBI gene;Acc:415790]	4.12901	8.79876e-41	2.44193	5.09645e-13	-1.68708	4.68522e-05	GO:0000166,GO:0016020,GO:0005886,GO:0007165,GO:0005525,GO:0003924,GO:1901842,GO:1901841
EGR1	ENSGALG00000007669	early growth response 1 [Source:NCBI gene;Acc:373931]	0.26044	0.626867	-1.37369	0.00972254	-1.63413	0.0119356	GO:0003677,GO:0005634,GO:0046872,GO:0003676,GO:0043565,GO:0045893,GO:0003700,GO:0000976,GO:0000977,GO:0000982,GO:0001077,GO:0008270,GO:0010385,GO:0035035,GO:0044212,GO:0044729,GO:1990841,GO:0000122,GO:0001666,GO:0002931,GO:0006355,GO:0006366,GO:0009749,GO:0010628,GO:0030217,GO:0030509,GO:0032868,GO:0033233,GO:0035914,GO:0042981,GO:0044849,GO:0045080,GO:0045944,GO:0046886,GO:0050725,GO:0061418,GO:…
GEM	ENSGALG00000032506	GTP binding protein overexpressed in skeletal muscle [Source:NCBI gene;Acc:404771]	3.97945	6.31256e-29	2.347	2.02215e-09	-1.63245	0.0009573	GO:0000166,GO:0016020,GO:0005886,GO:0007165,GO:0005525,GO:0003924,GO:0000287,GO:0019003,GO:0000278,GO:0051276,GO:0051310,GO:1901842,GO:0005634,GO:0009898,GO:0030496,GO:0051233,GO:0072686
CDH17	ENSGALG00000035094	cadherin 17 [Source:NCBI gene;Acc:420225]	3.30592	9.2442e-07	1.67745	0.0397391	-1.62847	0.191984	GO:0016020,GO:0016021,GO:0005509,GO:0007155,GO:0005886,GO:0009986,GO:0007156,GO:0042803,GO:0005178,GO:0005427,GO:0008092,GO:0045296,GO:0002314,GO:0002315,GO:0006857,GO:0007043,GO:0007229,GO:0016339,GO:0030183,GO:0033626,GO:0034332,GO:0035672,GO:0044331,GO:0048536,GO:0098609,GO:0005634,GO:0005913,GO:0016323,GO:0016342,GO:0030054
ADAMTS1	ENSGALG00000040342	ADAM metallopeptidase with thrombospondin type 1 motif 1 [Source:HGNC Symbol;Acc:HGNC:217]	5.4441	1.4978e-56	3.83302	3.88843e-26	-1.61108	0.000438405	GO:0008270,GO:0006508,GO:0004222,GO:0008237,GO:0008201,GO:0001542,GO:0001822,GO:0060347,GO:1900087,GO:1904707,GO:1904754,GO:0005604,GO:0031012,GO:0031410
HAS2	ENSGALG00000029596	hyaluronan synthase 2 [Source:NCBI gene;Acc:395594]	5.86046	9.61748e-34	4.26688	1.01243e-16	-1.59357	0.00767063	GO:0016020,GO:0016021,GO:0005887,GO:0042802,GO:0050501,GO:0001570,GO:0008284,GO:0030212,GO:0030213,GO:0030335,GO:0036120,GO:0036302,GO:0045226,GO:0060349,GO:0071347,GO:0071356,GO:0071498,GO:0085029,GO:0090500,GO:1900625,GO:0005737
PLK2	ENSGALG00000014725	polo like kinase 2 [Source:HGNC Symbol;Acc:HGNC:19699]	3.27608	8.37732e-22	1.71711	7.58607e-06	-1.55898	0.0009573	GO:0000166,GO:0005524,GO:0016301,GO:0016740,GO:0016310,GO:0004672,GO:0004674,GO:0006468,GO:0043008,GO:0000082,GO:0000278,GO:0007052,GO:0007093,GO:0007613,GO:0010508,GO:0016525,GO:0018105,GO:0043066,GO:0045732,GO:0046599,GO:0048167,GO:0071866,GO:0090050,GO:2000773,GO:0000785,GO:0005737,GO:0005813,GO:0005814
MANBA	ENSGALG00000012308	mannosidase beta [Source:HGNC Symbol;Acc:HGNC:6831]	2.70799	1.54207e-10	1.17254	0.0465207	-1.53545	0.0231481	GO:0004553,GO:0005764,GO:0005975,GO:0004567,GO:0006516,GO:0046355,GO:0043231
SLC46A2	ENSGALG00000027345	solute carrier family 46 member 2 [Source:HGNC Symbol;Acc:HGNC:16055]	4.42324	4.63445e-23	2.89932	1.10904e-08	-1.52392	0.0174066	GO:0016020,GO:0016021,GO:0055085,GO:0043029,GO:0045580,GO:0048538,GO:0070233,GO:0009986
ANGPTL4	ENSGALG00000000619	angiopoietin like 4 [Source:HGNC Symbol;Acc:HGNC:16039]	1.42911	0.000176463	-0.0936046	0.896791	-1.52271	0.00339139	GO:0005615,GO:0001525,GO:0043066,GO:0004857,GO:0042802,GO:0051005,GO:0070328,GO:2000352,GO:0005576
RCAN1	ENSGALG00000016014	regulator of calcineurin 1 [Source:NCBI gene;Acc:418510]	2.07182	6.07455e-08	0.557801	0.369187	-1.51401	0.00767063	GO:0005737,GO:0003676,GO:0008597,GO:0019722,GO:0043666,GO:0070884,GO:0002931,GO:0006979,GO:0007614,GO:0031987,GO:0033173,GO:0048741,GO:0005634
IL6	ENSGALG00000010915	interleukin 6 [Source:NCBI gene;Acc:395337]	5.26192	1.06646e-59	3.75374	1.52896e-28	-1.50819	0.000438405	GO:0010469,GO:0005576,GO:0008083,GO:0006955,GO:0005125,GO:0005615,GO:0006953,GO:0005138,GO:0001781,GO:0002384,GO:0002675,GO:0006954,GO:0008284,GO:0010574,GO:0010628,GO:0019221,GO:0031175,GO:0032722,GO:0032755,GO:0032966,GO:0033138,GO:0042102,GO:0042531,GO:0043065,GO:0043066,GO:0043410,GO:0045727,GO:0045893,GO:0045944,GO:0046427,GO:0048661,GO:0050731,GO:0050871,GO:0051024,GO:0051091,GO:0051384,GO:…
SCAF11	ENSGALG00000028849	SR-related CTD-associated factor 11 [Source:NCBI gene;Acc:417805]	1.30945	0.000182968	-0.192972	0.762932	-1.50242	0.00254038	GO:0000245,GO:0000375,GO:0008380,GO:0005634,GO:0005654,GO:0005730,GO:0016604
SPRY2	ENSGALG00000016906	sprouty RTK signaling antagonist 2 [Source:NCBI gene;Acc:395584]	1.63087	5.55727e-05	0.177383	0.842964	-1.45349	0.0188209	GO:0016020,GO:0005829,GO:0007275,GO:0009966,GO:0043407,GO:0046580,GO:0042127,GO:0071902,GO:0040037,GO:0070373,GO:0019901,GO:0043539,GO:0000132,GO:0007605,GO:0008285,GO:0010628,GO:0010801,GO:0016525,GO:0030324,GO:0030335,GO:0031345,GO:0033138,GO:0034260,GO:0035924,GO:0042472,GO:0043066,GO:0045165,GO:0045595,GO:0048754,GO:0051387,GO:0051897,GO:0060425,GO:0060437,GO:0060449,GO:0060541,GO:0070374,GO:…
FAM188A	ENSGALG00000008739	MINDY lysine 48 deubiquitinase 3 [Source:HGNC Symbol;Acc:HGNC:23578]	3.06285	2.37187e-20	1.61716	4.58363e-05	-1.44569	0.00291773	GO:0006508,GO:0071108,GO:0016807,GO:1990380,GO:0005654,GO:0031965
IL8L1	ENSGALG00000011668	interleukin 8-like 1 [Source:NCBI gene;Acc:395872]	5.83994	1.24669e-45	4.40243	8.94649e-25	-1.43751	0.0138694	GO:0005615,GO:0010469,GO:0005576,GO:0006952,GO:0006955,GO:0005125,GO:0006954,GO:0008009,GO:0006935,GO:0070098,GO:0030593,GO:0071222,GO:0030595,GO:0061844,GO:0005153,GO:0042119
IFNB	ENSGALG00000005759	interferon omega 1 [Source:NCBI gene;Acc:554219]	7.66798	1.96825e-17	6.24597	2.84791e-12	-1.422	0.0299691	GO:0005615,GO:0010469,GO:0005576,GO:0006952,GO:0019221,GO:0005125,GO:0005126,GO:0005132,GO:0002250,GO:0002286,GO:0002323,GO:0006959,GO:0030183,GO:0033141,GO:0042100,GO:0043330,GO:0051607,GO:0034141,GO:0045918,GO:2000379
TFPI2	ENSGALG00000009512	tissue factor pathway inhibitor 2 [Source:HGNC Symbol;Acc:HGNC:11761]	3.87705	2.61542e-23	2.46819	1.85589e-08	-1.40886	0.0172365	GO:0005615,GO:0005576,GO:0010951,GO:0004867,GO:0030414,GO:0007596,GO:0007599,GO:0010466
ATP10A	ENSGALG00000043118	ATPase phospholipid transporting 10A (putative) [Source:HGNC Symbol;Acc:HGNC:13542]	4.17555	1.04328e-21	2.77855	1.53404e-08	-1.39699	0.0438119	GO:0000166,GO:0005524,GO:0016020,GO:0016021,GO:0016787,GO:0005886,GO:0000287,GO:0004012,GO:0015914,GO:0045332,GO:0005783
ANKRD28	ENSGALG00000011226	ankyrin repeat domain 28 [Source:HGNC Symbol;Acc:HGNC:29024]	2.12895	3.71365e-07	0.736586	0.253109	-1.39236	0.0479403	-
RASSF5	ENSGALG00000038943	Ras association domain family member 5 [Source:NCBI gene;Acc:419844]	4.89743	3.53784e-27	3.51894	5.93063e-13	-1.37849	0.0525399	GO:0042981,GO:0007165,GO:0017016,GO:0008285,GO:0031398,GO:1900180,GO:0005634
EDN1	ENSGALG00000012735	endothelin 1 [Source:HGNC Symbol;Acc:HGNC:3176]	1.84982	6.68264e-06	0.477758	0.489349	-1.37206	0.0392035	GO:0010469,GO:0005576,GO:0019229,GO:0005102,GO:0005125,GO:0005179,GO:0031707,GO:0031708,GO:0000122,GO:0001501,GO:0001516,GO:0001569,GO:0001666,GO:0001701,GO:0003100,GO:0006885,GO:0007166,GO:0007186,GO:0007193,GO:0007204,GO:0007205,GO:0007267,GO:0007507,GO:0007585,GO:0007589,GO:0008217,GO:0008284,GO:0009953,GO:0010460,GO:0010613,GO:0010827,GO:0010870,GO:0014032,GO:0014065,GO:0014824,GO:0014826,GO:…
GATA3	ENSGALG00000029270	GATA binding protein 3 [Source:NCBI gene;Acc:419106]	5.33064	2.43262e-26	3.97694	1.50543e-13	-1.3537	0.0431413	GO:0005634,GO:0003677,GO:0006366,GO:0046872,GO:0007165,GO:0000978,GO:0001077,GO:0006355,GO:0003700,GO:0043565,GO:0008270,GO:0003713,GO:0045893,GO:0048468,GO:0007507,GO:0009887,GO:0009888,GO:0048646,GO:0000976,GO:0001822,GO:0008285,GO:0000790,GO:0007411,GO:0031929,GO:0045944,GO:0044212,GO:0045892,GO:0070888,GO:0005515,GO:0000977,GO:0000987,GO:0001078,GO:0001158,GO:0003712,GO:0005134,GO:0008134,GO:…
NR4A3	ENSGALG00000013568	nuclear receptor subfamily 4 group A member 3 [Source:HGNC Symbol;Acc:HGNC:7982]	3.09983	1.76217e-17	1.76111	5.08138e-05	-1.33873	0.0184452	GO:0005634,GO:0003677,GO:0006366,GO:0046872,GO:0000978,GO:0001077,GO:0006351,GO:0006355,GO:0003700,GO:0043565,GO:0008270,GO:0005667,GO:0000977,GO:0003707,GO:0004879,GO:0030522,GO:0043401,GO:0035259,GO:0071376,GO:0042629,GO:0001223,GO:0019901,GO:0035035,GO:0035497,GO:0000122,GO:0001707,GO:0007369,GO:0007411,GO:0009444,GO:0010828,GO:0021766,GO:0030534,GO:0032765,GO:0035726,GO:0038097,GO:0042472,GO:…
TNFAIP3	ENSGALG00000013861	TNF alpha induced protein 3 [Source:HGNC Symbol;Acc:HGNC:11896]	4.81856	7.13386e-51	3.51397	2.13873e-25	-1.3046	0.00339139	GO:0003677,GO:0016567,GO:0008270,GO:0016579,GO:0005634,GO:0005737,GO:0016477,GO:0004843,GO:0007010,GO:0002020,GO:0004842,GO:0019900,GO:0036459,GO:0042802,GO:0043130,GO:0043621,GO:0070530,GO:0001922,GO:0002237,GO:0002634,GO:0002677,GO:0030177,GO:0031397,GO:0032088,GO:0032495,GO:0032691,GO:0032703,GO:0032715,GO:0032720,GO:0034140,GO:0034148,GO:0035523,GO:0035871,GO:0043124,GO:0045732,GO:0045736,GO:…
MYH15	ENSGALG00000015358	myosin, heavy chain 15 [Source:NCBI gene;Acc:395534]	1.12935	0.000432958	-0.164	0.77451	-1.29335	0.00270822	GO:0000166,GO:0005524,GO:0003774,GO:0003779,GO:0051015,GO:0016459
SOCS1	ENSGALG00000007158	suppressor of cytokine signaling 1 [Source:NCBI gene;Acc:416630]	7.2544	2.05835e-59	5.99472	1.62701e-39	-1.25968	0.00860011	GO:0035556,GO:0005737,GO:0046854,GO:0046627,GO:0016567,GO:0046935,GO:0043551,GO:0005942,GO:0005159,GO:0019210,GO:0019901,GO:0001932,GO:0007259,GO:0010533,GO:0019221,GO:0042509,GO:0042532,GO:0043372,GO:0043377,GO:0045444,GO:0045591,GO:0046425,GO:0046426,GO:0050707,GO:0060334,GO:0071230,GO:0005654,GO:0036464
IFNAR1	ENSGALG00000030363	interferon alpha and beta receptor subunit 1 [Source:NCBI gene;Acc:395665]	2.27034	4.70609e-10	1.01174	0.045021	-1.2586	0.0388471	GO:0016020,GO:0016021,GO:0005886,GO:0019221,GO:0004905,GO:0060337,GO:0005887
HIVEP3	ENSGALG00000027365	human immunodeficiency virus type I enhancer binding protein 3 [Source:HGNC Symbol;Acc:HGNC:13561]	2.56131	1.42982e-10	1.32366	0.00897515	-1.23766	0.0653586	GO:0046872,GO:0003676,GO:0008270,GO:0045893,GO:0003677,GO:0035914,GO:0005634
DUSP6	ENSGALG00000011207	dual specificity phosphatase 6 [Source:NCBI gene;Acc:374272]	1.46232	3.77322e-05	0.225685	0.738294	-1.23663	0.0216919	GO:0008138,GO:0016787,GO:0016791,GO:0006470,GO:0016311,GO:0005737,GO:0005829,GO:0004725,GO:0004721,GO:0017017,GO:0043065,GO:0070373,GO:0000188,GO:0001933,GO:0035335,GO:0051409,GO:0060420
ISG12-2	ENSGALG00000013575	interferon alpha inducible protein 6 [Source:NCBI gene;Acc:403120]	6.65021	5.00977e-103	5.41409	2.70872e-66	-1.23612	0.00254038	GO:0016021,GO:0005739,GO:0097190
ANKRD1	ENSGALG00000006491	ankyrin repeat domain 1 [Source:NCBI gene;Acc:378926]	0.55939	0.148145	-0.671914	0.150546	-1.2313	0.0155267	GO:0005623,GO:0043066,GO:0005737,GO:0010628,GO:0010629,GO:0005634,GO:0045445,GO:0051726,GO:0007519,GO:0009791,GO:0014866,GO:0071363,GO:2000288,GO:1903508,GO:0001085,GO:0002039,GO:0003677,GO:0003713,GO:0003714,GO:0031432,GO:0042826,GO:0070412,GO:0006357,GO:0035690,GO:0035914,GO:0035994,GO:0043065,GO:0043517,GO:0050714,GO:0055008,GO:0071222,GO:0071260,GO:0071347,GO:0071356,GO:0071560,GO:1903507,GO:…
CD83	ENSGALG00000046032	CD83 molecule [Source:HGNC Symbol;Acc:HGNC:1703]	5.98726	1.71472e-27	4.76188	1.11928e-16	-1.22538	0.0882316	GO:0016020,GO:0016021,GO:0014070,GO:0032713,GO:0032733,GO:0032743,GO:0043372,GO:0009897
IGF2BP2	ENSGALG00000033195	insulin like growth factor 2 mRNA binding protein 2 [Source:HGNC Symbol;Acc:HGNC:28867]	2.23642	3.66427e-09	1.02113	0.0541428	-1.21529	0.0628591	GO:0003676,GO:0003723,GO:0003729
SPECC1	ENSGALG00000004400	sperm antigen with calponin homology and coiled-coil domains 1 [Source:HGNC Symbol;Acc:HGNC:30615]	1.56674	5.28223e-06	0.353441	0.555184	-1.2133	0.0253126	GO:0030036,GO:0005815,GO:0031941
KLF4	ENSGALG00000026928	Kruppel like factor 4 [Source:HGNC Symbol;Acc:HGNC:6348]	3.86355	2.44254e-32	2.65883	7.71672e-14	-1.20472	0.0138694	GO:0005634,GO:0003676,GO:0000981,GO:0006357,GO:0000978,GO:0000987,GO:0001010,GO:0001077,GO:0001085,GO:0003700,GO:0008013,GO:0008134,GO:0043565,GO:0044212,GO:1990841,GO:0000122,GO:0006351,GO:0006366,GO:0008285,GO:0009913,GO:0010033,GO:0010628,GO:0010629,GO:0016525,GO:0019827,GO:0030154,GO:0030336,GO:0031077,GO:0032088,GO:0032270,GO:0032526,GO:0034115,GO:0035166,GO:0042127,GO:0043154,GO:0043433,GO:…
EDN2	ENSGALG00000000667	endothelin 2 [Source:NCBI gene;Acc:419559]	2.92713	3.00683e-17	1.72351	8.55216e-06	-1.20361	0.0235561	GO:0010469,GO:0005576,GO:0005622,GO:0005623,GO:0042310,GO:0019229,GO:0005179,GO:0031708,GO:0001516,GO:0001659,GO:0002690,GO:0003100,GO:0007204,GO:0008284,GO:0010460,GO:0014824,GO:0014826,GO:0019221,GO:0019722,GO:0030593,GO:0042116,GO:0045987,GO:0048016,GO:0048246,GO:0048286,GO:0060585,GO:0097009,GO:0005615
WEE1	ENSGALG00000005769	WEE1 G2 checkpoint kinase [Source:NCBI gene;Acc:423045]	2.21316	3.95291e-09	1.03094	0.038225	-1.18221	0.0604382	GO:0000166,GO:0005524,GO:0016301,GO:0016740,GO:0016310,GO:0004672,GO:0006468,GO:0005634,GO:0004713,GO:0004715,GO:0046872,GO:0000287,GO:0000278,GO:0007093,GO:0000226,GO:0018108,GO:0030010,GO:0048812,GO:0005730,GO:0005737
ACOT9	ENSGALG00000016351	acyl-CoA thioesterase 9 [Source:NCBI gene;Acc:418600]	0.856855	0.0388873	-0.321298	0.609264	-1.17815	0.0604382	GO:0005739,GO:0047617,GO:0006637
IFIH1	ENSGALG00000041192	interferon induced with helicase C domain 1 [Source:NCBI gene;Acc:424185]	7.58987	1.86429e-121	6.41303	3.59403e-85	-1.17684	0.0057633	GO:0005524,GO:0003677,GO:0016787,GO:0003725,GO:0003727,GO:0008270,GO:0042802,GO:0043021,GO:0009615,GO:0016925,GO:0032727,GO:0032728,GO:0035549,GO:0039530,GO:0045087,GO:0051607,GO:0060760,GO:0071360,GO:1902741,GO:1904469,GO:2000778,GO:0005737
CYR61	ENSGALG00000008661	cysteine rich angiogenic inducer 61 [Source:NCBI gene;Acc:429089]	1.58445	3.96984e-07	0.410299	0.372426	-1.17415	0.0057633	GO:0005576,GO:0031012,GO:0005178,GO:0007155,GO:0005520,GO:0001558,GO:0008201,GO:0060548,GO:0050840,GO:0001649,GO:0001934,GO:0002041,GO:0003181,GO:0003278,GO:0003281,GO:0010518,GO:0010811,GO:0030198,GO:0030335,GO:0030513,GO:0033690,GO:0043065,GO:0043066,GO:0043280,GO:0044319,GO:0045597,GO:0045669,GO:0045860,GO:0045944,GO:0060413,GO:0060591,GO:0060710,GO:0060716,GO:0061036,GO:0070372,GO:0072593,GO:…
SERINC2	ENSGALG00000021685	serine incorporator 2 [Source:NCBI gene;Acc:419558]	3.25131	1.7744e-19	2.0855	2.44367e-07	-1.16581	0.0499303	GO:0016020,GO:0016021,GO:0006665,GO:0006658
VEGFA	ENSGALG00000010290	vascular endothelial growth factor A [Source:NCBI gene;Acc:395909]	2.57938	2.31723e-12	1.41939	0.00139177	-1.15999	0.0604382	GO:0005615,GO:0016020,GO:0010469,GO:0007275,GO:0008083,GO:0042056,GO:0050918,GO:0001525,GO:0030154,GO:0001934,GO:0050930,GO:0051781,GO:0002040,GO:0001666,GO:0008201,GO:0048010,GO:0043185,GO:0001938,GO:0038084,GO:0045766,GO:0060754,GO:0003347,GO:0043183,GO:0043184,GO:0001955,GO:0031334,GO:0043117,GO:0050731,GO:0051894
?	ENSGALG00000035325	phorbol-12-myristate-13-acetate-induced protein 1 [Source:NCBI gene;Acc:770077]	8.24873	1.62273e-66	7.10084	6.08565e-49	-1.14789	0.0108471	GO:0006915,GO:0006974,GO:0001836,GO:0006919
TTC3	ENSGALG00000016050	tetratricopeptide repeat domain 3 [Source:HGNC Symbol;Acc:HGNC:12393]	3.89381	1.94877e-34	2.74652	1.60398e-15	-1.14729	0.0172365	GO:0004842,GO:0006511,GO:0070936,GO:0005634,GO:0005730,GO:0005829
NSD1	ENSGALG00000002971	nuclear receptor binding SET domain protein 1 [Source:HGNC Symbol;Acc:HGNC:14234]	1.61981	5.53413e-06	0.496603	0.37886	-1.12321	0.0601677	GO:0016740,GO:0005634,GO:0010452,GO:0046872,GO:0008168,GO:0032259,GO:0018024,GO:0034968,GO:0000978,GO:0003712,GO:0008270,GO:0046975,GO:0050681,GO:0000414,GO:0033135,GO:0045893,GO:1903025
ALKBH1	ENSGALG00000010485	alkB homolog 1, histone H2A dioxygenase [Source:NCBI gene;Acc:428898]	3.71496	9.32488e-19	2.59534	5.55304e-08	-1.11962	0.135617	GO:0055114,GO:0016491,GO:0050918,GO:0005739,GO:0008198,GO:0005719,GO:0000049,GO:0016706,GO:0042056,GO:0051213,GO:0070579,GO:0140078,GO:1990984,GO:0001701,GO:0001764,GO:0001890,GO:0002101,GO:0006281,GO:0006307,GO:0006446,GO:0006448,GO:0010468,GO:0030154,GO:0031175,GO:0042245,GO:0043524,GO:0048589,GO:0070129,GO:0070989,GO:0080111,GO:1990983
MAP3K5	ENSGALG00000013892	mitogen-activated protein kinase kinase kinase 5 [Source:HGNC Symbol;Acc:HGNC:6857]	0.983832	0.0083889	-0.13297	0.845113	-1.1168	0.0529796	GO:0000166,GO:0005524,GO:0016301,GO:0016740,GO:0016310,GO:0004672,GO:0006468,GO:0004709,GO:0000186,GO:0000287,GO:0019901,GO:0019903,GO:0019904,GO:0042802,GO:0042803,GO:0000165,GO:0000187,GO:0007254,GO:0008631,GO:0010941,GO:0034198,GO:0034976,GO:0038066,GO:0043065,GO:0043280,GO:0043507,GO:0045663,GO:0045893,GO:0046330,GO:0051403,GO:0070059,GO:0070301,GO:0097300,GO:1901216,GO:1902170,GO:0032991,GO:…
IL8L1	ENSGALG00000026098	interleukin 8-like 2 [Source:NCBI gene;Acc:396495]	4.60373	1.45539e-27	3.49039	3.51994e-14	-1.11335	0.103017	GO:0005615,GO:0010469,GO:0005576,GO:0008083,GO:0006952,GO:0006955,GO:0005125,GO:0006954,GO:0008009,GO:0006935,GO:0070098,GO:0030593,GO:0071222,GO:0010628,GO:0030595,GO:0061844,GO:0005153,GO:0042119,GO:0001525,GO:0002548,GO:0009617,GO:0010186,GO:0036446,GO:0042060,GO:0042742,GO:0048147,GO:0048246,GO:0048247,GO:0002232,GO:0002269,GO:0050729,GO:0030097
COL3A1	ENSGALG00000035584	collagen type III alpha 1 chain [Source:NCBI gene;Acc:396340]	0.719921	0.090923	-0.385424	0.510861	-1.10534	0.0653586	GO:0005201
TRIB2	ENSGALG00000016457	tribbles pseudokinase 2 [Source:NCBI gene;Acc:378919]	0.106993	0.832839	-0.995057	0.0372277	-1.10205	0.087686	GO:0004672,GO:0005524,GO:0006468,GO:0005634,GO:0032436,GO:0031434,GO:0043405,GO:0008134,GO:0031625,GO:0055106,GO:0045081,GO:0045599
KLF6	ENSGALG00000033178	Kruppel like factor 6 [Source:NCBI gene;Acc:420463]	2.85726	1.17963e-24	1.75901	3.02736e-09	-1.09825	0.0057633	GO:0005634,GO:0006366,GO:0001077,GO:0003676,GO:0000981,GO:0006357,GO:0019221,GO:0003690,GO:0000978,GO:0045944,GO:0001650,GO:0005730,GO:0005829,GO:0043231
DDX60	ENSGALG00000038140	DDX60	8.22267	1.53411e-12	7.13168	5.17939e-10	-1.09099	0.0383404	-
DLL1	ENSGALG00000011182	delta like canonical Notch ligand 1 [Source:NCBI gene;Acc:395820]	2.84247	3.49869e-14	1.75534	8.50207e-05	-1.08714	0.104307	GO:0016020,GO:0016021,GO:0005509,GO:0007275,GO:0007154,GO:0007219,GO:0005112,GO:0030957,GO:0097110,GO:0001756,GO:0001757,GO:0001947,GO:0002315,GO:0003323,GO:0007267,GO:0007368,GO:0007386,GO:0008217,GO:0008284,GO:0008285,GO:0009954,GO:0010628,GO:0014002,GO:0014807,GO:0021510,GO:0021688,GO:0021693,GO:0030155,GO:0030857,GO:0032693,GO:0034351,GO:0035265,GO:0040008,GO:0045596,GO:0045605,GO:0045608,GO:…
TET2	ENSGALG00000010592	tet methylcytosine dioxygenase 2 [Source:NCBI gene;Acc:422540]	2.6685	2.71286e-15	1.58464	7.05682e-05	-1.08386	0.0601677	GO:0005634,GO:0045944,GO:0055114,GO:0005506,GO:0070579,GO:0006211,GO:0080111,GO:0008198,GO:0008270,GO:0006493,GO:0030099,GO:0080182
CSF3	ENSGALG00000030907	colony stimulating factor 3 [Source:NCBI gene;Acc:396216]	3.69144	3.81788e-16	2.61557	2.20001e-07	-1.07587	0.257686	GO:0005615,GO:0010469,GO:0005576,GO:0008083,GO:0006955,GO:0005125,GO:0008284,GO:0005130,GO:0019899,GO:0014068,GO:0030838,GO:0032092,GO:0033138,GO:0045639,GO:0045944,GO:0050731,GO:0051091,GO:0051897,GO:0071345,GO:2000251
PCDH9	ENSGALG00000016908	protocadherin 9 [Source:NCBI gene;Acc:418800]	1.11409	0.00306148	0.0452649	0.957534	-1.06883	0.0894109	GO:0016020,GO:0016021,GO:0005509,GO:0007155,GO:0005887,GO:0007156,GO:0005886
GALNT1	ENSGALG00000013135	polypeptide N-acetylgalactosaminyltransferase 1 [Source:NCBI gene;Acc:420955]	0.833934	0.0256208	-0.233309	0.707995	-1.06724	0.0641396	GO:0016740,GO:0016020,GO:0016021,GO:0016757,GO:0000139,GO:0005794,GO:0006486,GO:0030246,GO:0004653,GO:0030145,GO:0006493,GO:0018242,GO:0018243,GO:0048471
k123	ENSGALG00000041978	K123 protein [Source:NCBI gene;Acc:395873]	1.89301	0.0174877	0.830811	0.437393	-1.0622	0.726704	GO:0003676,GO:0046872,GO:0016787
THBS1	ENSGALG00000009626	thrombospondin 1 [Source:NCBI gene;Acc:373987]	0.898339	0.00319279	-0.158705	0.749483	-1.05704	0.0057633	GO:0005509,GO:0005576,GO:0006954,GO:0007155,GO:0009897,GO:0005178,GO:0016477,GO:0005615,GO:0005515,GO:0006955,GO:0017134,GO:0043066,GO:0001786,GO:0000187,GO:0008201,GO:0071356,GO:0030169,GO:0050840,GO:0016525,GO:0009749,GO:0016529,GO:0043652,GO:0030511,GO:0010811,GO:0002040,GO:0040037,GO:0034976,GO:0010759,GO:0045727,GO:0042493,GO:0051592,GO:0009612,GO:0001953,GO:0045766,GO:0090051,GO:0051918,GO:…
RRAGD	ENSGALG00000026971	Ras related GTP binding D [Source:HGNC Symbol;Acc:HGNC:19903]	0.986986	0.00856963	-0.0657377	0.923285	-1.05272	0.087686	GO:0005634,GO:0005525,GO:0003924,GO:0005764,GO:0009267,GO:0071230,GO:0010506,GO:0032008,GO:0034448,GO:1990131,GO:0019003,GO:0046982,GO:0051020,GO:0071233,GO:1904263,GO:1990253,GO:0005654,GO:0005737,GO:0005813
CBLB	ENSGALG00000015351	Cbl proto-oncogene B [Source:HGNC Symbol;Acc:HGNC:1542]	2.45346	1.77329e-11	1.41048	0.00159824	-1.04297	0.113512	GO:0005509,GO:0004842,GO:0061630,GO:0016567,GO:0005886,GO:0007165,GO:0017124,GO:0007166,GO:0030971,GO:0023051,GO:0045121,GO:0001784,GO:0007175,GO:0005654,GO:0005829
?	ENSGALG00000032626	uncharacterized LOC415756 [Source:NCBI gene;Acc:415756]	4.93017	5.88427e-24	3.89526	1.16819e-13	-1.03491	0.201706	GO:0016020,GO:0016021
?	ENSGALG00000032545	NK6 homeobox 1 [Source:HGNC Symbol;Acc:HGNC:7839]	6.22306	1.04559e-27	5.19091	8.56443e-19	-1.03215	0.155949	GO:0003677,GO:0005634,GO:0006355,GO:0003700,GO:0043565,GO:0006357,GO:0050796,GO:0001764,GO:0003309,GO:0007224,GO:0021912,GO:0021913,GO:0021953,GO:0030154,GO:0030516,GO:0031018,GO:0045666,GO:0045686,GO:0045687,GO:0048709,GO:2001222
DDX60	ENSGALG00000009639	DDX60	8.09999	3.89582e-26	7.06811	2.22892e-20	-1.03188	0.0497336	GO:0005524,GO:0003676
CHD7	ENSGALG00000041080	chromodomain helicase DNA binding protein 7 [Source:NCBI gene;Acc:421140]	1.44067	0.000136812	0.412975	0.502522	-1.02769	0.120046	GO:0000166,GO:0005524,GO:0016787,GO:0003677,GO:0005634,GO:0006325,GO:0016817,GO:0004386,GO:0006364,GO:0000978,GO:1990841,GO:0001501,GO:0001568,GO:0001701,GO:0001974,GO:0003007,GO:0003222,GO:0003226,GO:0006338,GO:0007417,GO:0007512,GO:0007605,GO:0007626,GO:0007628,GO:0008015,GO:0009617,GO:0010880,GO:0021545,GO:0021553,GO:0021772,GO:0030217,GO:0030540,GO:0035116,GO:0035904,GO:0035909,GO:0036302,GO:…
NFKBIA	ENSGALG00000027864	NFKB inhibitor alpha [Source:NCBI gene;Acc:396093]	1.8638	3.28343e-07	0.838829	0.0830935	-1.02498	0.0990203	-
ELF3	ENSGALG00000000616	E74 like ETS transcription factor 3 [Source:HGNC Symbol;Acc:HGNC:3318]	4.49197	3.28572e-40	3.46802	2.87896e-22	-1.02395	0.0616052	GO:0005634,GO:0003677,GO:0006355,GO:0003700,GO:0043565,GO:0006954,GO:0006366,GO:0000981,GO:0006357,GO:0030154,GO:0030855,GO:0000978,GO:0001077,GO:0003713,GO:0001824,GO:0009653,GO:0030198,GO:0045892,GO:0045893,GO:0045944,GO:0060056,GO:0005654,GO:0005794,GO:0005829
PTPN21	ENSGALG00000010616	protein tyrosine phosphatase, non-receptor type 21 [Source:HGNC Symbol;Acc:HGNC:9651]	2.03198	6.50201e-07	1.00863	0.0664374	-1.02335	0.201497	GO:0004725,GO:0016787,GO:0016791,GO:0006470,GO:0016311,GO:0035335,GO:0005856,GO:0004721,GO:0005737
NLRC5	ENSGALG00000001256	Gallus gallus NLR family CARD domain containing 5 (NLRC5), mRNA. [Source:RefSeq mRNA;Acc:NM_001318435]	5.36263	1.946e-37	4.34241	3.63508e-23	-1.02022	0.165274	GO:0000166,GO:0005524,GO:0035556,GO:0005634,GO:0045944,GO:0000978,GO:0009617,GO:0032088,GO:0043549,GO:0045087,GO:0045345,GO:0051607,GO:0060335,GO:0060339,GO:0060340,GO:0005737,GO:0005813,GO:0005829
ISL1	ENSGALG00000033391	ISL LIM homeobox 2 [Source:HGNC Symbol;Acc:HGNC:18524]	7.06749	9.63713e-28	6.05779	1.91736e-20	-1.0097	0.104802	GO:0003677,GO:0005634,GO:0046872,GO:0006355,GO:0043565
LCLAT1	ENSGALG00000009056	lysocardiolipin acyltransferase 1 [Source:NCBI gene;Acc:421303]	1.15725	0.0034768	0.150211	0.846687	-1.00704	0.138297	GO:0016740,GO:0016020,GO:0016021,GO:0016746,GO:0007275,GO:0005783,GO:0006629,GO:0005789,GO:0006644,GO:0008654,GO:0016024,GO:0003841,GO:0036149,GO:0005829
PM20D2	ENSGALG00000015779	peptidase M20 domain containing 2 [Source:HGNC Symbol;Acc:HGNC:21408]	2.45056	6.67395e-13	1.44577	0.000469651	-1.00479	0.0991044	GO:0016787,GO:0016805,GO:0006508,GO:0032268,GO:0005654
ZBTB21	ENSGALG00000016147	zinc finger and BTB domain containing 21 [Source:HGNC Symbol;Acc:HGNC:13083]	2.12769	9.19385e-08	1.12436	0.0340355	-1.00333	0.216701	GO:0003676,GO:0045892,GO:0008327,GO:0005634,GO:0005654,GO:0005829
DAB2	ENSGALG00000003803	DAB2, clathrin adaptor protein [Source:HGNC Symbol;Acc:HGNC:2662]	1.54309	0.00014325	0.540934	0.403098	-1.00215	0.214035	GO:0006898,GO:0008022,GO:0035615,GO:0038024,GO:0046332,GO:0001934,GO:0010718,GO:0010862,GO:0030335,GO:0030511,GO:0032091,GO:0032436,GO:0035026,GO:0043066,GO:0045807,GO:0045892,GO:0045893,GO:0060391,GO:0060766,GO:0090090,GO:1903077,GO:2000096,GO:2000370,GO:2000643,GO:0001650,GO:0005886,GO:0005905,GO:0030136,GO:0043231,GO:0070022
MYCN	ENSGALG00000033631	MYC proto-oncogene, bHLH transcription factor [Source:NCBI gene;Acc:420332]	1.62638	9.77478e-06	0.637652	0.229619	-0.988727	0.128996	GO:0003677,GO:0005634,GO:0046983,GO:0006355,GO:0003700,GO:0005654,GO:0006357,GO:0000981,GO:0048730
LRRK1	ENSGALG00000007141		3.0577	7.85001e-13	2.06907	3.17438e-05	-0.988628	0.294535	GO:0004672,GO:0005524,GO:0006468,GO:0005737,GO:0043410,GO:1902103
EPHA4	ENSGALG00000005256	EPH receptor A4 [Source:NCBI gene;Acc:395559]	0.890164	0.0159363	-0.0977897	0.880408	-0.987954	0.095746	GO:0000166,GO:0005524,GO:0016301,GO:0016740,GO:0016310,GO:0016020,GO:0016021,GO:0004672,GO:0006468,GO:0004713,GO:0005887,GO:0007169,GO:0005003,GO:0005004,GO:0005005,GO:0042731,GO:0042802,GO:0097161,GO:1990782,GO:0007411,GO:0007628,GO:0008045,GO:0010977,GO:0018108,GO:0021957,GO:0043087,GO:0043507,GO:0046777,GO:0048013,GO:0048681,GO:0048710,GO:0050770,GO:0050821,GO:0061001,GO:0061098,GO:0072178,GO:…
?	ENSGALG00000045478		3.1007	1.20222e-14	2.11637	5.87046e-06	-0.984328	0.240439	GO:0000149,GO:0006887,GO:0000145,GO:0051601
PTCH1	ENSGALG00000012620	patched 1 [Source:NCBI gene;Acc:395806]	2.51093	8.27094e-12	1.53008	0.000640024	-0.980851	0.166481	GO:0016020,GO:0016021,GO:0008158,GO:0005113,GO:0005119,GO:0008201,GO:0015485,GO:0030332,GO:0044877,GO:0097108,GO:0000122,GO:0001658,GO:0001701,GO:0001709,GO:0001841,GO:0001843,GO:0003007,GO:0007165,GO:0007224,GO:0007346,GO:0007389,GO:0007420,GO:0008285,GO:0008544,GO:0008589,GO:0009887,GO:0009953,GO:0009957,GO:0010157,GO:0010875,GO:0016485,GO:0021522,GO:0021532,GO:0021904,GO:0021997,GO:0030326,GO:…
NFKB2	ENSGALG00000005653	nuclear factor kappa B subunit 2 [Source:NCBI gene;Acc:386574]	1.80612	3.04096e-07	0.836714	0.0801645	-0.969407	0.123916	GO:0003677,GO:0005634,GO:0005737,GO:0006355,GO:0003700,GO:0007165,GO:0006366,GO:0000978,GO:0001077,GO:0002268,GO:0002467,GO:0030198,GO:0038061,GO:0045944,GO:0048536,GO:0005829,GO:0033257
SPHK1	ENSGALG00000023541	sphingosine kinase 1 [Source:HGNC Symbol;Acc:HGNC:11240]	3.21184	1.92519e-24	2.24295	4.51965e-11	-0.968885	0.0641396	GO:0016310,GO:0016301,GO:0003951,GO:0000287,GO:0003677,GO:0005516,GO:0005524,GO:0008481,GO:0017050,GO:0038036,GO:0051721,GO:0001568,GO:0003376,GO:0006670,GO:0006954,GO:0007420,GO:0008284,GO:0010800,GO:0010803,GO:0019722,GO:0030307,GO:0030335,GO:0031398,GO:0032651,GO:0043066,GO:0045766,GO:0045931,GO:0045987,GO:0046512,GO:0046834,GO:0048146,GO:0051092,GO:1901224,GO:0005737,GO:0005829,GO:0005886
cNFI-C	ENSGALG00000041643	nuclear factor I C [Source:NCBI gene;Acc:396208]	1.78972	3.53899e-07	0.821231	0.0935388	-0.968491	0.131643	GO:0003677,GO:0005634,GO:0006351,GO:0006355,GO:0003700,GO:0005622,GO:0006260,GO:0045944,GO:0000981,GO:0000122,GO:0006366,GO:0000978,GO:0001077,GO:0042475,GO:0001650
DOT1L	ENSGALG00000000843	DOT1 like histone lysine methyltransferase [Source:HGNC Symbol;Acc:HGNC:24948]	0.864483	0.0139474	-0.0904461	0.887297	-0.954929	0.087686	GO:0016740,GO:0005634,GO:0008168,GO:0032259,GO:0006325,GO:0051726,GO:0018024,GO:0031151,GO:0006342,GO:0034729,GO:0000077,GO:0042054,GO:0006348,GO:0008284,GO:0045944,GO:0046425,GO:2000677,GO:0000781,GO:0005654,GO:0032991,GO:0043231
SOCS3	ENSGALG00000027786	suppressor of cytokine signaling 3 [Source:NCBI gene;Acc:395299]	4.01998	1.30636e-33	3.06788	1.84762e-18	-0.952092	0.095746	GO:0035556,GO:0005622,GO:0016567,GO:0043066,GO:0007259,GO:0001784,GO:0001932,GO:0009968,GO:0042532,GO:0045595,GO:0045597,GO:0046426,GO:0046627,GO:0050728,GO:0060670,GO:0060674,GO:0060707,GO:0060708,GO:1990830
ARRDC3	ENSGALG00000025915	arrestin domain containing 3 [Source:HGNC Symbol;Acc:HGNC:29263]	3.50462	1.92519e-24	2.55357	9.37429e-12	-0.951046	0.120046	GO:0031699,GO:0001659,GO:0031651,GO:0043588,GO:0051443,GO:0060613,GO:0071878,GO:0090327,GO:0120163,GO:0005768,GO:0005886
NFKBIZ	ENSGALG00000015346	NFKB inhibitor zeta [Source:NCBI gene;Acc:418404]	3.74044	5.34783e-25	2.79089	1.06963e-12	-0.949559	0.155949	GO:0005634,GO:0006954,GO:0050729,GO:0050852,GO:2000321,GO:0016607,GO:0036464
RASGRP1	ENSGALG00000009740	RAS guanyl releasing protein 1 [Source:HGNC Symbol;Acc:HGNC:9878]	1.69396	5.38818e-06	0.745537	0.164154	-0.948427	0.197413	GO:0005509,GO:0005622,GO:0005096,GO:0043547,GO:0043087,GO:0005085,GO:0007264,GO:0007265,GO:0035556,GO:0046872,GO:0042629,GO:0001786,GO:0005088,GO:0008270,GO:0019992,GO:0031210,GO:0042803,GO:0001816,GO:0001934,GO:0002437,GO:0014066,GO:0032252,GO:0032725,GO:0032760,GO:0032816,GO:0032825,GO:0033089,GO:0043303,GO:0043406,GO:0045954,GO:0046330,GO:0046579,GO:0047496,GO:0051259,GO:0070372,GO:0070374,GO:…
PEAK1	ENSGALG00000002759	pseudopodium enriched atypical kinase 1 [Source:NCBI gene;Acc:100857260]	0.392988	0.335947	-0.55062	0.242847	-0.943608	0.0955228	GO:0004672,GO:0005524,GO:0006468,GO:0005925,GO:0018108,GO:0015629,GO:0004715,GO:0042802,GO:0016477,GO:0034446,GO:0046777,GO:0048041,GO:0051893
CCND1	ENSGALG00000007555	cyclin D1 [Source:NCBI gene;Acc:396341]	1.00012	0.00242418	0.0603895	0.928443	-0.939727	0.0722971	GO:0005634,GO:0003714,GO:0004672,GO:0008134,GO:0016301,GO:0016538,GO:0019899,GO:0019901,GO:0042826,GO:0070064,GO:0000082,GO:0000122,GO:0000320,GO:0001934,GO:0006468,GO:0006974,GO:0007595,GO:0010971,GO:0016055,GO:0030968,GO:0031571,GO:0033598,GO:0033601,GO:0042493,GO:0044321,GO:0045444,GO:0045737,GO:0051726,GO:0060749,GO:0070141,GO:0071157,GO:0071310,GO:0097421,GO:2000045,GO:0000307,GO:0005622,GO:…
WSB1	ENSGALG00000005668	WD repeat and SOCS box containing 1 [Source:NCBI gene;Acc:395685]	2.42808	2.00152e-15	1.5048	9.8883e-06	-0.923286	0.0681437	GO:0035556,GO:0016567,GO:0003674,GO:0008150,GO:0005575,GO:0005622
DALRD3	ENSGALG00000036976	DALR anticodon binding domain containing 3 [Source:HGNC Symbol;Acc:HGNC:25536]	2.9721	1.50407e-13	2.04921	1.24692e-05	-0.922889	0.310612	GO:0005524,GO:0000166,GO:0004812,GO:0006418,GO:0004814,GO:0006420
TJP2	ENSGALG00000015109	tight junction protein 2 [Source:NCBI gene;Acc:395751]	2.2288	5.81173e-14	1.31048	0.000125943	-0.918322	0.0629153	GO:0005923,GO:0071847,GO:2001205,GO:0005634,GO:0005886,GO:0005911,GO:0030054,GO:0070160
ARHGAP32	ENSGALG00000043511	Rho GTPase activating protein 32 [Source:HGNC Symbol;Acc:HGNC:17399]	3.34661	6.36135e-21	2.43926	6.86073e-10	-0.907348	0.191984	GO:0007165,GO:0005096,GO:0043547,GO:0015629,GO:0007264,GO:0001650,GO:0005654,GO:0005794,GO:0005938,GO:0014069
PDE4B	ENSGALG00000011094	phosphodiesterase 4B [Source:NCBI gene;Acc:424700]	3.13332	6.57161e-22	2.22667	7.21785e-10	-0.906644	0.123916	GO:0016787,GO:0046872,GO:0007165,GO:0008081,GO:0004114
HIVEP1	ENSGALG00000012739	human immunodeficiency virus type I enhancer binding protein 1 [Source:HGNC Symbol;Acc:HGNC:4920]	1.71054	1.92382e-07	0.804462	0.0703782	-0.906079	0.123916	GO:0003676,GO:0000122,GO:0000980,GO:0001206,GO:0005634,GO:0005654,GO:0005739,GO:0016604
	ENSGALG00000039238	spalt like transcription factor 1 [Source:NCBI gene;Acc:395446]	1.3246	0.000329895	0.423024	0.457768	-0.901576	0.185908	GO:0003676,GO:0005634,GO:0006355,GO:0000978,GO:0001078,GO:0008013,GO:0000122,GO:0001822,GO:0003337,GO:0007507,GO:0008406,GO:0021983,GO:0030177,GO:0030325,GO:0042473,GO:0042733,GO:0045892,GO:0045893,GO:0045944,GO:0048566,GO:0060173,GO:0061034,GO:0000792,GO:0005737,GO:0010369
	ENSGALG00000001551	cyclin L2 [Source:NCBI gene;Acc:395124]	2.62914	5.17801e-12	1.72811	0.000123025	-0.901026	0.279271	GO:0005634,GO:0045944,GO:0016538,GO:0045737,GO:1901409,GO:0000307,GO:0005654,GO:0043231
	ENSGALG00000006647	dual specificity phosphatase 8 [Source:HGNC Symbol;Acc:HGNC:3074]	2.99389	1.32791e-20	2.09591	1.85368e-09	-0.897982	0.114552	GO:0004725,GO:0008138,GO:0016787,GO:0016791,GO:0006470,GO:0016311,GO:0035335,GO:0005737,GO:0005829,GO:0017017,GO:0000188
	ENSGALG00000041555		-0.0533356	0.923547	-0.950741	0.0677287	-0.897406	0.301322	GO:0005615,GO:0031012,GO:0003676,GO:0030198,GO:0005201,GO:0005586
FHOD3	ENSGALG00000013124	formin homology 2 domain containing 3 [Source:HGNC Symbol;Acc:HGNC:26178]	-0.937425	0.0301673	-1.82756	9.11516e-05	-0.89013	0.386326	GO:0007015,GO:0030837,GO:0045214,GO:0055003
	ENSGALG00000000775	cathepsin S [Source:NCBI gene;Acc:425657]	3.69552	1.61199e-21	2.80846	6.39646e-11	-0.887066	0.279271	GO:0005615,GO:0016787,GO:0006508,GO:0008233,GO:0008234,GO:0005764,GO:0004197,GO:0051603,GO:0001968,GO:0005518,GO:0043236,GO:0043394,GO:0002250,GO:0010447,GO:0016485,GO:0030574,GO:0034769,GO:0048002,GO:0097067,GO:2001259,GO:0043231
	ENSGALG00000000949	heparin binding EGF like growth factor [Source:NCBI gene;Acc:395654]	1.7684	1.97235e-06	0.881889	0.0828417	-0.886509	0.261072	GO:0016020,GO:0016021,GO:0005615,GO:0010469,GO:0005576,GO:0008083,GO:0005887,GO:0005886,GO:0008284,GO:0008201,GO:0007173,GO:0005154,GO:0005515,GO:0008016,GO:0016477,GO:0021545,GO:0030335,GO:0035313,GO:0048661,GO:0050731,GO:0051549,GO:0051897,GO:0060326,GO:0090303,GO:0009986
	ENSGALG00000040770	trinucleotide repeat containing 18 [Source:HGNC Symbol;Acc:HGNC:11962]	2.04764	6.0652e-13	1.16502	0.000371263	-0.882622	0.0604382	GO:0003682,GO:0005634,GO:0005654,GO:0005739,GO:0005829,GO:0031965
	ENSGALG00000030024	ubiquitin specific peptidase 15 [Source:NCBI gene;Acc:395644]	2.19246	2.54475e-09	1.31232	0.00362919	-0.880144	0.262041	GO:0003824,GO:0004843,GO:0016579,GO:0036459,GO:0006511,GO:0005634,GO:0004197,GO:0005160,GO:0042802,GO:0046332,GO:0061649,GO:0007179,GO:0030509,GO:0035520,GO:0035616,GO:0060389,GO:0005737,GO:0005829
	ENSGALG00000003932	syndecan 4 [Source:NCBI gene;Acc:419184]	3.10266	2.13784e-21	2.22537	9.33347e-11	-0.877286	0.13022	GO:0016020,GO:0016021,GO:0009986,GO:1902725,GO:1902723,GO:0044319,GO:1902766,GO:0042802,GO:0070053,GO:0001843,GO:0010762,GO:0042060,GO:0042130,GO:0060122,GO:0061098,GO:0090630,GO:1903076,GO:1903078,GO:1903543,GO:1903553
TNIP2	ENSGALG00000015666	TNFAIP3 interacting protein 2 [Source:NCBI gene;Acc:422884]	5.34683	2.11583e-55	4.47106	5.62681e-36	-0.875765	0.103017	GO:0019901,GO:0031593,GO:0070530,GO:0007249,GO:0023035,GO:0034134,GO:0034138,GO:0034162,GO:0043032,GO:0043123,GO:0045944,GO:0050821,GO:0050871,GO:0070498,GO:0071222,GO:2000352,GO:0005634,GO:0005654,GO:0005737,GO:0005829
	ENSGALG00000038222	bromodomain PHD finger transcription factor [Source:HGNC Symbol;Acc:HGNC:3581]	0.547361	0.240827	-0.318892	0.64152	-0.866253	0.381385	GO:0046872,GO:0035064,GO:0016589,GO:0008094,GO:0008134,GO:0043565,GO:0000122,GO:0001892,GO:0006338,GO:0006357,GO:0007420,GO:0007492,GO:0009952,GO:0045944,GO:0000790,GO:0005634,GO:0005654,GO:0048188
GGCL1	ENSGALG00000034478	C-C motif chemokine ligand 4 [Source:NCBI gene;Acc:395468]	7.03169	3.81281e-96	6.16872	1.67682e-72	-0.862968	0.104802	GO:0005615,GO:0005576,GO:0007186,GO:0006955,GO:0070374,GO:0043547,GO:0048245,GO:0071356,GO:0006954,GO:0008009,GO:0070098,GO:0030593,GO:0048020,GO:0002548,GO:0048247,GO:0071346,GO:0071347,GO:0002232,GO:0002269,GO:0030097,GO:0030595
	ENSGALG00000034616	inhibin subunit beta A [Source:NCBI gene;Acc:396361]	1.8237	2.07018e-09	0.963846	0.00963965	-0.859854	0.10043	GO:0005615,GO:0005179,GO:0010469,GO:0005576,GO:0008083,GO:0005125,GO:0042981,GO:0005102,GO:0005160,GO:0017046,GO:0042802,GO:0070699,GO:0000082,GO:0001541,GO:0001707,GO:0001942,GO:0002244,GO:0006357,GO:0007050,GO:0008285,GO:0008584,GO:0010628,GO:0010862,GO:0021773,GO:0030308,GO:0032270,GO:0032924,GO:0035987,GO:0042476,GO:0042493,GO:0042541,GO:0042701,GO:0043408,GO:0045648,GO:0045786,GO:0045893,GO:…
	ENSGALG00000003642	platelet derived growth factor subunit A [Source:NCBI gene;Acc:374196]	2.35812	1.14045e-12	1.49905	0.000127389	-0.859075	0.191984	GO:0005615,GO:0016020,GO:0010469,GO:0008083,GO:0070374,GO:0008284,GO:0030335,GO:0043406,GO:0048008,GO:0005161,GO:0014068,GO:0031954,GO:0005518,GO:0042803,GO:0046982,GO:0048407,GO:0009611,GO:0010512,GO:0010544,GO:0014910,GO:0035793,GO:0043410,GO:0048146,GO:0050919,GO:0051897,GO:0009986,GO:0008406
	ENSGALG00000032618	dual specificity phosphatase 5 [Source:HGNC Symbol;Acc:HGNC:3071]	3.02364	7.22042e-21	2.16481	4.80712e-10	-0.85883	0.148966	GO:0004725,GO:0008138,GO:0016787,GO:0016791,GO:0006470,GO:0016311,GO:0005634,GO:0005737,GO:0004721,GO:0017017,GO:0000188,GO:0035335,GO:0035970
	ENSGALG00000003717	myosin IXB [Source:NCBI gene;Acc:420135]	0.544357	0.175946	-0.312762	0.576779	-0.857119	0.191984	GO:0000166,GO:0005524,GO:0035556,GO:0046872,GO:0007165,GO:0003774,GO:0003779,GO:0016459,GO:0005096,GO:0043547,GO:0000146,GO:0005516,GO:0016887,GO:0017048,GO:0043531,GO:0048495,GO:0030048,GO:0035023,GO:0035385,GO:0005737,GO:0005829,GO:0005884,GO:0005938,GO:0048471
	ENSGALG00000000201	pleckstrin homology and RUN domain containing M1 [Source:NCBI gene;Acc:419939]	1.83846	8.94306e-07	0.984519	0.0487214	-0.853945	0.314843	GO:0032418,GO:0045780,GO:1900029,GO:0005730,GO:0043231
	ENSGALG00000040360	dual specificity phosphatase 1 [Source:NCBI gene;Acc:374192]	3.58196	1.29904e-27	2.73294	2.07958e-15	-0.849024	0.165734	GO:0004725,GO:0008138,GO:0016787,GO:0016791,GO:0006470,GO:0016311,GO:0005634,GO:0005737,GO:0004721,GO:0017017,GO:0004722,GO:0051019,GO:0000188,GO:0007162,GO:0008285,GO:0035335,GO:0035970,GO:0043407,GO:0043409,GO:0070262,GO:0090027,GO:1903753,GO:1990869
PHF11	ENSGALG00000019094	PHD finger protein 11 [Source:HGNC Symbol;Acc:HGNC:17024]	4.40277	2.2119e-23	3.55822	1.13008e-13	-0.84455	0.430175	GO:0046872,GO:0005654,GO:0031965
	ENSGALG00000041266	calponin 1 [Source:NCBI gene;Acc:396522]	1.25326	0.00491163	0.409094	0.568259	-0.844169	0.470827	GO:0003779,GO:0005516,GO:0031032,GO:0005515,GO:1904706,GO:0005856
	ENSGALG00000042739	transforming acidic coiled-coil containing protein 1 [Source:HGNC Symbol;Acc:HGNC:11522]	1.03044	0.00647903	0.188137	0.789782	-0.842303	0.257686	GO:0005737,GO:0000226,GO:0008283,GO:0021987
	ENSGALG00000008349	LIM and cysteine rich domains 1 [Source:HGNC Symbol;Acc:HGNC:6633]	0.0914309	0.850071	-0.744422	0.127535	-0.835853	0.277298	GO:0005634,GO:0046872,GO:0008270,GO:0003714,GO:0000122,GO:0010611,GO:0070886
	ENSGALG00000038504	midline 1 [Source:NCBI gene;Acc:373920]	1.98965	3.20648e-07	1.15458	0.0234551	-0.835064	0.415583	GO:0046872,GO:0008270,GO:0005622,GO:0008017,GO:0031625,GO:0042802,GO:0042803,GO:0046982,GO:0051219,GO:0007026,GO:0032874,GO:0035372,GO:0005737,GO:0005874,GO:0005881,GO:0015630
	ENSGALG00000036883	MET proto-oncogene, receptor tyrosine kinase [Source:NCBI gene;Acc:396134]	0.570516	0.208237	-0.263242	0.705559	-0.833758	0.381385	GO:0000166,GO:0005524,GO:0016301,GO:0016740,GO:0016310,GO:0016020,GO:0016021,GO:0004672,GO:0006468,GO:0004713,GO:0005737,GO:0005887,GO:0030154,GO:0016055,GO:0018108,GO:0070374,GO:0017147,GO:0004714,GO:0004888,GO:0007169,GO:0009968,GO:0043066,GO:0043410,GO:0043235,GO:0006909,GO:0001889,GO:0005008,GO:0019903,GO:0042802,GO:0001886,GO:0031116,GO:0035024,GO:0045944,GO:0048012,GO:0048754,GO:0050918,GO:…
	ENSGALG00000010628	acyl-CoA synthetase long chain family member 1 [Source:NCBI gene;Acc:422547]	0.970341	0.0259759	0.13663	0.869347	-0.833711	0.438896	GO:0003824,GO:0004467,GO:0001676,GO:0008610,GO:0033211,GO:0044539,GO:0071902,GO:0120162,GO:0005739
	ENSGALG00000007485	transferrin receptor 2 [Source:NCBI gene;Acc:396191]	-0.317535	0.573519	-1.14639	0.0420218	-0.828854	0.556915	GO:0016020,GO:0016021,GO:0005886,GO:0006898,GO:0003725,GO:0004998,GO:0033570,GO:0042802,GO:0042803,GO:0006879,GO:0030316,GO:0030890,GO:0031623,GO:0033572,GO:0035690,GO:0042102,GO:0045780,GO:0045830,GO:0097286,GO:1990830,GO:0005576,GO:0005768,GO:0005769,GO:0005887,GO:0005905,GO:0009897,GO:0009986,GO:0010008,GO:0016323,GO:0031410,GO:0048471,GO:0055037,GO:0070062,GO:1990712
	ENSGALG00000011405	solute carrier family 4 member 7 [Source:HGNC Symbol;Acc:HGNC:11033]	1.73832	2.07814e-06	0.918061	0.0588432	-0.820257	0.319528	GO:0016020,GO:0016021,GO:0005887,GO:0006820,GO:0015698,GO:0006811,GO:0008509,GO:0098656,GO:0005452,GO:0051453,GO:0008510,GO:0015701
ATF3	ENSGALG00000025887	activating transcription factor 3 [Source:HGNC Symbol;Acc:HGNC:785]	4.8854	1.43058e-42	4.06913	4.08576e-27	-0.816264	0.220829	GO:0005634,GO:0003677,GO:0000978,GO:0006355,GO:0003700,GO:0006357,GO:0000976,GO:0000977,GO:0001078,GO:0042802,GO:0042803,GO:0044212,GO:0046982,GO:0000122,GO:0006094,GO:0010628,GO:0030968,GO:0034198,GO:0035914,GO:0045892,GO:0045944,GO:0070373,GO:1903984,GO:1990440,GO:0005730,GO:1990622
	ENSGALG00000036850	DnaJ heat shock protein family (Hsp40) member A4 [Source:HGNC Symbol;Acc:HGNC:14885]	0.483599	0.264163	-0.331088	0.575435	-0.814687	0.301322	GO:0005524,GO:0046872,GO:0005829,GO:0051082,GO:0006457,GO:0031072,GO:0051087,GO:0009408,GO:0042026,GO:0090084,GO:0016020
	ENSGALG00000027874	ChaC glutathione specific gamma-glutamylcyclotransferase 1 [Source:NCBI gene;Acc:423209]	1.06224	0.0180684	0.248674	0.745698	-0.813568	0.470827	GO:0005737,GO:0016829,GO:0003839,GO:0006751,GO:0005112,GO:0022008,GO:0005802
	ENSGALG00000039583	melanogenesis associated transcription factor [Source:NCBI gene;Acc:395886]	2.84226	6.43042e-11	2.0325	5.01297e-05	-0.809757	0.574759	GO:0005634,GO:0046983,GO:0006366,GO:0006355,GO:0003700,GO:0006357,GO:0000978,GO:0000981,GO:0001077,GO:0003677,GO:0003682,GO:0003705,GO:0070888,GO:0000122,GO:0010468,GO:0010628,GO:0016055,GO:0030154,GO:0030316,GO:0030318,GO:0030336,GO:0042127,GO:0043010,GO:0043066,GO:0043473,GO:0044336,GO:0045165,GO:0045670,GO:0045893,GO:0045944,GO:0046849,GO:0065003,GO:2000144,GO:2001141,GO:0032991
	ENSGALG00000036492	diacylglycerol lipase alpha [Source:HGNC Symbol;Acc:HGNC:1165]	3.0703	6.37938e-14	2.26298	1.13098e-06	-0.807322	0.497	GO:0016020,GO:0016021,GO:0016787,GO:0006629,GO:0022008,GO:0007216,GO:0045211,GO:0007405,GO:0019369,GO:0042136,GO:0046340,GO:0071926,GO:0098921,GO:0043196
	ENSGALG00000012208	glia maturation factor beta [Source:NCBI gene;Acc:423560]	0.110377	0.840989	-0.696593	0.231735	-0.80697	0.484202	GO:0005622,GO:0003779,GO:0071933,GO:0034316,GO:0007612,GO:0007626
	ENSGALG00000030602	ADAM metallopeptidase domain 33 [Source:NCBI gene;Acc:422948]	1.17618	0.00253734	0.369964	0.550407	-0.80622	0.359929	GO:0016020,GO:0016021,GO:0006508,GO:0004222,GO:0008237
	ENSGALG00000043355	cadherin EGF LAG seven-pass G-type receptor 1 [Source:HGNC Symbol;Acc:HGNC:1850]	1.67298	1.30066e-07	0.867964	0.0271344	-0.805015	0.161474	GO:0016020,GO:0016021,GO:0005509,GO:0004930,GO:0007165,GO:0007186,GO:0007155,GO:0007156,GO:0005886,GO:0004888,GO:0001736,GO:0001764,GO:0001843,GO:0001942,GO:0007166,GO:0007266,GO:0007626,GO:0009952,GO:0032956,GO:0042060,GO:0042249,GO:0042472,GO:0045176,GO:0048105,GO:0060488,GO:0060489,GO:0060490,GO:0090179,GO:0090251,GO:0005654
	ENSGALG00000000681	p21 (RAC1) activated kinase 1 [Source:NCBI gene;Acc:419083]	1.18141	0.000581781	0.378253	0.487116	-0.80316	0.242984	GO:0000166,GO:0005524,GO:0016301,GO:0016740,GO:0016310,GO:0004672,GO:0004674,GO:0006468,GO:0005737,GO:0048365,GO:0023014,GO:0031098,GO:0032147,GO:0043408,GO:0050770
	ENSGALG00000037506	signal induced proliferation associated 1 like 2 [Source:HGNC Symbol;Acc:HGNC:23800]	0.825874	0.051313	0.0230216	0.979203	-0.802852	0.421405	GO:0005096,GO:0043547,GO:0051056
	ENSGALG00000012024	myocardin related transcription factor A [Source:HGNC Symbol;Acc:HGNC:14334]	0.912377	0.0159429	0.113729	0.873018	-0.798648	0.296633	GO:0005634,GO:0005737,GO:0003713,GO:0051145,GO:0000976,GO:0003700,GO:0003779,GO:0003785,GO:0001764,GO:0010735,GO:0030036,GO:0030900,GO:0031175,GO:0043154,GO:0045893,GO:0045944,GO:2001234,GO:0005654,GO:0005829
	ENSGALG00000032925	serine/threonine kinase 40 [Source:NCBI gene;Acc:395120]	0.603462	0.22038	-0.190076	0.813106	-0.793538	0.556915	GO:0004672,GO:0005524,GO:0006468,GO:0003016,GO:0005977,GO:0010468,GO:0030324,GO:0035264,GO:0043066,GO:0043408,GO:0048286,GO:0060425,GO:0005654,GO:0005829
TOR1BL	ENSGALG00000023709	torsin family 1, member B-like [Source:NCBI gene;Acc:417192]	5.57953	5.29225e-31	4.78679	1.57615e-21	-0.792735	0.465312	GO:0005524,GO:0005783,GO:0051085,GO:0007029,GO:0005788
	ENSGALG00000010921	polycystin 2, transient receptor potential cation channel [Source:NCBI gene;Acc:422585]	2.95116	1.21987e-21	2.15884	1.9827e-10	-0.792325	0.191984	GO:0016020,GO:0016021,GO:0005509,GO:0005262,GO:0050982,GO:0005102,GO:0005244,GO:0005245,GO:0005248,GO:0005249,GO:0005267,GO:0008092,GO:0015267,GO:0015271,GO:0022843,GO:0042802,GO:0042803,GO:0042805,GO:0043398,GO:0044325,GO:0048763,GO:0051117,GO:0051219,GO:0001658,GO:0001822,GO:0001889,GO:0001892,GO:0001947,GO:0003127,GO:0006816,GO:0006874,GO:0007050,GO:0007259,GO:0007368,GO:0007507,GO:0010628,GO:…
	ENSGALG00000036775	SET binding protein 1 [Source:HGNC Symbol;Acc:HGNC:15573]	2.27669	1.25291e-11	1.48623	0.000141053	-0.790461	0.279271	GO:0003677,GO:0005634
	ENSGALG00000032660	interferon gamma receptor 2 [Source:NCBI gene;Acc:418502]	0.109339	0.854408	-0.674527	0.29931	-0.783866	0.625535	GO:0016020,GO:0016021,GO:0005886,GO:0019221
	ENSGALG00000014908	follistatin [Source:NCBI gene;Acc:396119]	1.08112	0.00482282	0.299448	0.615729	-0.781676	0.318099	GO:0038102,GO:0048185,GO:0000122,GO:0002244,GO:0032926,GO:0051798
	ENSGALG00000037726	myristoylated alanine rich protein kinase C substrate [Source:NCBI gene;Acc:396473]	0.261015	0.593538	-0.518896	0.371771	-0.779911	0.451525	GO:0005516,GO:0005080,GO:0042802,GO:0051015,GO:0051017,GO:0051260,GO:0051764,GO:0005737,GO:0005813,GO:0005938,GO:0016020,GO:0032432,GO:0042585
	ENSGALG00000016512	nuclear receptor binding protein 1 [Source:NCBI gene;Acc:421985]	0.995335	0.0429396	0.217822	0.799434	-0.777513	0.617607	GO:0004672,GO:0004674,GO:0005524,GO:0006468,GO:0035556,GO:0005829,GO:0006888,GO:0012505
	ENSGALG00000002963	phosphotyrosine interaction domain containing 1 [Source:NCBI gene;Acc:424787]	0.26793	0.59295	-0.502227	0.395569	-0.770158	0.468823	GO:0042127,GO:0046627,GO:0001933,GO:0010628,GO:0044320,GO:0045944,GO:0046325,GO:0051881,GO:0070346,GO:0070584,GO:0071345,GO:0071354,GO:0071356,GO:0071398,GO:1903077,GO:2000377,GO:2000379,GO:2001170,GO:2001171,GO:0005737
	ENSGALG00000006483		1.50958	0.000111888	0.745377	0.166018	-0.764208	0.470827	GO:0031410,GO:0030036,GO:0030334,GO:0003365,GO:0035329,GO:0005923
	ENSGALG00000027983	tyrosine kinase non receptor 2 [Source:NCBI gene;Acc:431014]	2.61475	6.20917e-16	1.85182	2.45027e-07	-0.762933	0.276533	GO:0004672,GO:0005524,GO:0006468,GO:0004713,GO:0030154,GO:0004715,GO:0038083,GO:0042127
	ENSGALG00000034625	transcription elongation factor B subunit 3 [Source:NCBI gene;Acc:419683]	1.67186	1.66038e-06	0.910494	0.050391	-0.761361	0.379672	GO:0005634,GO:0006357,GO:0070449
	ENSGALG00000027980	nanos C2HC-type zinc finger 1 [Source:HGNC Symbol;Acc:HGNC:23044]	1.13543	0.0118293	0.378064	0.579236	-0.75737	0.562922	GO:0003723,GO:0008270,GO:0006417,GO:0001558,GO:0001894,GO:0010608,GO:0010631,GO:0016477,GO:0017148,GO:0098749,GO:1900153,GO:0005737,GO:0048471
	ENSGALG00000031425	peripheral myelin protein 22 [Source:NCBI gene;Acc:417327]	2.04988	3.18519e-07	1.29894	0.0105194	-0.750937	0.577539	GO:0016020,GO:0016021,GO:0005886,GO:0008219,GO:0032060,GO:0032288,GO:0042552
SLC2A6	ENSGALG00000002982	solute carrier family 2 member 6 [Source:HGNC Symbol;Acc:HGNC:11011]	4.40478	3.17214e-30	3.65513	2.63347e-19	-0.74965	0.468823	GO:0016020,GO:0016021,GO:0055085,GO:0005887,GO:0022857,GO:0005215,GO:0005351,GO:0005355,GO:0008645
IRF7	ENSGALG00000014297	interferon regulatory factor 7 [Source:NCBI gene;Acc:396330]	5.93187	3.55481e-59	5.18416	3.77002e-44	-0.747707	0.383082	GO:0003677,GO:0005634,GO:0006351,GO:0006355,GO:0003700,GO:0044212,GO:0000978,GO:0000982,GO:0002819,GO:0016064,GO:0032481,GO:0032607,GO:0032608,GO:0032727,GO:0032728,GO:0034124,GO:0034127,GO:0045351,GO:0045893,GO:0045944,GO:0051607,GO:0060340,GO:0005654,GO:0005737,GO:0005829
	ENSGALG00000015252	ST3 beta-galactoside alpha-2,3-sialyltransferase 6 [Source:NCBI gene;Acc:395138]	2.35142	1.50285e-10	1.6042	0.000219871	-0.747223	0.470827	GO:0016740,GO:0016020,GO:0016021,GO:0016757,GO:0005794,GO:0008373,GO:0006486,GO:0097503,GO:0003836,GO:0052798
	ENSGALG00000030419	glutaminase [Source:NCBI gene;Acc:424043]	1.18582	0.00205325	0.445968	0.443632	-0.739852	0.463894	GO:0004359,GO:0001967,GO:0002087,GO:0006537,GO:0006541,GO:0006543,GO:0007268,GO:0051289,GO:0005739
	ENSGALG00000009856	glucosamine (N-acetyl)-6-sulfatase [Source:NCBI gene;Acc:417829]	1.69709	1.08658e-08	0.957324	0.00642403	-0.739769	0.180141	GO:0016787,GO:0003824,GO:0046872,GO:0005764,GO:0005539,GO:0008484,GO:0008449,GO:0030203,GO:0042340
	ENSGALG00000026858	BTG anti-proliferation factor 2 [Source:HGNC Symbol;Acc:HGNC:1131]	1.70229	5.55015e-06	0.967291	0.0507085	-0.735	0.499316	GO:0005634,GO:0005737,GO:0008285,GO:0045930,GO:0006479,GO:0006974,GO:0008306,GO:0009952,GO:0017148,GO:0021542,GO:0021954,GO:0031175,GO:0035914,GO:0060213,GO:2000178
	ENSGALG00000017462	folliculin interacting protein 1 [Source:NCBI gene;Acc:427642]	2.59719	4.62611e-10	1.86343	0.000135948	-0.73376	0.644118	GO:0005085,GO:0042030,GO:0051087,GO:0000122,GO:0001932,GO:0001934,GO:0002327,GO:0002904,GO:0009267,GO:0031334,GO:0031929,GO:0032007,GO:0033138,GO:0043154,GO:2000973,GO:0005737
	ENSGALG00000042838	TNF receptor associated factor 2 [Source:HGNC Symbol;Acc:HGNC:12032]	2.65504	4.70765e-12	1.92183	1.25581e-05	-0.733215	0.556915	GO:0004842,GO:0046872,GO:0042981,GO:0008270,GO:0007165,GO:0007250,GO:0005164,GO:0005174,GO:0019899,GO:0019901,GO:0019903,GO:0031625,GO:0031996,GO:0042802,GO:0046625,GO:0002726,GO:0030163,GO:0032743,GO:0033209,GO:0034622,GO:0043123,GO:0043507,GO:0046328,GO:0051023,GO:0051091,GO:0051092,GO:0051865,GO:0070207,GO:0070534,GO:0071732,GO:0090073,GO:0097300,GO:1903265,GO:1903721,GO:2001238,GO:0000151,GO:…
	ENSGALG00000036556	MORC family CW-type zinc finger 3 [Source:NCBI gene;Acc:418513]	2.04046	5.7e-10	1.30928	0.000885449	-0.731173	0.362496	GO:0008270,GO:0006468,GO:0007569,GO:0009791,GO:0018105,GO:0048147,GO:0050821,GO:0051457,GO:0005634,GO:0005654,GO:0016605
	ENSGALG00000015348	activated leukocyte cell adhesion molecule [Source:NCBI gene;Acc:396092]	0.75345	0.152247	0.0246968	0.979436	-0.728753	0.692605	GO:0016020,GO:0016021,GO:0005886,GO:0007155,GO:0002250,GO:0002376,GO:0042995,GO:0042802,GO:0030425,GO:0098743,GO:1990138,GO:0005887,GO:0030424,GO:0042101,GO:0007156,GO:0007157,GO:0007411,GO:0008045,GO:0031290,GO:0048846,GO:0001772,GO:0009897,GO:0031226,GO:0043025
	ENSGALG00000008881	regulator of G protein signaling 3 [Source:NCBI gene;Acc:395110]	2.08599	1.20492e-12	1.35834	4.13392e-05	-0.727649	0.211327	GO:0005634,GO:0005654,GO:0005829
HELZ2	ENSGALG00000006138	helicase with zinc finger 2 [Source:HGNC Symbol;Acc:HGNC:30021]	6.31922	1.82519e-91	5.59159	1.13861e-70	-0.727631	0.247514	GO:0030374,GO:0045944
	ENSGALG00000006156	component of oligomeric golgi complex 7 [Source:NCBI gene;Acc:416578]	2.32306	3.14392e-08	1.59586	0.00160492	-0.727198	0.646118	GO:0006886,GO:0017119,GO:0006486,GO:0006890,GO:0033365,GO:0034067,GO:0050821,GO:0005730,GO:0005794,GO:0007030
	ENSGALG00000009173	GDNF family receptor alpha 1 [Source:NCBI gene;Acc:395994]	-0.311999	0.635552	-1.03682	0.124613	-0.724824	0.76242	GO:0016020,GO:0005886,GO:0009897,GO:0031225,GO:0043235,GO:0038023,GO:0007399
	ENSGALG00000023364	CDC42 effector protein 4 [Source:HGNC Symbol;Acc:HGNC:17147]	0.670615	0.118451	-0.0509967	0.943839	-0.721612	0.527882	GO:0005737,GO:0005886,GO:0030838,GO:0007266,GO:0008360,GO:0017049,GO:0031274,GO:0071346,GO:0005913,GO:0015629,GO:0015630,GO:0045335
	ENSGALG00000007439	PRELI domain containing 3B [Source:NCBI gene;Acc:419310]	0.70158	0.0735962	-0.0180318	0.974569	-0.719612	0.40071	GO:0005758,GO:0015914,GO:1990050
	ENSGALG00000029896	Rap guanine nucleotide exchange factor 6 [Source:NCBI gene;Acc:101751943]	-0.0363009	0.954798	-0.754323	0.242847	-0.718022	0.706006	GO:0005622,GO:0007165,GO:0005085,GO:0007264
	ENSGALG00000003479	lemur tyrosine kinase 2 [Source:HGNC Symbol;Acc:HGNC:17880]	0.739836	0.126357	0.0240939	0.979203	-0.715742	0.646118	GO:0004672,GO:0005524,GO:0006468,GO:0005737,GO:0005887,GO:0030154,GO:0018108,GO:0070374,GO:0005829,GO:0004713,GO:0004714,GO:0004888,GO:0009968,GO:0043066,GO:0043235,GO:0001934,GO:0032515,GO:0004674,GO:0004864,GO:0070853,GO:0001881,GO:0018105,GO:0018107,GO:0032456,GO:0033572,GO:0045022,GO:0046777,GO:0005769,GO:0005794,GO:0016021,GO:0048471,GO:0055037
LOC429143	ENSGALG00000006724		-0.573728	0.223772	-1.28914	0.0105366	-0.715408	0.644584	GO:0016020,GO:0005886,GO:0009966,GO:0031225,GO:0046658,GO:0062023
	ENSGALG00000033150	midnolin [Source:HGNC Symbol;Acc:HGNC:16298]	1.06753	0.00588249	0.355266	0.550833	-0.712265	0.470827	GO:0005634,GO:0005730,GO:0005737,GO:0005829
	ENSGALG00000028801	yippee like 2 [Source:NCBI gene;Acc:417632]	1.03796	0.00746309	0.326647	0.59819	-0.711308	0.493922	GO:0046872
	ENSGALG00000011306	desmin [Source:HGNC Symbol;Acc:HGNC:2770]	1.49629	1.34569e-06	0.785266	0.0417224	-0.711026	0.253337	GO:0005882,GO:0005198,GO:0008092,GO:0042802,GO:0045109,GO:0005634,GO:0005737,GO:0005856,GO:0005911,GO:0005916,GO:0014704,GO:0030018,GO:0031594,GO:0042383,GO:0043292,GO:0045111,GO:0097433,GO:0097512
	ENSGALG00000002260	cytokine inducible SH2 containing protein [Source:NCBI gene;Acc:395335]	0.784615	0.0575331	0.0741876	0.926035	-0.710428	0.516977	GO:0035556,GO:0005622,GO:0046854,GO:0046627,GO:0016567,GO:0046935,GO:0043551,GO:0005942,GO:0007205,GO:0005886
	ENSGALG00000006409	podocalyxin like [Source:NCBI gene;Acc:395755]	1.32229	7.63972e-05	0.613493	0.168875	-0.7088	0.322246	GO:0016020,GO:0016021,GO:0016477,GO:0022407
MX1	ENSGALG00000016142	MX dynamin like GTPase 1 [Source:NCBI gene;Acc:395313]	7.75181	7.77744e-131	7.04381	2.89177e-106	-0.707996	0.148966	GO:0000166,GO:0005634,GO:0005737,GO:0045087,GO:0016020,GO:0005525,GO:0008017,GO:0003924,GO:0000266,GO:0031966,GO:0061025,GO:0051607,GO:0003374
	ENSGALG00000031534	AT-rich interaction domain 5B [Source:NCBI gene;Acc:423661]	-0.248737	0.591629	-0.956147	0.035046	-0.707409	0.481173	GO:0005634,GO:0003677,GO:0006355,GO:0006357,GO:1903508,GO:0044212,GO:0000977,GO:0001227,GO:0003713,GO:0000122,GO:0001822,GO:0006807,GO:0008584,GO:0008585,GO:0009791,GO:0010761,GO:0030325,GO:0035264,GO:0045444,GO:0048008,GO:0048468,GO:0048644,GO:0048705,GO:0051091,GO:0060021,GO:0060325,GO:0060612,GO:0060613,GO:1990830
	ENSGALG00000042103	chromosome 5 open reading frame, human C11orf96 [Source:NCBI gene;Acc:770209]	3.76932	7.99648e-18	3.06259	1.91791e-10	-0.70673	0.668993	-
	ENSGALG00000011357	vezatin, adherens junctions transmembrane protein [Source:HGNC Symbol;Acc:HGNC:18258]	2.26718	3.1222e-11	1.5615	5.34569e-05	-0.705676	0.438896	GO:0017022,GO:0098609,GO:0005654,GO:0005829
	ENSGALG00000034777	vacuolar protein sorting 13 homolog D [Source:HGNC Symbol;Acc:HGNC:23595]	0.689846	0.133663	-0.0130699	0.981456	-0.702915	0.625535	GO:0005622,GO:0005623,GO:0006623,GO:0045053,GO:0019898
	ENSGALG00000013715	DLC1 Rho GTPase activating protein [Source:HGNC Symbol;Acc:HGNC:2897]	2.53771	2.45105e-11	1.83524	3.35286e-05	-0.702471	0.600847	GO:0008289,GO:0007165,GO:0005096,GO:0043547,GO:0035023,GO:0042169,GO:0006915,GO:0006919,GO:0008285,GO:0008360,GO:0030336,GO:0032956,GO:0035024,GO:0035307,GO:0051497,GO:0051895,GO:1900119,GO:0005634,GO:0005737,GO:0005829,GO:0005901,GO:0005925,GO:0030864,GO:0032587
RNF213	ENSGALG00000039269	ring finger protein 213 [Source:HGNC Symbol;Acc:HGNC:14539]	4.56027	3.313e-38	3.85927	1.29868e-26	-0.701003	0.468823	GO:0005524,GO:0004842,GO:0046872,GO:0005737,GO:0005829,GO:0016567,GO:0016887,GO:0006511,GO:0005730,GO:0002040,GO:0001525,GO:2000051
IFIT5	ENSGALG00000045085	Gallus gallus interferon induced protein with tetratricopeptide repeats 5 (IFIT5), mRNA. [Source:RefSeq mRNA;Acc:NM_001320422]	8.65786	4.48053e-142	7.95816	3.01299e-119	-0.699698	0.257686	GO:0005829,GO:0003723,GO:0051607
	ENSGALG00000012697	solute carrier family 41 member 2 [Source:NCBI gene;Acc:427913]	0.341631	0.468852	-0.356947	0.556572	-0.698579	0.556915	GO:0016020,GO:0016021,GO:0005886,GO:0008324,GO:0006812,GO:0098655,GO:0072509,GO:0070838
	ENSGALG00000003584	karyopherin subunit alpha 2 [Source:NCBI gene;Acc:417420]	0.523478	0.347946	-0.174413	0.842925	-0.697891	0.734297	GO:0005634,GO:0005737,GO:0015031,GO:0061608,GO:0006606,GO:0008565
	ENSGALG00000014982	RB binding protein 8, endonuclease [Source:HGNC Symbol;Acc:HGNC:9891]	0.400606	0.398865	-0.294876	0.657159	-0.695482	0.606795	GO:0005634,GO:0003697,GO:0006281,GO:0000403,GO:0000724,GO:0090305,GO:0035861,GO:1903507,GO:0004519,GO:0003690,GO:0003684,GO:0006289,GO:0000406,GO:0000014,GO:0001103,GO:0003714,GO:0042802,GO:0070336,GO:0000082,GO:0001835,GO:0010792,GO:0005654,GO:0017053,GO:0043231
	ENSGALG00000014922	Rho-associated, coiled-coil containing protein kinase 1 [Source:NCBI gene;Acc:373970]	0.555849	0.232806	-0.139399	0.855592	-0.695248	0.628427	GO:0000166,GO:0005524,GO:0016301,GO:0016740,GO:0016310,GO:0004672,GO:0004674,GO:0006468,GO:0035556,GO:0046872,GO:0005856,GO:0030036,GO:0017048,GO:0007266,GO:0017049,GO:0051493,GO:0051492,GO:2000114,GO:0003383,GO:0007159,GO:0007249,GO:0010508,GO:0010613,GO:0010628,GO:0016525,GO:0022614,GO:0030866,GO:0031175,GO:0032060,GO:0032091,GO:0032956,GO:0032970,GO:0035509,GO:0043410,GO:0043524,GO:0045616,GO:…
	ENSGALG00000012792	homeodomain interacting protein kinase 2 [Source:HGNC Symbol;Acc:HGNC:14402]	-0.1051	0.840144	-0.80008	0.118747	-0.69498	0.585121	GO:0004672,GO:0005524,GO:0006468,GO:0008284,GO:0005737,GO:0000122,GO:0003714,GO:0001102,GO:0003713,GO:0004674,GO:0046332,GO:0046790,GO:0001934,GO:0006978,GO:0007179,GO:0007224,GO:0007628,GO:0008344,GO:0009952,GO:0010842,GO:0018105,GO:0018107,GO:0030182,GO:0030511,GO:0030514,GO:0032092,GO:0042771,GO:0043388,GO:0043524,GO:0045766,GO:0045893,GO:0045944,GO:0046330,GO:0048596,GO:0050882,GO:0051091,GO:…
	ENSGALG00000037989	interleukin 10 receptor subunit beta [Source:NCBI gene;Acc:395663]	2.15522	2.1926e-10	1.46193	0.000247373	-0.693287	0.468823	GO:0016020,GO:0016021,GO:0005886,GO:0004920,GO:0019221,GO:0007596
	ENSGALG00000011068	cordon-bleu WH2 repeat protein like 1 [Source:HGNC Symbol;Acc:HGNC:23571]	1.00408	0.0272543	0.311993	0.682137	-0.692089	0.674285	-
	ENSGALG00000009476	cyclin dependent kinase 6 [Source:NCBI gene;Acc:420558]	0.79395	0.0352113	0.101902	0.872064	-0.692047	0.369641	GO:0000166,GO:0005524,GO:0016301,GO:0016310,GO:0004672,GO:0004674,GO:0006468,GO:0005634,GO:0004693,GO:0042127,GO:0030332,GO:0098770,GO:0000122,GO:0001954,GO:0002244,GO:0003323,GO:0007219,GO:0009615,GO:0010468,GO:0010628,GO:0030097,GO:0033077,GO:0042063,GO:0043697,GO:0045638,GO:0045646,GO:0045656,GO:0045668,GO:0045786,GO:0048146,GO:0050680,GO:0060218,GO:1902036,GO:2000773,GO:0000307,GO:0001726,GO:…
	ENSGALG00000016289	dystonin [Source:HGNC Symbol;Acc:HGNC:1090]	0.576962	0.150068	-0.114972	0.862688	-0.691934	0.468823	GO:0005509,GO:0003779,GO:0008017,GO:0005737,GO:0016020,GO:0005925,GO:0005198,GO:0031122,GO:0031581,GO:0042060,GO:0045104,GO:0030056
	ENSGALG00000008916	DnaJ heat shock protein family (Hsp40) member B4 [Source:HGNC Symbol;Acc:HGNC:14886]	-0.0875603	0.879295	-0.77697	0.189624	-0.68941	0.692605	GO:0005829,GO:0000122,GO:0051082,GO:0006457,GO:0051087,GO:0032781,GO:0051085,GO:0001671,GO:0005654,GO:0005886
BIRC2	ENSGALG00000017186	baculoviral IAP repeat containing 2 [Source:NCBI gene;Acc:374012]	4.33949	3.3956e-42	3.65432	5.00349e-29	-0.685169	0.368915	GO:0005634,GO:0005737,GO:0042981,GO:0043027,GO:0061630,GO:0006915,GO:0016567,GO:0060546,GO:1990001
	ENSGALG00000004593	sulfatase 2 [Source:HGNC Symbol;Acc:HGNC:20392]	1.79425	1.28405e-05	1.11406	0.0334798	-0.680184	0.667354	GO:0016020,GO:0016021,GO:0005615,GO:0005509,GO:0003824,GO:0046872,GO:0005886,GO:0009986,GO:0005783,GO:0005794,GO:0090263,GO:0040037,GO:0005539,GO:0008484,GO:0008449,GO:0002063,GO:0003094,GO:0010575,GO:0014846,GO:0030201,GO:0032836,GO:0035860,GO:0048706,GO:0060348,GO:0060384,GO:0004065,GO:0001822,GO:0009611,GO:0030177,GO:0051216,GO:0097421,GO:2000345
	ENSGALG00000010843	G protein-coupled receptor 137B [Source:NCBI gene;Acc:421511]	2.80371	3.73849e-11	2.12581	1.13375e-05	-0.677901	0.709711	GO:0016020,GO:0016021
TMEM173	ENSGALG00000041129	transmembrane protein 173 [Source:NCBI gene;Acc:768990]	6.98966	1.1892e-19	6.31322	3.96934e-16	-0.676436	0.597778	GO:0016020,GO:0016021,GO:0045087,GO:0005789,GO:0008134,GO:0019901,GO:0031625,GO:0035438,GO:0042802,GO:0042803,GO:0061507,GO:0002218,GO:0002230,GO:0032092,GO:0032481,GO:0032608,GO:0033160,GO:0035458,GO:0045944,GO:0051091,GO:0051607,GO:0071360,GO:0071407,GO:0005737,GO:0005741,GO:0005777,GO:0005783,GO:0005794,GO:0048471
	ENSGALG00000012075	deltex E3 ubiquitin ligase 3L [Source:HGNC Symbol;Acc:HGNC:30323]	3.45243	3.16553e-19	2.77744	3.27568e-11	-0.674993	0.625535	GO:0016567,GO:0007219,GO:0004842,GO:0004857,GO:0008047,GO:0019899,GO:0042393,GO:0044389,GO:0097677,GO:0002230,GO:0006302,GO:0006511,GO:0006974,GO:0008333,GO:0010390,GO:0032092,GO:0033522,GO:0033523,GO:0035563,GO:0045893,GO:0051444,GO:0051865,GO:0070936,GO:1900182,GO:1901666,GO:1902966,GO:2000646,GO:2001034,GO:0005634,GO:0005654,GO:0005737,GO:0005764,GO:0005769,GO:0005829,GO:0032991
	ENSGALG00000011692	cell division cycle associated 4 [Source:NCBI gene;Acc:423500]	1.59871	1.58693e-05	0.923884	0.0521912	-0.674829	0.566976	-
	ENSGALG00000009445	inositol polyphosphate-5-phosphatase F [Source:HGNC Symbol;Acc:HGNC:17054]	1.49988	9.35406e-05	0.825473	0.111368	-0.674404	0.617806	GO:0042578,GO:0043812,GO:0046856,GO:0005769,GO:0045334,GO:0034595,GO:0034596,GO:0042803,GO:0052833,GO:0001921,GO:0008344,GO:0014898,GO:0031161,GO:0042532,GO:0048015,GO:0048681,GO:0072583,GO:2000145,GO:2001135,GO:0005737,GO:0005905,GO:0030424,GO:0030425,GO:0043025,GO:0055037
	ENSGALG00000012889	zinc finger CCHC-type containing 2 [Source:HGNC Symbol;Acc:HGNC:22916]	2.65538	3.73849e-11	1.98196	1.61934e-05	-0.673425	0.668993	GO:0003676,GO:0008270,GO:0035091,GO:0005737
	ENSGALG00000002678	chondroitin sulfate proteoglycan 4 [Source:HGNC Symbol;Acc:HGNC:2466]	0.0400574	0.936292	-0.630978	0.256108	-0.671036	0.642012	GO:0016020,GO:0016021,GO:0005622,GO:0019901,GO:0000187,GO:0007169,GO:0008283,GO:0008347,GO:0035556,GO:0050731,GO:0005886,GO:0042995
	ENSGALG00000012219	unc-5 netrin receptor C [Source:NCBI gene;Acc:395101]	1.72654	3.85557e-06	1.05786	0.0279433	-0.668682	0.623486	GO:0016020,GO:0016021,GO:0007165,GO:0005042,GO:0038007,GO:0007411,GO:0007420,GO:0030334,GO:0033564,GO:0043065,GO:0005886
	ENSGALG00000008403	PHD finger protein 21A [Source:NCBI gene;Acc:423199]	1.29025	0.0020778	0.621719	0.302921	-0.668535	0.668993	GO:0046872,GO:0000122,GO:0000118,GO:1990391
	ENSGALG00000037402	connective tissue growth factor [Source:NCBI gene;Acc:374135]	0.806475	0.0213881	0.138953	0.811813	-0.667522	0.310612	GO:0005576,GO:0005520,GO:0001558,GO:0005615,GO:0031012,GO:0005178,GO:0007155,GO:0008201,GO:0060548,GO:0008022,GO:0001502,GO:0001503,GO:0001525,GO:0001894,GO:0007160,GO:0007229,GO:0008543,GO:0010629,GO:0016477,GO:0030154,GO:0030324,GO:0032330,GO:0035988,GO:0045597,GO:0046330,GO:0051496,GO:0061448,GO:0070374,GO:0072593
	ENSGALG00000010036	FOS like 2, AP-1 transcription factor subunit [Source:NCBI gene;Acc:421416]	1.38898	2.09669e-05	0.727317	0.0911295	-0.661666	0.429845	GO:0005634,GO:0003677,GO:0006366,GO:0000978,GO:0006355,GO:0003700,GO:0006357,GO:0000977,GO:0001228,GO:0003682,GO:0003334,GO:0045893,GO:0045944,GO:0048146,GO:0005654
	ENSGALG00000043701	ELK3, ETS transcription factor [Source:NCBI gene;Acc:417919]	0.144797	0.772373	-0.508275	0.352001	-0.653072	0.606301	GO:0005634,GO:0003677,GO:0006366,GO:0006355,GO:0003700,GO:0043565,GO:0000981,GO:0006357,GO:0030154,GO:0000978,GO:0001077,GO:0003714,GO:0032422,GO:0001525,GO:0042060,GO:0045892,GO:0045944,GO:0005654,GO:0005739
	ENSGALG00000020005	SFT2 domain containing 1 [Source:HGNC Symbol;Acc:HGNC:21102]	1.46847	0.00156745	0.819277	0.188252	-0.649198	0.759788	GO:0016020,GO:0016021,GO:0016192,GO:0015031
	ENSGALG00000011288	dishevelled binding antagonist of beta catenin 2 [Source:HGNC Symbol;Acc:HGNC:21231]	3.22397	4.33839e-15	2.57546	2.27506e-09	-0.648517	0.698973	GO:0005737,GO:0005080,GO:0008013,GO:0008134,GO:0051018,GO:0070097,GO:0002244,GO:0003382,GO:0007162,GO:0030111,GO:0043588,GO:0072061,GO:1900108
	ENSGALG00000010311	neuron navigator 3 [Source:NCBI gene;Acc:417869]	2.2891	1.66859e-11	1.64084	2.9138e-05	-0.648262	0.562922	GO:0005524,GO:0007399,GO:0022008,GO:0008017,GO:0007026,GO:0030336,GO:0031116,GO:0032703,GO:1905929,GO:1990752
	ENSGALG00000011803	epithelial membrane protein 1 [Source:NCBI gene;Acc:417964]	1.23642	0.000559118	0.588264	0.210603	-0.648152	0.483696	GO:0016020,GO:0016021,GO:0005886,GO:0008219,GO:0032060
IKBKE	ENSGALG00000013356	inhibitor of nuclear factor kappa B kinase subunit epsilon [Source:HGNC Symbol;Acc:HGNC:14552]	4.18318	8.72595e-24	3.5352	2.90773e-15	-0.647976	0.668993	GO:0004672,GO:0004674,GO:0005524,GO:0006468,GO:0018105,GO:0007252,GO:0004704,GO:0008384,GO:0031625,GO:0036435,GO:0008630,GO:0010884,GO:0034340,GO:0035456,GO:0038061,GO:0043123,GO:0051260,GO:0098586,GO:0005634,GO:0005737,GO:0016605,GO:0031966
	ENSGALG00000039472	squamous cell carcinoma antigen recognized by T cells 3 [Source:HGNC Symbol;Acc:HGNC:16860]	2.0987	2.02766e-07	1.45216	0.00296455	-0.646539	0.709266	GO:0005737,GO:0003676,GO:0003723,GO:0005654,GO:0000398,GO:0000381,GO:0006396,GO:0017070,GO:0030621,GO:0030624,GO:0042393,GO:1990381,GO:0000244,GO:0000387,GO:0000902,GO:0006334,GO:0008380,GO:0010468,GO:0048872,GO:0071425,GO:1903586,GO:0005634,GO:0005691,GO:0015030,GO:0061574,GO:0071001
	ENSGALG00000039164		2.24013	5.15006e-08	1.59623	0.00116293	-0.643903	0.726704	-
	ENSGALG00000012444	activin A receptor type 2A [Source:NCBI gene;Acc:396324]	0.426667	0.320698	-0.213171	0.741434	-0.639838	0.614063	GO:0000166,GO:0005524,GO:0016301,GO:0016740,GO:0016310,GO:0016020,GO:0016021,GO:0004672,GO:0004674,GO:0006468,GO:0046872,GO:0005887,GO:0043235,GO:0004675,GO:0005024,GO:0019838,GO:0046332,GO:0048185,GO:0007178,GO:0007179,GO:0007389,GO:0032924,GO:0048179,GO:0005737,GO:0005026,GO:0034713,GO:0008283,GO:0048333,GO:0015026,GO:0017002,GO:0030165,GO:0034711,GO:0043621,GO:0098821,GO:0001702,GO:0001934,GO:…
	ENSGALG00000002942	jumonji domain containing 1C [Source:NCBI gene;Acc:423655]	1.04484	0.00927453	0.405003	0.503769	-0.639838	0.644118	GO:0005634,GO:0000785,GO:0000976,GO:0031490,GO:0032454,GO:0033169
	ENSGALG00000043167	TNF receptor superfamily member 11b [Source:NCBI gene;Acc:378803]	2.34408	1.1157e-09	1.70456	9.1478e-05	-0.639521	0.667354	GO:0007165,GO:0006915,GO:0030198,GO:0042489,GO:0005615,GO:0031012
	ENSGALG00000002925	electron-transfer-flavoprotein, alpha polypeptide [Source:NCBI gene;Acc:415353]	0.148198	0.801568	-0.490657	0.464067	-0.638855	0.754949	GO:0050660,GO:0009055,GO:0022900,GO:0005739,GO:0016491,GO:0033539
	ENSGALG00000023571	tripartite motif containing 59 [Source:NCBI gene;Acc:425013]	1.60021	4.1394e-05	0.96333	0.0577266	-0.636875	0.668993	GO:0046872,GO:0016567,GO:0008270,GO:0005622,GO:0061630,GO:0043124,GO:0045087,GO:0046597,GO:0005783
	ENSGALG00000004455	ubiquitin specific peptidase 34 [Source:NCBI gene;Acc:421193]	2.42661	4.26418e-13	1.79197	1.00206e-06	-0.63464	0.543253	GO:0005829,GO:0004843,GO:0016579,GO:0036459,GO:0006511,GO:0004197,GO:0031647,GO:0071108,GO:0090263
	ENSGALG00000010629	terminal uridylyl transferase 4 [Source:HGNC Symbol;Acc:HGNC:28981]	3.16696	1.00004e-22	2.53289	5.20203e-13	-0.634074	0.499819	GO:0003676,GO:0008270,GO:0016779,GO:0035198,GO:0050265,GO:0070569,GO:0001556,GO:0001816,GO:0010586,GO:0031123,GO:0031664,GO:0032088,GO:0032755,GO:0070102,GO:0071076,GO:1990074,GO:0005634,GO:0005730,GO:0005737,GO:0005829
	ENSGALG00000039461	TNF receptor superfamily member 1A [Source:NCBI gene;Acc:418325]	1.9228	1.19635e-08	1.29168	0.00130959	-0.631128	0.574759	GO:0016020,GO:0016021,GO:0007165,GO:0005739,GO:0033209,GO:0005031,GO:0043120,GO:0003176,GO:0003177,GO:0003332,GO:0006952,GO:0006954,GO:0007166,GO:0008630,GO:0010614,GO:0019221,GO:0042742,GO:0045944,GO:0050729,GO:1902339,GO:0009986,GO:0045121
	ENSGALG00000008938	DNA cross-link repair 1A [Source:NCBI gene;Acc:423902]	1.48632	0.00160986	0.858415	0.174472	-0.627905	0.801183	GO:0090305,GO:0003684,GO:0000784,GO:0036297,GO:0031848,GO:0035312,GO:0006303,GO:0001650,GO:0005654
TIPARP	ENSGALG00000010256	TCDD inducible poly(ADP-ribose) polymerase [Source:HGNC Symbol;Acc:HGNC:23696]	4.73903	6.25136e-53	4.11201	1.32777e-38	-0.627013	0.438896	GO:0046872,GO:0008270,GO:0003950,GO:0035326,GO:0001570,GO:0001822,GO:0006471,GO:0006807,GO:0008209,GO:0008210,GO:0008585,GO:0009791,GO:0010629,GO:0030097,GO:0045732,GO:0048008,GO:0048705,GO:0048745,GO:0060021,GO:0060325,GO:0071407,GO:0005634
	ENSGALG00000016065	bromodomain and WD repeat domain containing 1 [Source:HGNC Symbol;Acc:HGNC:12760]	1.39267	0.000529407	0.766249	0.159102	-0.626419	0.695248	GO:0005634,GO:0006357,GO:0008360,GO:0007010,GO:0005730,GO:0005829
	ENSGALG00000000410	tousled like kinase 2 [Source:HGNC Symbol;Acc:HGNC:11842]	2.24438	3.09028e-09	1.62012	0.000291952	-0.624262	0.695248	GO:0004672,GO:0004674,GO:0005524,GO:0006468,GO:0005634,GO:0001672,GO:0006974,GO:0007059,GO:0018105,GO:0032435,GO:0035556,GO:0071480,GO:0005882,GO:0048471
	ENSGALG00000033889	N(alpha)-acetyltransferase 50, NatE catalytic subunit [Source:NCBI gene;Acc:418319]	0.76213	0.072198	0.138014	0.854476	-0.624117	0.651143	GO:0005737,GO:0007064,GO:0043967,GO:0031415,GO:0004596,GO:0008080,GO:0010485,GO:0052858,GO:0006474,GO:0016573,GO:0034087,GO:0071962,GO:0005634,GO:0005829
CFL2	ENSGALG00000010027	cofilin 2 [Source:NCBI gene;Acc:423320]	-0.5923	0.157669	-1.21562	0.00513879	-0.623318	0.646118	GO:0005634,GO:0005737,GO:0005622,GO:0003779,GO:0005856,GO:0015629,GO:0030042,GO:0051015,GO:0007015,GO:0007519,GO:0030043,GO:0030836,GO:0045214,GO:0046716,GO:0016363,GO:0030018,GO:0031674
	ENSGALG00000011878	transcription factor 20 [Source:HGNC Symbol;Acc:HGNC:11631]	0.908775	0.0568799	0.286242	0.721089	-0.622533	0.778022	GO:0046872,GO:0005634,GO:0003700,GO:0045944,GO:0044212,GO:0005654,GO:0016604
	ENSGALG00000009052	limb bud and heart development [Source:NCBI gene;Acc:421301]	0.742043	0.0177271	0.120072	0.821274	-0.62197	0.276533	GO:0005634,GO:0006351,GO:0006355,GO:0005737,GO:0010468,GO:0030879,GO:0033147,GO:0045893,GO:0060644,GO:1904674,GO:1904677,GO:2000103,GO:2000737
	ENSGALG00000008179	5'-nucleotidase, cytosolic II [Source:NCBI gene;Acc:423871]	1.38808	0.00224057	0.768688	0.214236	-0.619394	0.786365	GO:0046872
	ENSGALG00000008930	UDP-GlcNAc:betaGal beta-1,3-N-acetylglucosaminyltransferase 2 [Source:NCBI gene;Acc:421286]	-0.00999912	0.982318	-0.629124	0.195483	-0.619125	0.616499	GO:0016740,GO:0016020,GO:0016021,GO:0016757,GO:0000139,GO:0005794,GO:0005783,GO:0006486,GO:0008378,GO:0008376,GO:0008532,GO:0030311,GO:0007411,GO:0007608,GO:1990830
	ENSGALG00000014811	structural maintenance of chromosomes flexible hinge domain containing 1 [Source:HGNC Symbol;Acc:HGNC:29090]	3.52103	8.28986e-23	2.90246	3.14777e-14	-0.61857	0.642012	GO:0005524,GO:0005694,GO:0006302,GO:0051276,GO:0016887,GO:0042803,GO:0009048,GO:0043584,GO:0045739,GO:0060820,GO:0060821,GO:0070868,GO:2000042,GO:2001034,GO:0000784,GO:0001740,GO:0035861
	ENSGALG00000016451	Rho associated coiled-coil containing protein kinase 2 [Source:HGNC Symbol;Acc:HGNC:10252]	0.779879	0.0488345	0.162429	0.812243	-0.61745	0.616499	GO:0000166,GO:0005524,GO:0016301,GO:0016740,GO:0016310,GO:0004672,GO:0004674,GO:0006468,GO:0035556,GO:0046872,GO:0005856,GO:0030036,GO:0032956,GO:0017048,GO:0006939,GO:0007266,GO:0010825,GO:0072518,GO:0001934,GO:0007249,GO:0010595,GO:0010628,GO:0016525,GO:0018105,GO:0018107,GO:0030335,GO:0030866,GO:0035509,GO:0039694,GO:0045616,GO:0051298,GO:0051496,GO:0071394,GO:0072659,GO:0150033,GO:1902004,GO:…
	ENSGALG00000007462	cathepsin Z [Source:HGNC Symbol;Acc:HGNC:2547]	-0.114568	0.825379	-0.731787	0.15312	-0.617219	0.668993	GO:0005615,GO:0006508,GO:0005764,GO:0008234,GO:0004197,GO:0051603,GO:0004180,GO:0010757,GO:0032091,GO:0060441,GO:1901214,GO:0005783,GO:0031410,GO:0043231,GO:0099738
	ENSGALG00000040212	FYVE and coiled-coil domain containing 1 [Source:NCBI gene;Acc:428453]	1.23473	0.00489094	0.619141	0.316504	-0.615592	0.757683	GO:0046872,GO:0072383,GO:1901098,GO:0005764,GO:0005770,GO:0005776,GO:0005794,GO:0043231
	ENSGALG00000041790	sterile alpha motif domain containing 4A [Source:HGNC Symbol;Acc:HGNC:23023]	0.0101739	0.980141	-0.604923	0.175364	-0.615097	0.530196	GO:0003723,GO:0003729,GO:0017148,GO:0000932,GO:0030371,GO:0000289,GO:0043488,GO:0045727,GO:0001650,GO:0005829,GO:0030054,GO:0045202
EPSTI1	ENSGALG00000016964	epithelial stromal interaction 1 [Source:HGNC Symbol;Acc:HGNC:16465]	6.39892	1.49854e-19	5.78439	7.59887e-16	-0.614527	0.759788	-
	ENSGALG00000035952	KIAA1143 [Source:NCBI gene;Acc:420709]	2.31411	8.22075e-09	1.70007	0.000315346	-0.614034	0.752097	-
	ENSGALG00000015271	filamin A interacting protein 1 like [Source:NCBI gene;Acc:769163]	0.120872	0.831422	-0.492032	0.441987	-0.612904	0.757155	-
	ENSGALG00000031495	trio Rho guanine nucleotide exchange factor [Source:HGNC Symbol;Acc:HGNC:12303]	0.69653	0.0398769	0.0846738	0.892033	-0.611856	0.438896	GO:0004672,GO:0004674,GO:0005524,GO:0006468,GO:0005085,GO:0005089,GO:0035023,GO:0045599
	ENSGALG00000006840	A-kinase anchoring protein 13 [Source:HGNC Symbol;Acc:HGNC:371]	1.20048	0.00099773	0.589081	0.246943	-0.611399	0.628427	GO:0035556,GO:0005089,GO:0035023,GO:0004691,GO:0006468,GO:0043410,GO:0005078,GO:0017048,GO:0032947,GO:0051018,GO:0007186,GO:0007507,GO:0035025,GO:0043123,GO:0055007,GO:0060297,GO:0060348,GO:0071875,GO:0086023,GO:1900169,GO:0005829,GO:0005884,GO:0005938,GO:0015629,GO:0030864
	ENSGALG00000046532	chromosome 15 open reading frame 48 [Source:HGNC Symbol;Acc:HGNC:29898]	3.59831	3.4929e-08	2.98709	1.26057e-05	-0.61122	0.946001	GO:0016020,GO:0016021,GO:0005751,GO:0009617,GO:0005634
	ENSGALG00000009915	echinoderm microtubule associated protein like 4 [Source:HGNC Symbol;Acc:HGNC:1316]	-0.0987866	0.850071	-0.70984	0.186231	-0.611053	0.709266	GO:0008017,GO:0000226,GO:0015630
	ENSGALG00000009222	fibronectin type III domain containing 3B [Source:NCBI gene;Acc:424984]	0.160694	0.745933	-0.45012	0.404215	-0.610814	0.625535	GO:0016020,GO:0016021
	ENSGALG00000006104	ADAMTS like 3 [Source:HGNC Symbol;Acc:HGNC:14633]	-0.100827	0.829295	-0.709227	0.111778	-0.6084	0.577539	GO:0008233,GO:0006508,GO:0043231
	ENSGALG00000011172	myosin-X-like [Source:NCBI gene;Acc:429030]	-0.330638	0.392725	-0.938272	0.0114852	-0.607634	0.468823	GO:0000166,GO:0005524,GO:0003774,GO:0003779,GO:0005856,GO:0016459
IL13RA1	ENSGALG00000044480	interleukin 13 receptor subunit alpha 1 [Source:HGNC Symbol;Acc:HGNC:5974]	4.03369	3.96066e-18	3.42669	7.22738e-12	-0.606997	0.81653	GO:0016020,GO:0016021,GO:0009897,GO:0043235,GO:0004896,GO:0019221,GO:0019955,GO:0019976
	ENSGALG00000007093	cytohesin 1 [Source:NCBI gene;Acc:422085]	2.05709	2.05937e-07	1.45261	0.00215576	-0.604477	0.752097	GO:0005086,GO:0032012,GO:0030155,GO:0005737,GO:0005886
	ENSGALG00000011153	lymphocyte antigen 75 [Source:NCBI gene;Acc:424192]	2.35971	4.05217e-11	1.75984	7.30497e-06	-0.599867	0.651143	GO:0016020,GO:0016021,GO:0004888,GO:0009897
	ENSGALG00000039575	adenosylmethionine decarboxylase 1 [Source:NCBI gene;Acc:421755]	1.16575	0.00203045	0.569542	0.281727	-0.596211	0.668993	GO:0005829,GO:0016829,GO:0016831,GO:0006596,GO:0006597,GO:0008295,GO:0004014,GO:0006557
	ENSGALG00000008014	CCAAT enhancer binding protein beta [Source:NCBI gene;Acc:396185]	0.723521	0.0909987	0.129457	0.862121	-0.594064	0.695248	GO:0003677,GO:0005634,GO:0006366,GO:0006355,GO:0003700,GO:0010628,GO:0001046,GO:0001158,GO:0005515,GO:0000977,GO:0000978,GO:0000979,GO:0000981,GO:0001077,GO:0003682,GO:0003705,GO:0019900,GO:0035035,GO:0042803,GO:0042826,GO:0043565,GO:0044212,GO:0044389,GO:0046982,GO:0001541,GO:0001892,GO:0030182,GO:0032496,GO:0032753,GO:0033598,GO:0034976,GO:0042130,GO:0042742,GO:0043524,GO:0045408,GO:0045444,GO:…
	ENSGALG00000008815	leucine rich repeat neuronal 4 [Source:HGNC Symbol;Acc:HGNC:16208]	0.999264	0.0156866	0.405299	0.50611	-0.593965	0.709266	GO:0016020,GO:0016021,GO:0007616,GO:0008542,GO:0005887
	ENSGALG00000009492	DnaJ heat shock protein family (Hsp40) member B9 [Source:NCBI gene;Acc:417783]	2.29206	1.31366e-09	1.6997	9.63382e-05	-0.592366	0.726704	GO:0030544,GO:0051087,GO:0051787,GO:0002377,GO:0030183,GO:0030433,GO:0034976,GO:0005783,GO:0005788
NMI	ENSGALG00000012480	N-myc and STAT interactor [Source:HGNC Symbol;Acc:HGNC:7854]	3.91268	5.86326e-33	3.32041	9.90463e-22	-0.592273	0.577539	GO:0006366,GO:0003712,GO:1903506,GO:0060333
	ENSGALG00000011149	phospholipase A2 receptor 1 [Source:NCBI gene;Acc:404304]	0.443877	0.325879	-0.146084	0.841544	-0.589961	0.709711	GO:0016020,GO:0016021,GO:0004888,GO:0043274,GO:0001816,GO:0006898,GO:0043517,GO:0072593,GO:0090238,GO:0090399,GO:0090403,GO:0005886,GO:0009986,GO:0043235
	ENSGALG00000027069	TSC22 domain family member 3 [Source:NCBI gene;Acc:768091]	1.90514	4.02398e-06	1.31536	0.00994939	-0.589785	0.790193	GO:0006355,GO:0003700,GO:0006970,GO:0070236,GO:0005634
	ENSGALG00000005998	RAS related 2 [Source:NCBI gene;Acc:423062]	0.508762	0.204243	-0.0807128	0.904683	-0.589475	0.625535	GO:0000166,GO:0016020,GO:0007165,GO:0005525,GO:0003924,GO:0007265,GO:0009987,GO:0030335,GO:1901214,GO:0005622
	ENSGALG00000031424	syndecan 2 [Source:NCBI gene;Acc:374102]	0.280105	0.488984	-0.306894	0.548403	-0.586999	0.556915	GO:0016020,GO:0016021,GO:0009986,GO:0048813,GO:0030165,GO:0042802,GO:0048814
	ENSGALG00000031893	RAS like proto-oncogene A [Source:HGNC Symbol;Acc:HGNC:9839]	0.885489	0.036302	0.303064	0.657159	-0.582426	0.754354	GO:0000166,GO:0016020,GO:0007165,GO:0005886,GO:0005525,GO:0003924,GO:0017022,GO:0019003,GO:0031625,GO:0031755,GO:0051117,GO:0001843,GO:0007265,GO:0017157,GO:0031532,GO:0051491,GO:0051665,GO:0009986,GO:0030139,GO:0032154,GO:0043209
	ENSGALG00000014786	phosphoinositide-3-kinase regulatory subunit 1 [Source:HGNC Symbol;Acc:HGNC:8979]	2.96835	1.21514e-19	2.38693	2.93278e-11	-0.581422	0.628427	GO:0043551,GO:0035014,GO:0005942,GO:2001275,GO:0046854,GO:0008286,GO:0046935,GO:0001784,GO:0005158,GO:0005159,GO:0005168,GO:0008134,GO:0019903,GO:0036312,GO:0043125,GO:0043559,GO:0043560,GO:0046982,GO:0001678,GO:0001953,GO:0006468,GO:0006606,GO:0007162,GO:0008625,GO:0008630,GO:0014065,GO:0030183,GO:0030335,GO:0032760,GO:0032869,GO:0033120,GO:0034644,GO:0034976,GO:0042307,GO:0043066,GO:0045671,GO:…
	ENSGALG00000007396	TAO kinase 3 [Source:NCBI gene;Acc:395499]	0.932209	0.0204142	0.350848	0.573804	-0.581362	0.721901	GO:0004672,GO:0005524,GO:0006468,GO:0005622,GO:0004674,GO:0016740,GO:0000165,GO:0006974,GO:0007095,GO:0032874,GO:0043507,GO:0046329,GO:0046330,GO:0046777
	ENSGALG00000040834	leucine rich repeat containing G protein-coupled receptor 4 [Source:HGNC Symbol;Acc:HGNC:13299]	-0.118882	0.846087	-0.69993	0.274119	-0.581047	0.826946	GO:0016020,GO:0016021,GO:0004930,GO:0007186,GO:0005887,GO:0008528,GO:0016500,GO:0007189,GO:0007190,GO:0009755,GO:0005622,GO:0004888,GO:0001649,GO:0001942,GO:0007283,GO:0007623,GO:0030282,GO:0030539,GO:0032922,GO:0034122,GO:0035239,GO:0036335,GO:0045892,GO:0045893,GO:0046849,GO:0048565,GO:0050673,GO:0050710,GO:0061290,GO:0072202,GO:0072224,GO:0072282,GO:0090190,GO:0090263,GO:0120163,GO:2001013
	ENSGALG00000036798	collagen type IV alpha 1 chain [Source:NCBI gene;Acc:395530]	-0.394411	0.356425	-0.974756	0.0177965	-0.580346	0.628427	GO:0005615,GO:0031012,GO:0005581,GO:0005201,GO:0030198,GO:0030020,GO:0048407,GO:0001569,GO:0007420,GO:0007528,GO:0038063,GO:0048514,GO:0061304,GO:0061333,GO:0071230,GO:0071711,GO:0005587,GO:0005604
	ENSGALG00000003323	oxidative stress induced growth inhibitor 1 [Source:HGNC Symbol;Acc:HGNC:30093]	3.82439	1.16388e-23	3.24862	1.21846e-15	-0.575769	0.738824	GO:0043065,GO:0030308,GO:0010469,GO:0008083
FAM20C	ENSGALG00000038768	FAM20C, golgi associated secretory pathway kinase [Source:HGNC Symbol;Acc:HGNC:22140]	-0.942704	0.0311127	-1.51623	0.0014344	-0.573528	0.800954	GO:0016020,GO:0016021,GO:0004674,GO:0005509,GO:0016773,GO:0030145,GO:0001501,GO:0006468,GO:0030501,GO:0031214,GO:0036179,GO:0040036,GO:0045669,GO:0051174,GO:0070166,GO:0071895,GO:0097187,GO:0005615,GO:0005794
	ENSGALG00000011531	apoptotic peptidase activating factor 1 [Source:HGNC Symbol;Acc:HGNC:576]	2.95305	5.28036e-11	2.37973	2.1347e-06	-0.573326	0.845205	GO:0000166,GO:0005524,GO:0042981,GO:0005737,GO:0005829,GO:0097190,GO:0006915,GO:0008635,GO:0008656,GO:0042802,GO:0043531,GO:0001843,GO:0006919,GO:0007275,GO:0007420,GO:0030900,GO:0051402,GO:0070059,GO:1902510,GO:2001235,GO:0005634,GO:0032991,GO:0043293
	ENSGALG00000036738	immunoglobulin superfamily member 3 [Source:NCBI gene;Acc:418451]	1.02791	0.00293583	0.454632	0.33906	-0.573275	0.585121	GO:0016020,GO:0016021
	ENSGALG00000004437	LHFPL tetraspan subfamily member 2 [Source:HGNC Symbol;Acc:HGNC:6588]	0.749939	0.126189	0.17707	0.841544	-0.572869	0.81653	GO:0016020,GO:0016021,GO:0046545,GO:0046546,GO:1905516
	ENSGALG00000006808	tetraspanin 6 [Source:NCBI gene;Acc:422262]	0.802614	0.0340986	0.234067	0.714578	-0.568546	0.674285	GO:0016020,GO:0016021,GO:0005887,GO:0007166,GO:0039532,GO:1901223
	ENSGALG00000046611		2.43573	1.95156e-10	1.86787	1.68815e-05	-0.567869	0.763833	GO:0045087,GO:0050852,GO:0006508,GO:0004197,GO:0042113,GO:0051092
	ENSGALG00000001730	diacylglycerol kinase delta [Source:HGNC Symbol;Acc:HGNC:2851]	0.820813	0.0791317	0.254206	0.743384	-0.566607	0.81653	GO:0000166,GO:0005524,GO:0016301,GO:0016740,GO:0016310,GO:0035556,GO:0007165,GO:0046982,GO:0003951,GO:0004143,GO:0007205,GO:0042803,GO:0010033,GO:0051260,GO:0005737,GO:0005829,GO:0005886,GO:0005622
	ENSGALG00000012304	nuclear factor kappa B subunit 1 [Source:NCBI gene;Acc:396033]	1.27875	0.00138187	0.71223	0.177875	-0.566525	0.752097	GO:0003677,GO:0005634,GO:0005737,GO:0006366,GO:0006355,GO:0003700,GO:0007165,GO:0006357,GO:0000976,GO:0000977,GO:0000980,GO:0001205,GO:0001227,GO:0003682,GO:0008134,GO:0042802,GO:0042803,GO:0042805,GO:0043565,GO:0044212,GO:0046982,GO:0000122,GO:0001818,GO:0010629,GO:0010956,GO:0035994,GO:0045083,GO:0045892,GO:0045893,GO:0045944,GO:0050728,GO:0071222,GO:0071260,GO:0071316,GO:0071347,GO:0071354,GO:…
	ENSGALG00000011389	TNF receptor associated factor 3 [Source:HGNC Symbol;Acc:HGNC:12033]	2.55636	4.53466e-10	1.99004	1.80928e-05	-0.566314	0.813536	GO:0046872,GO:0042981,GO:0008270,GO:0007165,GO:0045087,GO:0031625,GO:0032088,GO:0005164,GO:0033209,GO:0019901,GO:0019903,GO:0031996,GO:0001817,GO:0002224,GO:0008063,GO:0030162,GO:0032648,GO:0050688,GO:0009898,GO:0035631
	ENSGALG00000031094	ectodysplasin A2 receptor [Source:NCBI gene;Acc:422166]	1.42472	2.9088e-05	0.859353	0.0402359	-0.565369	0.641169	GO:0016020,GO:0016021,GO:0005887,GO:0038023,GO:0005886,GO:0043123,GO:0046330
	ENSGALG00000005856	TBC1 domain family member 9B [Source:HGNC Symbol;Acc:HGNC:29097]	1.23723	0.000307028	0.673573	0.137765	-0.563654	0.644584	GO:0005509,GO:0005622,GO:0006886,GO:0005096,GO:0017137,GO:0090630
	ENSGALG00000005750	switching B cell complex subunit SWAP70 [Source:NCBI gene;Acc:423044]	1.06501	0.00280969	0.503242	0.297602	-0.561767	0.644118	GO:0005634,GO:0005737,GO:0003677,GO:0005524,GO:0007204,GO:0008064,GO:0016444,GO:0030835,GO:0032233,GO:0032880,GO:0033633,GO:0045190,GO:0051017,GO:0060754,GO:1902309
	ENSGALG00000033129	ZFP36 ring finger protein like 2 [Source:HGNC Symbol;Acc:HGNC:1108]	1.72991	6.0828e-06	1.16963	0.0122885	-0.56028	0.759788	GO:0046872,GO:0005829,GO:0003730,GO:0017091,GO:0035925,GO:0000165,GO:0000288,GO:0006402,GO:0009611,GO:0030097,GO:0033077,GO:0035019,GO:0043488,GO:0044344,GO:0045577,GO:0045599,GO:0048103,GO:0060216,GO:0061158,GO:0070371,GO:0071356,GO:0071364,GO:0071385,GO:0071560,GO:0097011,GO:1900153,GO:1901991,GO:2000737,GO:0005634,GO:0005737
	ENSGALG00000012821	tubulin beta 2B class IIb [Source:NCBI gene;Acc:420883]	-0.188372	0.729533	-0.748245	0.186688	-0.559873	0.809574	GO:0000166,GO:0005200,GO:0007010,GO:0005737,GO:0005525,GO:0005856,GO:0005874,GO:0003924,GO:0007017,GO:0000226,GO:0000278,GO:0001764,GO:0005509,GO:0031115
	ENSGALG00000012037	AT-rich interaction domain 4A [Source:NCBI gene;Acc:423541]	1.8228	0.000108878	1.26778	0.0292951	-0.555027	0.866133	GO:0003677,GO:0005634,GO:0006357,GO:0044212,GO:0006349,GO:0007283,GO:0034773,GO:0036124,GO:0045892,GO:0045944,GO:0048821,GO:0080182,GO:0097368,GO:0005654,GO:0005829,GO:0005886,GO:0017053
	ENSGALG00000004888	retinoic acid induced 1 [Source:HGNC Symbol;Acc:HGNC:9834]	2.28333	6.21932e-09	1.72873	0.000173329	-0.554598	0.808884	GO:0005634,GO:0046872,GO:0003700,GO:0045944,GO:0044212,GO:0035326,GO:0001501,GO:0006357,GO:0032922,GO:0040015,GO:0045893,GO:0005654,GO:0005739
	ENSGALG00000011708	Gallus gallus myosin light chain kinase (MYLK), transcript variant 1, mRNA. [Source:RefSeq mRNA;Acc:NM_001322361]	1.5871	2.39297e-07	1.03254	0.00354168	-0.554562	0.562922	GO:0016301,GO:0016310,GO:0004672,GO:0005524,GO:0006468,GO:0005737,GO:0032154,GO:0001725,GO:0030027,GO:0004687,GO:0006939,GO:0014820,GO:0030335,GO:0032060,GO:0051928,GO:0060414,GO:0071476,GO:0072358,GO:0090303,GO:0005886,GO:0015629
	ENSGALG00000004017	torsin 1A interacting protein 2 [Source:HGNC Symbol;Acc:HGNC:24055]	1.64358	3.5824e-06	1.08938	0.0122779	-0.554198	0.718359	GO:0001671,GO:0051117,GO:0007029,GO:0032781,GO:0090435,GO:0005783
	ENSGALG00000007845	REL proto-oncogene, NF-kB subunit [Source:NCBI gene;Acc:396500]	2.90591	4.88838e-19	2.35228	2.81209e-11	-0.553638	0.657951	GO:0003677,GO:0005634,GO:0005737,GO:0006366,GO:0006355,GO:0003700,GO:0045893,GO:0007249,GO:0000980,GO:0001205,GO:0010629,GO:0032688,GO:0043123,GO:0045944
	ENSGALG00000037360	DEAD-box helicase 17 [Source:HGNC Symbol;Acc:HGNC:2740]	0.441682	0.324232	-0.111626	0.874749	-0.553308	0.757683	GO:0000166,GO:0005524,GO:0016787,GO:0003676,GO:0004386
	ENSGALG00000006121	phosphatidylinositol-4-phosphate 3-kinase catalytic subunit type 2 alpha [Source:HGNC Symbol;Acc:HGNC:8971]	0.242749	0.570734	-0.309251	0.565061	-0.551999	0.651143	GO:0016301,GO:0016740,GO:0016310,GO:0005737,GO:0005886,GO:0016020,GO:0016477,GO:0035091,GO:0046854,GO:0048015,GO:0016303,GO:0036092,GO:0014065,GO:0005942,GO:0035005,GO:0035004,GO:0006897,GO:0061457,GO:0090050,GO:0005634,GO:0031982
	ENSGALG00000007289	caseinolytic mitochondrial matrix peptidase chaperone subunit [Source:NCBI gene;Acc:415527]	0.82071	0.052527	0.269228	0.692248	-0.551482	0.759788	GO:0005524,GO:0051082,GO:0006457,GO:0005759,GO:0004176,GO:0030163,GO:0010952,GO:0016504,GO:0016887,GO:0046034,GO:0051603,GO:0005654,GO:0005739,GO:0005829,GO:0009368,GO:0009841,GO:0042645
	ENSGALG00000008837	pellino E3 ubiquitin protein ligase 1 [Source:NCBI gene;Acc:421279]	2.62927	6.48916e-14	2.0778	6.87547e-08	-0.551465	0.721901	GO:0061630,GO:0000209,GO:0070936,GO:0008063,GO:0004842,GO:0001819,GO:0030890,GO:0031398,GO:0032088,GO:0032496,GO:0034141,GO:0034145,GO:0042130,GO:0043123,GO:0043161,GO:0043331,GO:0050868,GO:0050871,GO:0060546,GO:0070534,GO:0005634
	ENSGALG00000008088	acyl-CoA synthetase long chain family member 4 [Source:HGNC Symbol;Acc:HGNC:3571]	0.940041	0.030128	0.38957	0.557679	-0.550472	0.809574	GO:0003824,GO:0001676,GO:0004467,GO:0031957,GO:0047676,GO:0006629,GO:0060136,GO:0005737,GO:0005739,GO:0005811,GO:0044233
PARP9	ENSGALG00000045511	poly(ADP-ribose) polymerase family member 9 [Source:HGNC Symbol;Acc:HGNC:24118]	4.65114	4.35393e-32	4.10184	6.58875e-23	-0.549297	0.752097	GO:0003950,GO:0003714,GO:0004857,GO:0019899,GO:0042393,GO:0044389,GO:0072570,GO:0097677,GO:0000122,GO:0002230,GO:0006302,GO:0006471,GO:0010608,GO:0010629,GO:0035563,GO:0042531,GO:0043086,GO:0045893,GO:0060330,GO:0060335,GO:1900182,GO:2001034,GO:0005634,GO:0005654,GO:0005737,GO:0005739,GO:0005829,GO:0032991,GO:0090734
	ENSGALG00000031112	collagen type V alpha 2 chain [Source:HGNC Symbol;Acc:HGNC:2210]	0.280921	0.49371	-0.268243	0.600886	-0.549165	0.606795	GO:0030199,GO:0005615,GO:0031012,GO:0005201,GO:0030198,GO:0001501,GO:0046332,GO:0030903,GO:0043588,GO:0048592,GO:0071230,GO:1903225,GO:0005581,GO:0005588
BCMO1	ENSGALG00000005408	beta-carotene oxygenase 1 [Source:NCBI gene;Acc:395346]	4.88108	4.90235e-28	4.33238	2.28139e-20	-0.548701	0.778022	GO:0055114,GO:0046872,GO:0016491,GO:0051213,GO:0016702,GO:0003834,GO:0004744,GO:0010436,GO:0016121,GO:0042574,GO:0042572,GO:0032526,GO:0004497,GO:0001523,GO:1901810
	ENSGALG00000014555	chromosome 1 open reading frame, human C12orf57 [Source:NCBI gene;Acc:771099]	0.92556	0.294805	0.378477	0.766544	-0.547082	0.979232	GO:0009791,GO:0014819,GO:0021540,GO:0021678,GO:0036343,GO:0048593,GO:0050890,GO:0005737,GO:0016607
	ENSGALG00000036754	choline kinase alpha [Source:HGNC Symbol;Acc:HGNC:1937]	2.4437	1.69452e-13	1.89734	2.81201e-07	-0.546357	0.695248	GO:0016310,GO:0004103,GO:0004104,GO:0004305,GO:0008144,GO:0042803,GO:0006646,GO:0006656,GO:0006657
MSX2	ENSGALG00000038848	msh homeobox 2 [Source:NCBI gene;Acc:395245]	3.90783	2.44254e-32	3.36279	2.62481e-22	-0.545035	0.667354	GO:0003677,GO:0005634,GO:0006355,GO:0007275,GO:0043565,GO:0001503,GO:0000977,GO:0001227,GO:0003712,GO:0008134,GO:0044212,GO:0000122,GO:0001649,GO:0002063,GO:0002076,GO:0003148,GO:0003151,GO:0003198,GO:0003416,GO:0008285,GO:0009952,GO:0023019,GO:0030326,GO:0030509,GO:0030513,GO:0032792,GO:0035115,GO:0035116,GO:0035313,GO:0035880,GO:0042060,GO:0042476,GO:0042733,GO:0042981,GO:0043066,GO:0045599,GO:…
	ENSGALG00000041285	mitogen-activated protein kinase kinase 3 [Source:NCBI gene;Acc:416496]	1.92227	1.4393e-08	1.37751	0.000470116	-0.544759	0.706006	GO:0000166,GO:0005524,GO:0004672,GO:0004674,GO:0006468,GO:0005622,GO:0004708,GO:0019901,GO:0000165,GO:0000187,GO:0006954,GO:0035924,GO:0038066,GO:0042035,GO:0043536,GO:0045860,GO:0045893,GO:0060048
	ENSGALG00000026311	chromosome 12 open reading frame 75 [Source:NCBI gene;Acc:771624]	0.0143882	0.980141	-0.530364	0.44714	-0.544753	0.865847	-
	ENSGALG00000011608	inverted formin, FH2 and WH2 domain containing [Source:HGNC Symbol;Acc:HGNC:23791]	1.634	6.38768e-06	1.09223	0.0125321	-0.541771	0.735414	GO:0003779,GO:0030036,GO:0017048,GO:0016043,GO:0090140,GO:0048471
	ENSGALG00000028203	sprouty related EVH1 domain containing 1 [Source:NCBI gene;Acc:423292]	1.30429	0.000329895	0.762804	0.113976	-0.541486	0.735414	GO:0016020,GO:0007275,GO:0009966,GO:0005173,GO:0019901,GO:0019902,GO:0030291,GO:0000188,GO:0006469,GO:0010801,GO:0010923,GO:0016525,GO:0043409,GO:0043517,GO:0060979,GO:0070373,GO:0090051,GO:0090311,GO:0005634,GO:0005829,GO:0031410
	ENSGALG00000043734	lipase G, endothelial type [Source:HGNC Symbol;Acc:HGNC:6623]	1.15099	0.00242583	0.611356	0.224021	-0.539635	0.726704	GO:0005576,GO:0006629,GO:0004620,GO:0008970,GO:0052689,GO:0010983,GO:0032376,GO:0034375,GO:0042632,GO:0043691,GO:0050746,GO:0055091,GO:0005615,GO:0005769,GO:0005794,GO:0009986
	ENSGALG00000038096	nitric oxide synthase 2 [Source:NCBI gene;Acc:395807]	2.9689	0.00042403	2.4307	0.00707519	-0.538201	0.979579	GO:0055114,GO:0046872,GO:0016491,GO:0050660,GO:0020037,GO:0005516,GO:0010181,GO:0050661,GO:0004517,GO:0006809,GO:0005102,GO:0034617,GO:0034618,GO:0042803,GO:0001666,GO:0006527,GO:0006801,GO:0007623,GO:0009617,GO:0010629,GO:0018119,GO:0032310,GO:0032496,GO:0035690,GO:0042127,GO:0042177,GO:0042742,GO:0050796,GO:0051712,GO:0071222,GO:0071346,GO:0072604,GO:0072606,GO:1900015,GO:0005737,GO:0005777,GO:…
	ENSGALG00000043641	JunD proto-oncogene, AP-1 transcription factor subunit [Source:HGNC Symbol;Acc:HGNC:6206]	1.40333	8.30061e-06	0.865415	0.025069	-0.537911	0.625535	GO:0003677,GO:0005634,GO:0006366,GO:0000978,GO:0006355,GO:0003700,GO:0045944,GO:0008134,GO:0005667,GO:0034097,GO:0000981,GO:0000122,GO:0005654,GO:0006357,GO:0000790,GO:0051726,GO:0003713,GO:0032870,GO:0010033,GO:0042493,GO:0009314,GO:0009612,GO:0032496,GO:0045597,GO:0051591,GO:0001077,GO:0019899,GO:0044212,GO:0002076,GO:0045669,GO:0071277,GO:0035976
	ENSGALG00000006705	myoferlin [Source:HGNC Symbol;Acc:HGNC:3656]	-0.414042	0.292855	-0.948958	0.0179026	-0.534916	0.668993	GO:0016020,GO:0016021,GO:0007520,GO:0005543,GO:0001778,GO:0006071,GO:0030947,GO:0033292,GO:0034605,GO:0048747,GO:0005886,GO:0005901,GO:0031410,GO:0043231
	ENSGALG00000014795	TGFB induced factor homeobox 1 [Source:NCBI gene;Acc:396339]	-0.305825	0.545189	-0.840046	0.122652	-0.534221	0.819752	GO:0003677,GO:0005634,GO:0006355,GO:0000978,GO:0001078,GO:0000122,GO:0045892,GO:0005654
	ENSGALG00000008631	TYRO3 protein tyrosine kinase [Source:NCBI gene;Acc:395336]	0.425517	0.314754	-0.107966	0.870296	-0.533483	0.726704	GO:0000166,GO:0005524,GO:0016301,GO:0016740,GO:0016310,GO:0016020,GO:0016021,GO:0004672,GO:0006468,GO:0004713,GO:0005737,GO:0005887,GO:0030154,GO:0016055,GO:0018108,GO:0070374,GO:0017147,GO:0004888,GO:0009968,GO:0043066,GO:0043410,GO:0043235,GO:0043548,GO:0046982,GO:0001779,GO:0007218,GO:0007283,GO:0021885,GO:0030168,GO:0032940,GO:0034122,GO:0034446,GO:0042698,GO:0043277,GO:0043491,GO:0043524,GO:…
	ENSGALG00000004952	ribosomal protein L36a like [Source:HGNC Symbol;Acc:HGNC:10346]	-0.247459	0.642341	-0.778951	0.157305	-0.531492	0.81653	GO:0003735,GO:0006412,GO:0005622,GO:0005840,GO:0022625,GO:0005634,GO:0005783,GO:0005829,GO:0005886
	ENSGALG00000015259	RB1 inducible coiled-coil 1 [Source:HGNC Symbol;Acc:HGNC:15574]	2.93526	4.75408e-23	2.40452	6.19731e-14	-0.530738	0.625535	GO:0000045,GO:0030242,GO:0019898,GO:0001934,GO:0032947,GO:0019901,GO:0000422,GO:0034045,GO:0034727,GO:1990316,GO:0001889,GO:0006914,GO:0007507,GO:0043066,GO:0045793,GO:0046330,GO:0061709,GO:0061723,GO:2001237,GO:0000407,GO:0005634,GO:0005829,GO:0031965
	ENSGALG00000016348	spermidine/spermine N1-acetyltransferase 1 [Source:NCBI gene;Acc:374006]	3.03372	1.47009e-16	2.50318	5.51953e-11	-0.53054	0.763162	GO:0016740,GO:0016746,GO:0005737,GO:0005829,GO:0008080,GO:0004145,GO:0019809,GO:0032918,GO:0042802,GO:0001525,GO:0042127,GO:0005622,GO:0009447
	ENSGALG00000009381	signal induced proliferation associated 1 like 1 [Source:NCBI gene;Acc:423255]	0.561994	0.194701	0.0323093	0.966109	-0.529685	0.778022	GO:0005096,GO:0043547,GO:0043087,GO:0051056,GO:0031532,GO:0048814
	ENSGALG00000014784	microtubule associated serine/threonine kinase family member 4 [Source:HGNC Symbol;Acc:HGNC:19037]	2.15625	5.63321e-09	1.62663	9.19757e-05	-0.529617	0.778866	GO:0000166,GO:0005524,GO:0016301,GO:0016740,GO:0016310,GO:0004672,GO:0004674,GO:0006468,GO:0018105,GO:0035556,GO:0005622,GO:0000287,GO:0007010
	ENSGALG00000035903	family with sequence similarity 46 member A [Source:NCBI gene;Acc:421845]	3.31179	2.04141e-24	2.7823	7.30311e-16	-0.529488	0.691501	GO:1990817,GO:0009617
	ENSGALG00000015077	Rho GTPase activating protein 31 [Source:HGNC Symbol;Acc:HGNC:29216]	3.14488	3.95116e-14	2.61576	1.10904e-08	-0.529116	0.845205	GO:0005622,GO:0007165,GO:0005096,GO:0043547,GO:0007264,GO:0030027,GO:0017124
	ENSGALG00000010186	calpain 11 [Source:NCBI gene;Acc:396240]	0.768871	0.0290476	0.239867	0.658334	-0.529004	0.646118	GO:0016020,GO:0005509,GO:0016787,GO:0046872,GO:0005737,GO:0005886,GO:0006508,GO:0005622,GO:0008233,GO:0008234,GO:0004198,GO:0001669
	ENSGALG00000009595	twinfilin actin binding protein 1 [Source:NCBI gene;Acc:417797]	0.484555	0.286842	-0.0430796	0.951472	-0.527634	0.813536	GO:0005737,GO:0005622,GO:0051015,GO:0003779,GO:0003785,GO:0004713,GO:0005524,GO:0005546,GO:0044877,GO:0010591,GO:0010613,GO:0010976,GO:0018108,GO:0030042,GO:0030837,GO:0042989,GO:0043538,GO:0051016,GO:0005829,GO:0005884,GO:0005911,GO:0015629,GO:0030016,GO:0030175,GO:0032587,GO:0048471
	ENSGALG00000015780	proline rich nuclear receptor coactivator 1 [Source:NCBI gene;Acc:421817]	1.44324	7.39661e-05	0.915825	0.0372807	-0.527413	0.728936	GO:0005634
	ENSGALG00000039990	tenascin C [Source:NCBI gene;Acc:396440]	0.0327929	0.932501	-0.49155	0.174932	-0.524343	0.462828	GO:0007155,GO:0062023,GO:0042127,GO:0045545,GO:0007528,GO:0008284,GO:0009611,GO:0010628,GO:0014012,GO:0060739,GO:0060740,GO:0005576,GO:0005604,GO:0005614
	ENSGALG00000031741	protein tyrosine kinase 2 [Source:NCBI gene;Acc:396416]	0.704902	0.0784659	0.180781	0.784749	-0.524121	0.734842	GO:0006468,GO:0004713,GO:0018108,GO:0007172,GO:0005925,GO:0000166,GO:0005524,GO:0016301,GO:0016740,GO:0016310,GO:0016020,GO:0004672,GO:0005634,GO:0005623,GO:0007275,GO:0005886,GO:0005737,GO:0005856,GO:0030154,GO:0030054,GO:0043197,GO:0001525,GO:0008284,GO:0006508,GO:0004715,GO:0007173,GO:0038083,GO:0042127,GO:0005815,GO:0048471,GO:0005515,GO:0030155,GO:0035994,GO:0042383,GO:0044319,GO:0042802,GO:…
	ENSGALG00000010313	microtubule associated serine/threonine kinase 2 [Source:HGNC Symbol;Acc:HGNC:19035]	-0.352093	0.397457	-0.875298	0.038225	-0.523205	0.711782	GO:0000166,GO:0005524,GO:0016301,GO:0016740,GO:0016310,GO:0004672,GO:0004674,GO:0006468,GO:0000287,GO:0045075,GO:0016020,GO:0016021,GO:0018105,GO:0035556,GO:0008017,GO:0015630,GO:0007010,GO:0019902
CMTR1	ENSGALG00000010149	cap methyltransferase 1 [Source:HGNC Symbol;Acc:HGNC:21077]	4.30965	9.571e-42	3.7872	7.09672e-30	-0.522452	0.651143	GO:0005634,GO:0005737,GO:0003676,GO:0006370,GO:0008168,GO:0032259,GO:0080009,GO:0004483,GO:0097309,GO:0005654,GO:0005829
	ENSGALG00000044442	thrombomodulin [Source:NCBI gene;Acc:101752029]	1.10247	0.00677921	0.580794	0.305538	-0.521674	0.815354	GO:0016020,GO:0016021,GO:0005509,GO:0004888
	ENSGALG00000009450	dual specificity phosphatase 10 [Source:NCBI gene;Acc:421340]	0.902549	0.00607414	0.384109	0.410359	-0.518439	0.640006	GO:0004725,GO:0008138,GO:0016787,GO:0016791,GO:0006470,GO:0016311,GO:0005737,GO:0017017,GO:0046329,GO:0008330,GO:0008432,GO:0033549,GO:0048273,GO:0000188,GO:0002819,GO:0010633,GO:0032496,GO:0032873,GO:0035970,GO:0043508,GO:0044387,GO:0045088,GO:0045591,GO:0048709,GO:0050680,GO:0060266,GO:0070373,GO:0090335,GO:1903753,GO:1905042,GO:1990264,GO:0005634,GO:0005654,GO:0005794,GO:0005829,GO:0016607
	ENSGALG00000037522	strawberry notch homolog 2 [Source:HGNC Symbol;Acc:HGNC:29158]	1.11296	0.00287106	0.595956	0.236079	-0.517002	0.757683	GO:0005634,GO:0006355,GO:0045944,GO:0045892,GO:0050727,GO:0030316,GO:0002281,GO:0030282,GO:0061430,GO:0071222,GO:0071348,GO:0071354,GO:0072674,GO:0072675,GO:1990830
FOXS1	ENSGALG00000030291	interferon regulatory factor 9 [Source:NCBI gene;Acc:395243]	5.97259	6.20509e-50	5.45669	1.30121e-39	-0.515902	0.695248	GO:0003677,GO:0005634,GO:0006351,GO:0006355,GO:0003700,GO:0044212
	ENSGALG00000040444	semaphorin 3C [Source:NCBI gene;Acc:374090]	1.4039	1.77028e-05	0.888145	0.0313236	-0.515758	0.707293	GO:0005615,GO:0005887,GO:0030215,GO:0038191,GO:0045499,GO:0001755,GO:0030335,GO:0048843,GO:0050919,GO:0071526,GO:0001756,GO:0001974,GO:0003148,GO:0003151,GO:0003215,GO:0003350,GO:0007411,GO:0007507,GO:0009791,GO:0021915,GO:0060174,GO:0060666,GO:0140074,GO:1905312
	ENSGALG00000008367	midkine [Source:NCBI gene;Acc:423196]	-0.604503	0.163488	-1.11982	0.0144437	-0.515321	0.808884	GO:0010469,GO:0008083,GO:0008201,GO:0001662,GO:0007614,GO:0009611,GO:0021542,GO:0021681,GO:0021766,GO:0021987,GO:0030421,GO:0043524,GO:0045893,GO:0050795,GO:1901215
	ENSGALG00000015056		0.745286	0.427885	0.232473	0.866243	-0.512812	0.979232	GO:0005102,GO:0007155,GO:0030334,GO:0030155,GO:0045995
	ENSGALG00000042357	Rho GTPase activating protein 1 [Source:HGNC Symbol;Acc:HGNC:673]	-0.385241	0.482688	-0.895817	0.125328	-0.510576	0.871407	GO:0007165,GO:0043547,GO:0005096,GO:0017137,GO:0007264,GO:0016197,GO:0033572,GO:0098706,GO:2001136,GO:0005737,GO:0010008,GO:0048471,GO:0097443
	ENSGALG00000003923	collagen type VI alpha 3 chain [Source:NCBI gene;Acc:396548]	0.0687767	0.89274	-0.441642	0.456881	-0.510419	0.81653	GO:0010951,GO:0004867,GO:0005581,GO:0005615,GO:0031012,GO:0042383
	ENSGALG00000003370	KIAA1191 [Source:NCBI gene;Acc:416230]	0.937487	0.0315433	0.427661	0.511008	-0.509826	0.845205	GO:0005737
	ENSGALG00000010016	suppressor of cytokine signaling 5 [Source:NCBI gene;Acc:428570]	1.5845	0.000284617	1.07556	0.0540495	-0.508939	0.871407	GO:0035556,GO:0005622,GO:0046854,GO:0016567,GO:0007173,GO:0046935,GO:0043551,GO:0005942,GO:0007259,GO:0032436,GO:0005154,GO:0030971,GO:0007175,GO:0019221,GO:0032715,GO:0045627,GO:0045629,GO:0050728,GO:0071404,GO:0071638,GO:0097699
	ENSGALG00000043618	solute carrier family 40 member 1 [Source:NCBI gene;Acc:423984]	0.482283	0.220066	-0.0263076	0.96514	-0.50859	0.721901	GO:0016020,GO:0016021,GO:0005381,GO:0015093,GO:0017046,GO:0042802,GO:0097689,GO:0002260,GO:0003158,GO:0006826,GO:0006879,GO:0034395,GO:0034755,GO:0043066,GO:0045944,GO:0048536,GO:0055072,GO:0060345,GO:0060586,GO:1903988,GO:0005622,GO:0005654,GO:0005829,GO:0005886,GO:0008021,GO:0016323
	ENSGALG00000036117	terminal nucleotidyltransferase 5B [Source:HGNC Symbol;Acc:HGNC:28273]	2.42285	3.56412e-08	1.91437	0.000141053	-0.508482	0.893028	GO:1990817
	ENSGALG00000046593	adrenomedullin [Source:HGNC Symbol;Acc:HGNC:259]	2.44414	3.59524e-12	1.93687	1.00206e-06	-0.507264	0.793419	GO:0005179,GO:0010469,GO:0005576,GO:0031700,GO:0001570,GO:0001843,GO:0002031,GO:0003073,GO:0007189,GO:0007507,GO:0008284,GO:0010460,GO:0031623,GO:0035809,GO:0043116,GO:0045766,GO:0045906,GO:0048589,GO:0060670,GO:0060712,GO:0097084,GO:0097647,GO:1990410,GO:2001214,GO:0005615,GO:0005737
	ENSGALG00000039468	schwannomin interacting protein 1 [Source:HGNC Symbol;Acc:HGNC:15678]	0.53595	0.18444	0.0289475	0.967488	-0.507003	0.759788	GO:0042802
	ENSGALG00000009303	enabled homolog (Drosophila) [Source:NCBI gene;Acc:374180]	0.0274888	0.946893	-0.476813	0.264502	-0.504302	0.646118	GO:0050699,GO:0005829,GO:0005886,GO:0005925,GO:0030054
	ENSGALG00000017196	Rho GTPase activating protein 42 [Source:HGNC Symbol;Acc:HGNC:26545]	1.22442	0.00146423	0.721562	0.162984	-0.502859	0.81653	GO:0007165,GO:0005096,GO:0003085,GO:0035024,GO:0090630,GO:1904694
	ENSGALG00000013971	serum/glucocorticoid regulated kinase 1 [Source:NCBI gene;Acc:395133]	2.67268	4.61915e-17	2.17013	2.02697e-10	-0.502555	0.719707	GO:0000166,GO:0005524,GO:0016301,GO:0016740,GO:0016310,GO:0004672,GO:0004674,GO:0006468,GO:0018105,GO:0035556,GO:0005634,GO:0005737,GO:0048812,GO:0005783,GO:0015459,GO:0006915,GO:0004712,GO:0006974,GO:0005829,GO:0016607
	ENSGALG00000016420	SH3 domain containing kinase binding protein 1 [Source:NCBI gene;Acc:418608]	1.18766	0.00113557	0.685984	0.160669	-0.501673	0.786998	GO:0005515,GO:0007010,GO:0008360,GO:0016477,GO:0005737,GO:0005911,GO:0030139
	ENSGALG00000013738	optineurin [Source:NCBI gene;Acc:374079]	2.51006	2.34288e-15	2.01073	8.83016e-09	-0.499331	0.726704	GO:0005634,GO:0046872,GO:0005737,GO:0005794,GO:0016192,GO:0006914,GO:0070530,GO:0031410,GO:0005768,GO:0048471,GO:0034067,GO:0090161,GO:0055037,GO:0005776,GO:0008022,GO:0017137,GO:0030674,GO:0031593,GO:0042802,GO:0001920,GO:0007030,GO:0010508,GO:0034613,GO:0034620,GO:0043001,GO:0043124,GO:0050829,GO:0061734,GO:1904417,GO:0005802,GO:0005829
	ENSGALG00000017120	sacsin molecular chaperone [Source:HGNC Symbol;Acc:HGNC:10519]	0.013539	0.976814	-0.484457	0.368235	-0.497996	0.798548	GO:0030544,GO:0051087,GO:0070628,GO:0090084,GO:0005634,GO:0005737,GO:0005739
	ENSGALG00000002866	KAT8 regulatory NSL complex subunit 1-like [Source:NCBI gene;Acc:424004]	1.53296	0.000150225	1.03759	0.0402386	-0.495371	0.850791	GO:0000123,GO:0044545,GO:0035035
	ENSGALG00000002198	formin homology 2 domain containing 1 [Source:NCBI gene;Acc:415672]	2.24461	1.00001e-11	1.74931	2.32262e-06	-0.495306	0.759788	GO:0051492,GO:0019904,GO:0042802,GO:0043621,GO:0007097,GO:0045944,GO:0051496,GO:0051660,GO:0001725,GO:0005634,GO:0005829,GO:0014704
	ENSGALG00000040724	A-kinase anchoring protein 9 [Source:NCBI gene;Acc:395695]	0.935034	0.0191653	0.441146	0.43934	-0.493888	0.815354	GO:0003677,GO:0007165,GO:0097060,GO:0005794,GO:0032947,GO:0005813,GO:0005795,GO:0015459,GO:0005801,GO:0034237,GO:0044325,GO:0007020,GO:0031116,GO:0033138,GO:0051661,GO:0060306,GO:0060307,GO:0071320,GO:0086091,GO:0098909,GO:0098962,GO:1901018,GO:1903358,GO:0008076,GO:0043231,GO:0098978
	ENSGALG00000011811	spectrin repeat containing nuclear envelope protein 2 [Source:HGNC Symbol;Acc:HGNC:17084]	-0.636528	0.474214	-1.12931	0.228138	-0.49278	0.979232	GO:0016020,GO:0016021,GO:0003779,GO:0051015,GO:0090286,GO:0005635,GO:0034993,GO:0007097,GO:0021817,GO:0030335,GO:0031022,GO:0051642,GO:1902017,GO:0005634,GO:0005737,GO:0005739,GO:0005925,GO:0016235,GO:0016529,GO:0030016,GO:0030018,GO:0031258,GO:0031527,GO:0031965,GO:0031981,GO:0045111
	ENSGALG00000000452	tumor necrosis factor receptor superfamily, member 10b [Source:NCBI gene;Acc:373904]	3.03349	3.40528e-18	2.5413	1.52655e-11	-0.492188	0.799154	GO:0016020,GO:0016021,GO:0007165,GO:0045569
	ENSGALG00000002531	splicing factor 3b subunit 3 [Source:NCBI gene;Acc:415680]	0.915009	0.0109144	0.423159	0.415938	-0.491849	0.759594	GO:0005634,GO:0003676,GO:0000398
	ENSGALG00000037525	fibroblast growth factor receptor like 1 [Source:NCBI gene;Acc:395107]	-0.0428685	0.934248	-0.53414	0.345482	-0.491271	0.832032	GO:0016020,GO:0016021,GO:0005886,GO:0017134,GO:0005007,GO:0008201,GO:0001501,GO:0003179,GO:0008285,GO:0008543,GO:0051260,GO:0060412,GO:0060539,GO:0098742,GO:0005794,GO:0030133,GO:0044291
	ENSGALG00000029831	intermediate filament family orphan 2 [Source:NCBI gene;Acc:419468]	1.3247	0.000124905	0.83585	0.0606282	-0.488846	0.778022	GO:0005882,GO:0005198
	ENSGALG00000038902	Pim-1 proto-oncogene, serine/threonine kinase [Source:HGNC Symbol;Acc:HGNC:8986]	0.462786	0.28435	-0.0258125	0.967488	-0.488598	0.790193	GO:0000166,GO:0005524,GO:0004672,GO:0004674,GO:0006468,GO:0005737,GO:0008134,GO:0030145,GO:0043024,GO:0008283,GO:0043066,GO:0043433,GO:0046777,GO:0060045,GO:0070561,GO:1905062,GO:0005634,GO:0005730,GO:0005829
	ENSGALG00000010331	membrane metalloendopeptidase [Source:NCBI gene;Acc:425031]	0.704609	0.113235	0.216342	0.769777	-0.488267	0.849138	GO:0016020,GO:0016021,GO:0006508,GO:0004222,GO:0008237,GO:0004175,GO:0008233,GO:0008238,GO:0008270,GO:0001822,GO:0019233,GO:0046449,GO:0050435,GO:0071345,GO:0071492,GO:0071493,GO:0090399,GO:0005737,GO:0005886,GO:0005903,GO:0008021,GO:0030424,GO:0030425,GO:0044306,GO:0045202
	ENSGALG00000009240	nuclear factor, erythroid 2 like 2 [Source:NCBI gene;Acc:396014]	0.326582	0.473855	-0.160569	0.816795	-0.487151	0.81653	GO:0005634,GO:0003677,GO:0005737,GO:0006366,GO:0006355,GO:0003700,GO:0045893,GO:0034599,GO:0000976,GO:0000980,GO:0001102,GO:0001205,GO:0008134,GO:0019904,GO:0006954,GO:0010499,GO:0010628,GO:0016567,GO:0030194,GO:0030968,GO:0034976,GO:0035690,GO:0036003,GO:0036499,GO:0042149,GO:0043161,GO:0045454,GO:0045944,GO:0045995,GO:0046326,GO:0061419,GO:0070301,GO:0071356,GO:0071498,GO:0071499,GO:1902037,GO:…
	ENSGALG00000015830	synaptotagmin binding cytoplasmic RNA interacting protein [Source:NCBI gene;Acc:421831]	0.498346	0.257217	0.0114567	0.987576	-0.486889	0.81653	GO:0003676,GO:0003723,GO:0008143,GO:0017148,GO:0070934,GO:0071346,GO:0005737,GO:0070937,GO:0071013,GO:0071204,GO:0097452,GO:1990904
G3BP1	ENSGALG00000004160	G3BP stress granule assembly factor 1 [Source:NCBI gene;Acc:416265]	-0.710494	0.107391	-1.19672	0.0132376	-0.486224	0.865513	GO:0003676,GO:0005829,GO:0003723,GO:0003729,GO:1990904,GO:0034063,GO:0090090,GO:0010494
	ENSGALG00000017185	transmembrane protein 123 [Source:NCBI gene;Acc:418984]	1.73745	1.39969e-07	1.25383	0.00104868	-0.483621	0.759788	GO:0016020,GO:0016021,GO:0031410,GO:0070267,GO:0009897
CASZ1	ENSGALG00000002888	castor zinc finger 1 [Source:HGNC Symbol;Acc:HGNC:26002]	4.31306	7.41201e-23	3.82945	2.20991e-16	-0.483612	0.87651	GO:0003676,GO:0045893,GO:0005654,GO:0005829,GO:0043231
	ENSGALG00000009086	EH domain containing 3 [Source:NCBI gene;Acc:421306]	0.289688	0.449472	-0.193789	0.708926	-0.483477	0.651143	GO:0005509,GO:0005525,GO:0005829,GO:0001881,GO:0032456,GO:0034498,GO:0051260,GO:0055117,GO:0060271,GO:0072659,GO:0086036,GO:0090160,GO:1901387,GO:1903358,GO:1903779,GO:0005737,GO:0020018,GO:0030139,GO:0043209,GO:0048471,GO:0055038
	ENSGALG00000015538	KIAA0232 [Source:HGNC Symbol;Acc:HGNC:28992]	1.34455	0.000355314	0.861785	0.0799261	-0.482763	0.826946	-
	ENSGALG00000011548	protein phosphatase 1 regulatory subunit 13B [Source:HGNC Symbol;Acc:HGNC:14950]	0.54743	0.23317	0.0664193	0.934699	-0.481011	0.860256	GO:0005634,GO:0006915,GO:0008134,GO:0002039,GO:0045786,GO:0072332,GO:0005654,GO:0005829,GO:0005886
	ENSGALG00000005930	plastin 3 [Source:NCBI gene;Acc:422222]	0.424717	0.261234	-0.0526159	0.929203	-0.477333	0.695248	GO:0005509,GO:0005737,GO:0003779,GO:0051015,GO:0005884,GO:0051017,GO:0051639,GO:0060348,GO:0005829,GO:0005886,GO:0032432
	ENSGALG00000007048	synemin [Source:NCBI gene;Acc:395599]	-0.588971	0.22681	-1.06613	0.0473647	-0.477157	0.89464	GO:0007010,GO:0005882,GO:0005198,GO:0005200,GO:0008307,GO:0017166,GO:0019215,GO:0031443,GO:0005912,GO:0016020,GO:0042383,GO:0043034,GO:0060053
	ENSGALG00000017244	serine protease 23 [Source:HGNC Symbol;Acc:HGNC:14370]	-0.349693	0.39351	-0.825727	0.0509838	-0.476033	0.772835	GO:0006508,GO:0004252,GO:0005634
	ENSGALG00000003875	ABL proto-oncogene 1, non-receptor tyrosine kinase [Source:HGNC Symbol;Acc:HGNC:76]	1.72633	1.07008e-09	1.25048	7.54317e-05	-0.475851	0.651143	GO:0000166,GO:0005524,GO:0016301,GO:0016740,GO:0016310,GO:0004672,GO:0006468,GO:0004713,GO:0004715,GO:0030154,GO:0038083,GO:0042127,GO:0000287,GO:0001784,GO:0005080,GO:0008022,GO:0017124,GO:0019904,GO:0019905,GO:0030145,GO:0038191,GO:0042169,GO:0046875,GO:0051015,GO:0051019,GO:0070064,GO:0001843,GO:0001922,GO:0001934,GO:0002322,GO:0002333,GO:0006909,GO:0006974,GO:0006975,GO:0006979,GO:0007173,GO:…
	ENSGALG00000012178	platelet-derived growth factor beta polypeptide [Source:NCBI gene;Acc:374128]	0.818765	0.0508332	0.345141	0.575274	-0.473624	0.845205	GO:0005615,GO:0016020,GO:0010469,GO:0008083,GO:0005622,GO:0050918,GO:0070374,GO:0008284,GO:0030335,GO:0043406,GO:0048008,GO:0005161,GO:0005518,GO:0016176,GO:0042056,GO:0042802,GO:0042803,GO:0046982,GO:0048407,GO:0001938,GO:0002548,GO:0006468,GO:0009611,GO:0010512,GO:0010544,GO:0010628,GO:0010629,GO:0014068,GO:0014911,GO:0018105,GO:0018108,GO:0031954,GO:0032091,GO:0032147,GO:0032148,GO:0035655,GO:…
	ENSGALG00000010325	protein phosphatase 1 regulatory subunit 12A [Source:NCBI gene;Acc:396020]	0.112843	0.831326	-0.360675	0.563689	-0.473519	0.860256	GO:0005737,GO:0007165,GO:0030018,GO:0019208,GO:0019901,GO:0004857,GO:0031672,GO:0071889,GO:0000278,GO:0006470,GO:0007098,GO:0030155,GO:0035507,GO:0035508,GO:0035690,GO:0043086,GO:0045944,GO:0046822,GO:0000776,GO:0005813,GO:0005829,GO:0015629,GO:0043292,GO:0072357,GO:0050790
	ENSGALG00000016059	ETS proto-oncogene 2, transcription factor [Source:NCBI gene;Acc:396250]	1.84281	1.09768e-06	1.36975	0.00177639	-0.47306	0.846077	GO:0005634,GO:0003677,GO:0006355,GO:0003700,GO:0043565,GO:0000981,GO:0006357,GO:0030154,GO:0000977,GO:0000978,GO:0001078,GO:0019904,GO:0000122,GO:0001569,GO:0001712,GO:0007498,GO:0045893,GO:0060982,GO:0090009,GO:0005654,GO:0005829,GO:0005886
	ENSGALG00000015681	nuclear receptor interacting protein 1 [Source:HGNC Symbol;Acc:HGNC:8001]	1.0064	0.0101144	0.534672	0.310851	-0.471725	0.81653	GO:0005634,GO:0005102,GO:0045944,GO:0003714,GO:0000122,GO:0006357,GO:0003712,GO:0003713,GO:0035259,GO:0030331,GO:0071392,GO:0032922,GO:0000978,GO:0035257,GO:0042826,GO:0042974,GO:0046965,GO:0001543,GO:0007623,GO:0019915,GO:0030728,GO:0000118,GO:0000790,GO:0005730,GO:0016607
	ENSGALG00000030791	diaphanous related formin 2 [Source:NCBI gene;Acc:374040]	-0.342066	0.465472	-0.812495	0.103435	-0.470429	0.848244	GO:0003779,GO:0007015,GO:0030036,GO:0017048,GO:0016043,GO:0007292,GO:0005730,GO:0005783,GO:0043231
	ENSGALG00000029588	bromodomain adjacent to zinc finger domain 2A [Source:HGNC Symbol;Acc:HGNC:962]	0.290046	0.524126	-0.17743	0.792148	-0.467476	0.826946	GO:0003677,GO:0005634,GO:0046872,GO:0001164,GO:0042393,GO:0001188,GO:0005829,GO:0016607
	ENSGALG00000000818		3.63224	1.32633e-14	3.16648	5.17939e-10	-0.465756	0.936525	GO:0016020,GO:0016021
CMPK1	ENSGALG00000028982	cytidine/uridine monophosphate kinase 2 [Source:HGNC Symbol;Acc:HGNC:27015]	7.33863	5.42475e-58	6.87514	7.35871e-50	-0.463492	0.752097	GO:0005524,GO:0005737,GO:0046940,GO:0004798,GO:0009041,GO:0006227,GO:0006233,GO:0006235,GO:0004127,GO:0004550,GO:0033862,GO:0050145,GO:0006165,GO:0009142,GO:0071222,GO:0005739
	ENSGALG00000000209	prion protein [Source:NCBI gene;Acc:396452]	0.805192	0.0468822	0.344262	0.566661	-0.46093	0.845205	GO:0016020,GO:0005623,GO:0046872,GO:0005886,GO:0038023,GO:0008017,GO:0031225,GO:0005515,GO:0042802,GO:0001540,GO:0044877,GO:0044325,GO:0002020,GO:0051260,GO:0051087,GO:0005539,GO:0010628,GO:0005604,GO:0005521,GO:0005507,GO:0015631,GO:0031802,GO:0043008,GO:1903135,GO:1903136,GO:0001933,GO:0006979,GO:0007611,GO:0010870,GO:0010942,GO:0031648,GO:0032147,GO:0032689,GO:0032700,GO:0032703,GO:0032880,GO:…
	ENSGALG00000036932	spen family transcriptional repressor [Source:HGNC Symbol;Acc:HGNC:17575]	0.185338	0.670482	-0.275209	0.611382	-0.460547	0.789574	GO:0005634,GO:0003676,GO:0003723,GO:0001085,GO:0003714,GO:0000122,GO:0045892,GO:0050769,GO:0005654,GO:0017053
	ENSGALG00000005767	TNF receptor associated factor 7 [Source:NCBI gene;Acc:416555]	0.452496	0.294257	-0.00514585	0.990842	-0.457642	0.842189	GO:0046872,GO:0008270,GO:0004842,GO:0000185,GO:0006915,GO:0016567,GO:0043410,GO:2001235,GO:0000151,GO:0005886,GO:0043231
	ENSGALG00000006211	BCL2 like 1 [Source:NCBI gene;Acc:373954]	0.718573	0.102024	0.261428	0.710042	-0.457144	0.871407	GO:0016020,GO:0016021,GO:0005634,GO:0005739,GO:0042981,GO:0005737,GO:0005829,GO:0005856,GO:0030054,GO:0043066,GO:0042803,GO:0005759,GO:0045202,GO:0046982,GO:0031410,GO:0006915,GO:0030672,GO:0031966,GO:0005815,GO:0005741,GO:2001243,GO:0008630,GO:0097192,GO:0005813,GO:0031965,GO:0032465,GO:0007093,GO:0019901,GO:0042802,GO:0051434,GO:0001541,GO:0001701,GO:0001836,GO:0007281,GO:0007283,GO:0008283,GO:…
	ENSGALG00000003770	annexin A2 [Source:NCBI gene;Acc:396297]	0.18423	0.654541	-0.272707	0.575462	-0.456937	0.722163	GO:0030199,GO:0005509,GO:0005576,GO:0004859,GO:0005544,GO:0008092,GO:0043086,GO:0005515,GO:0017137,GO:0042802,GO:0001786,GO:0001525,GO:0070588,GO:0001934,GO:0032332,GO:0005262,GO:0072659,GO:0002020,GO:0005886,GO:0005546,GO:0031214,GO:0044548,GO:0036035,GO:0003417,GO:0048146,GO:0019834,GO:0031340,GO:0042730,GO:0062023,GO:0046790,GO:0032991,GO:0031982,GO:0055074,GO:0034704,GO:0044730,GO:0099511,GO:…
	ENSGALG00000002955	ADAMTS like 2 [Source:HGNC Symbol;Acc:HGNC:14631]	2.45801	1.20502e-16	2.0011	1.81485e-10	-0.456914	0.726704	GO:0008233,GO:0006508,GO:0050436,GO:0030198,GO:0030512,GO:0060481,GO:0005576,GO:0031012
	ENSGALG00000004221	interleukin 22 receptor subunit alpha 1 [Source:HGNC Symbol;Acc:HGNC:13700]	1.71132	4.39516e-07	1.25521	0.00139122	-0.456109	0.81653	GO:0016020,GO:0016021,GO:0005886,GO:0019221
	ENSGALG00000015027	Janus kinase 2 [Source:NCBI gene;Acc:374199]	1.86386	4.07341e-06	1.40897	0.00293478	-0.454892	0.894657	GO:0000166,GO:0005524,GO:0016301,GO:0016740,GO:0016310,GO:0016020,GO:0004672,GO:0006468,GO:0004713,GO:0004715,GO:0035556,GO:0005856,GO:0042393,GO:0019221,GO:0007260,GO:0030218,GO:0005102,GO:0019901,GO:0020037,GO:0035401,GO:0042169,GO:0042802,GO:0010811,GO:0033209,GO:0034612,GO:0035409,GO:0035722,GO:0046677,GO:0050727,GO:0060396,GO:0070671,GO:0005634,GO:0005654,GO:0005737,GO:0005886,GO:0005925
	ENSGALG00000007357	B-cell CLL/lymphoma 6 [Source:NCBI gene;Acc:424912]	1.11659	0.0126636	0.663482	0.270605	-0.453108	0.906518	GO:0003676,GO:0000977,GO:0001161,GO:0001227,GO:0003677,GO:0003682,GO:0003700,GO:0031490,GO:0042802,GO:0043565,GO:0000060,GO:0000122,GO:0000902,GO:0001953,GO:0002467,GO:0002829,GO:0006357,GO:0006974,GO:0007266,GO:0007283,GO:0008104,GO:0008285,GO:0030036,GO:0030183,GO:0030308,GO:0030890,GO:0031065,GO:0032764,GO:0035024,GO:0042092,GO:0042127,GO:0043065,GO:0043066,GO:0043087,GO:0043380,GO:0045591,GO:…
	ENSGALG00000003936	palmitoyl-protein thioesterase 1 [Source:NCBI gene;Acc:419681]	0.161149	0.723501	-0.291214	0.605612	-0.452362	0.81653	GO:0005764,GO:0008474,GO:0002084,GO:0006898,GO:0016290,GO:0098599,GO:0006907,GO:0007040,GO:0007042,GO:0007269,GO:0007399,GO:0007420,GO:0007601,GO:0007625,GO:0008306,GO:0008344,GO:0015031,GO:0016042,GO:0030308,GO:0031579,GO:0032429,GO:0043066,GO:0043524,GO:0044257,GO:0044265,GO:0048260,GO:0048549,GO:0051181,GO:0051186,GO:0005576,GO:0005615,GO:0005634,GO:0005794,GO:0008021,GO:0030424,GO:0030425,GO:…
	ENSGALG00000000636	MDM4, p53 regulator [Source:HGNC Symbol;Acc:HGNC:6974]	1.94847	2.01033e-06	1.49612	0.00161086	-0.452351	0.902345	GO:0005634,GO:0046872,GO:0043066,GO:0019899,GO:0000122,GO:0008283,GO:0030330,GO:0042177,GO:0045023,GO:0050821,GO:0065003,GO:0071157,GO:0071456
PARP14	ENSGALG00000026422	poly(ADP-ribose) polymerase family member 14 [Source:NCBI gene;Acc:101747378]	4.00936	1.15295e-26	3.5571	3.40014e-19	-0.452262	0.860256	GO:0016740,GO:0016757,GO:0003950
	ENSGALG00000003566	SMAD specific E3 ubiquitin protein ligase 2 [Source:HGNC Symbol;Acc:HGNC:16809]	0.577735	0.160103	0.125479	0.855777	-0.452256	0.826946	GO:0016740,GO:0004842,GO:0005737,GO:0061630,GO:0000209,GO:0006511,GO:0016567,GO:0043161,GO:0045732,GO:0030514,GO:0030579,GO:0042802,GO:0046332,GO:0030512,GO:1901165,GO:0000151,GO:0016607
	ENSGALG00000005569	ubiquitin specific peptidase 47 [Source:NCBI gene;Acc:423032]	1.34532	0.000788969	0.894302	0.0714159	-0.451017	0.869716	GO:0016579,GO:0036459,GO:0006511,GO:0004843,GO:0071987,GO:0101005,GO:0006284,GO:0006974,GO:0010972,GO:0030307,GO:0034644,GO:0035520,GO:0042493,GO:0043066,GO:0043154,GO:0045892,GO:0090263,GO:1902230,GO:0005737,GO:0019005
	ENSGALG00000004960	fibrillin 1 [Source:HGNC Symbol;Acc:HGNC:3603]	-0.555616	0.572901	-1.00642	0.345482	-0.450807	0.979579	GO:0005509,GO:0005576,GO:0031012,GO:0062023,GO:0008061,GO:0006030,GO:0005201,GO:0005178,GO:0008201,GO:0042802,GO:0044877,GO:0001501,GO:0007507,GO:0033627,GO:0035582,GO:0035583,GO:0043010,GO:0045671,GO:0048048,GO:0048050,GO:2001205,GO:0001527,GO:0005604,GO:0005615
	ENSGALG00000003529	syncoilin, intermediate filament protein [Source:HGNC Symbol;Acc:HGNC:28897]	-0.0460065	0.927288	-0.496609	0.372348	-0.450603	0.865513	GO:0005882,GO:0005198,GO:0045103,GO:0005737,GO:0005829,GO:0030018,GO:0031594,GO:0042383
	ENSGALG00000015556	actin filament associated protein 1 [Source:NCBI gene;Acc:374034]	0.0839785	0.875578	-0.366521	0.576779	-0.450499	0.900089	GO:0009966,GO:0051493,GO:0005829,GO:0005925,GO:0015629
STAT1	ENSGALG00000007651	signal transducer and activator of transcription 1 [Source:NCBI gene;Acc:424044]	5.22034	4.82444e-71	4.77084	2.63537e-57	-0.449504	0.708971	GO:0003677,GO:0005634,GO:0006355,GO:0003700,GO:0005737,GO:0007165,GO:0000978,GO:0000979,GO:0000982,GO:0000983,GO:0003690,GO:0005164,GO:0019899,GO:0035035,GO:0035257,GO:0042393,GO:0042802,GO:0042803,GO:0044389,GO:0070491,GO:1990841,GO:0001937,GO:0002230,GO:0007259,GO:0010742,GO:0016525,GO:0032727,GO:0033209,GO:0035456,GO:0035458,GO:0043124,GO:0045648,GO:0045893,GO:0045944,GO:0046725,GO:0051607,GO:…
	ENSGALG00000003693	microtubule-actin crosslinking factor 1 [Source:HGNC Symbol;Acc:HGNC:13664]	-0.282035	0.496563	-0.731146	0.0700281	-0.44911	0.759788	GO:0005509,GO:0005737,GO:0016020,GO:0003779,GO:0005874,GO:0005198,GO:0008017,GO:0015629,GO:0042060,GO:0045104,GO:0051011,GO:0051015,GO:0030334,GO:0032886,GO:0043001,GO:0045773,GO:0051893,GO:0005794,GO:0005886,GO:0032587
	ENSGALG00000026364	N-acylsphingosine amidohydrolase (acid ceramidase) 1 [Source:NCBI gene;Acc:422727]	0.428088	0.369818	-0.0208484	0.974243	-0.448936	0.891308	GO:0006629,GO:0005764,GO:0016810,GO:0017040,GO:0005615
	ENSGALG00000015439	solute carrier family 44 member 1 [Source:HGNC Symbol;Acc:HGNC:18798]	-0.391284	0.427674	-0.839569	0.121898	-0.448285	0.902345	GO:0016020,GO:0016021,GO:0015220,GO:0015871,GO:0005654,GO:0005739
	ENSGALG00000009992	Rho GTPase activating protein 5 [Source:HGNC Symbol;Acc:HGNC:675]	0.861965	0.0322631	0.414088	0.473296	-0.447877	0.860256	GO:0005829,GO:0007165,GO:0005783,GO:0005525,GO:0003924,GO:0042169
	ENSGALG00000028046	insulin induced gene 2 [Source:NCBI gene;Acc:424276]	1.20753	0.000970984	0.75969	0.106227	-0.447843	0.842189	GO:0016020,GO:0016021,GO:0006629,GO:0005783,GO:0005789,GO:0008202,GO:0008203,GO:0006641,GO:0006695,GO:0006991,GO:0010894,GO:0016126,GO:0032933,GO:0042472,GO:0042474,GO:0045717,GO:0060021,GO:0060363,GO:0032937
	ENSGALG00000027905	cysteine and serine rich nuclear protein 1 [Source:HGNC Symbol;Acc:HGNC:14300]	2.15537	4.23328e-09	1.70835	4.44113e-05	-0.447028	0.869817	GO:0006366,GO:0001228,GO:0003700,GO:0043565,GO:0006355,GO:0009791,GO:0045944,GO:0048008,GO:0048705,GO:0060021,GO:0060325,GO:0005634
RSAD2	ENSGALG00000016400	radical S-adenosyl methionine domain containing 2 [Source:NCBI gene;Acc:428650]	9.48584	3.91992e-155	9.03882	1.80326e-140	-0.447015	0.763833	GO:0003824,GO:0051536,GO:0005789,GO:0051607,GO:0005811,GO:0043621,GO:0051539,GO:0009615,GO:0034157,GO:0034165,GO:0035710,GO:0043367,GO:0045071,GO:0050709,GO:2000553,GO:0001650,GO:0005739,GO:0005741,GO:0005743,GO:0005783
	ENSGALG00000009356	SKI like proto-oncogene [Source:NCBI gene;Acc:396087]	1.86251	1.56294e-07	1.41701	0.000610532	-0.445497	0.860256	GO:0030512,GO:0048666,GO:0030514,GO:0046332,GO:0042803,GO:0005634,GO:0043565,GO:0045892,GO:0045596,GO:0000122,GO:0005667,GO:0046982,GO:0070491,GO:0019904,GO:0000978,GO:0001078,GO:0003682,GO:0001825,GO:0002260,GO:0007050,GO:0007179,GO:0070306,GO:1902043,GO:1902231,GO:0032991
	ENSGALG00000023188	N-acetylneuraminic acid phosphatase [Source:NCBI gene;Acc:421467]	2.83465	2.35194e-18	2.39005	5.8836e-12	-0.444602	0.81653	GO:0016311,GO:0016787,GO:0050124,GO:0046380
	ENSGALG00000009942	MDM2 proto-oncogene [Source:NCBI gene;Acc:395609]	1.73211	5.19648e-07	1.28774	0.00111666	-0.444369	0.826946	GO:0016740,GO:0005634,GO:0016567,GO:0046872,GO:0005737,GO:0005730,GO:0005654,GO:0043066,GO:0000122,GO:0071157,GO:0002039,GO:0004842,GO:0008097,GO:0008270,GO:0016874,GO:0019899,GO:0019904,GO:0031625,GO:0042802,GO:0043021,GO:0043130,GO:0047485,GO:0061630,GO:0061663,GO:0097110,GO:0097718,GO:0001568,GO:0001974,GO:0002027,GO:0003170,GO:0003181,GO:0003203,GO:0003281,GO:0003283,GO:0006511,GO:0006977,GO:…
	ENSGALG00000009784	protein tyrosine phosphatase, non-receptor type 14 [Source:HGNC Symbol;Acc:HGNC:9647]	-0.131857	0.826313	-0.574595	0.376512	-0.442738	0.926945	GO:0004725,GO:0016787,GO:0006470,GO:0035335,GO:0005737,GO:0005856,GO:0004721,GO:1903506,GO:0003712,GO:0030971,GO:0001946,GO:0008285,GO:0046825,GO:0005634,GO:0005654
	ENSGALG00000005757	interferon regulatory factor 8 [Source:NCBI gene;Acc:396385]	3.80491	1.46738e-29	3.3623	6.11886e-21	-0.442616	0.81653	GO:0003677,GO:0005634,GO:0006351,GO:0006355,GO:0003700,GO:0005737,GO:0044212,GO:0000122,GO:0045944,GO:0000977,GO:0000978,GO:0001078,GO:0006909,GO:0006955,GO:0009617,GO:0030099,GO:0032729,GO:0032735,GO:0042742,GO:0042832,GO:0044130,GO:0045893,GO:0071222,GO:0071346,GO:0005654
	ENSGALG00000007944	HECT, C2 and WW domain containing E3 ubiquitin protein ligase 2 [Source:HGNC Symbol;Acc:HGNC:29853]	-0.237153	0.666487	-0.678741	0.260156	-0.441588	0.924183	GO:0016740,GO:0004842,GO:0005737,GO:0061630,GO:0000209,GO:0006511,GO:0016567,GO:0043161,GO:0045732,GO:0048814,GO:2000650,GO:0030071,GO:0072686
	ENSGALG00000005042	IQ motif and Sec7 domain 1 [Source:HGNC Symbol;Acc:HGNC:29112]	0.981418	0.0235387	0.539985	0.383509	-0.441433	0.906518	GO:0030036,GO:0043547,GO:0005086,GO:0032012,GO:0005730,GO:0043231
	ENSGALG00000028318	cyclin dependent kinase inhibitor 1A [Source:NCBI gene;Acc:378914]	2.89959	2.37687e-22	2.45959	1.37916e-15	-0.440003	0.757683	GO:0005634,GO:0007050,GO:0007346,GO:0004861,GO:0072331,GO:1904031
	ENSGALG00000014684	endoplasmic reticulum aminopeptidase 1 [Source:HGNC Symbol;Acc:HGNC:18173]	1.4071	4.1394e-05	0.967564	0.0216687	-0.439536	0.826946	GO:0008270,GO:0006508,GO:0005789,GO:0008237,GO:0070006,GO:0008217,GO:0019885,GO:0016787,GO:0046872,GO:0005737,GO:0008233,GO:0042277,GO:0004177,GO:0043171,GO:0005138,GO:0008235,GO:0006509,GO:0045766,GO:0005576
	ENSGALG00000036497	SRY-box 4 [Source:NCBI gene;Acc:395143]	-0.417889	0.349262	-0.857139	0.0641676	-0.43925	0.859837	GO:0005634,GO:0003677,GO:0006366,GO:0001077,GO:0045944,GO:0044798,GO:0000981,GO:0030154,GO:0006355,GO:0000976,GO:0000978,GO:0003700,GO:0003713,GO:0046982,GO:0001501,GO:0001841,GO:0002328,GO:0003183,GO:0003211,GO:0003215,GO:0003289,GO:0003357,GO:0006977,GO:0007507,GO:0008284,GO:0008285,GO:0014009,GO:0021510,GO:0021522,GO:0021782,GO:0030217,GO:0031018,GO:0031397,GO:0031647,GO:0032024,GO:0035019,GO:…
EPB41L3	ENSGALG00000038678	erythrocyte membrane protein band 4.1 like 3 [Source:HGNC Symbol;Acc:HGNC:3380]	3.81851	2.84887e-16	3.37962	1.86941e-11	-0.438884	0.941557	GO:0005198,GO:0008092,GO:0005886,GO:0005856,GO:0003779,GO:0001558,GO:0007010,GO:0030866,GO:0007016,GO:0005911,GO:0031032,GO:0002175,GO:0008360,GO:0030913,GO:0043217,GO:0048812,GO:0071205,GO:0072659,GO:0014069,GO:0030673,GO:0033270,GO:0044224
	ENSGALG00000039734	ceramide synthase 5 [Source:HGNC Symbol;Acc:HGNC:23749]	0.902155	0.0242752	0.464377	0.423957	-0.437778	0.87657	GO:0016020,GO:0016021,GO:0003677,GO:0005634,GO:0005783,GO:0050291,GO:0030148,GO:0046513
	ENSGALG00000005321		-0.000452253	0.999133	-0.438132	0.383509	-0.43768	0.81653	GO:0005102,GO:0007155,GO:0030334,GO:0030155,GO:0045995
	ENSGALG00000010870	Jun proto-oncogene, AP-1 transcription factor subunit [Source:NCBI gene;Acc:424673]	0.15311	0.707624	-0.284249	0.555784	-0.437359	0.757155	GO:0003677,GO:0006366,GO:0000978,GO:0006355,GO:0003700,GO:0045944,GO:0008134,GO:0005667,GO:0034097,GO:0000981,GO:0000122,GO:0005654,GO:0043547,GO:0000790,GO:0051726,GO:0003713,GO:0032870,GO:0010033,GO:0005515,GO:0042493,GO:0009314,GO:0009612,GO:0032496,GO:0045597,GO:0051591,GO:0000980,GO:0000982,GO:0001102,GO:0001228,GO:0003682,GO:0003705,GO:0005096,GO:0019899,GO:0031625,GO:0035497,GO:0042802,GO:…
	ENSGALG00000003578	fibronectin 1 [Source:NCBI gene;Acc:396133]	-0.0342618	0.951367	-0.469336	0.42139	-0.435074	0.878307	GO:0005615,GO:0005623,GO:0005576,GO:0005886,GO:0009986,GO:0005737,GO:0005604,GO:0045178,GO:0010952,GO:0008283,GO:0048471,GO:0002020,GO:0005102,GO:0005178,GO:0008022,GO:0016504,GO:0019899,GO:0042802,GO:0051087,GO:0097718,GO:0001932,GO:0006929,GO:0007044,GO:0007155,GO:0007160,GO:0007161,GO:0008284,GO:0010628,GO:0018149,GO:0031589,GO:0033622,GO:0034446,GO:0035987,GO:0042060,GO:0045176,GO:0045773,GO:…
	ENSGALG00000004573	leucine rich repeat containing 8 VRAC subunit A [Source:HGNC Symbol;Acc:HGNC:19027]	1.03028	0.0119366	0.595326	0.288528	-0.434956	0.894657	GO:0016020,GO:0016021,GO:0005737,GO:0015698,GO:0098656,GO:0005225,GO:0006884,GO:0034702,GO:0005253,GO:0042802,GO:0006820,GO:0006970,GO:0005886,GO:0009986,GO:0005623
	ENSGALG00000030587	spectrin beta chain, brain 4-like [Source:NCBI gene;Acc:421441]	-0.330186	0.476498	-0.764385	0.116388	-0.434199	0.869716	GO:0005543
	ENSGALG00000015090	perilipin 2 [Source:NCBI gene;Acc:427237]	1.33204	0.000361277	0.898826	0.052952	-0.433218	0.866133	GO:0015909,GO:0019915,GO:0005634,GO:0005737,GO:0005811,GO:0005829,GO:0005886
	ENSGALG00000002414	tetraspanin 14 [Source:NCBI gene;Acc:423624]	1.79769	8.37152e-06	1.36461	0.00514535	-0.433075	0.914462	GO:0016020,GO:0016021,GO:0005887,GO:0007166,GO:0019899,GO:0045747,GO:0051604,GO:0072659,GO:0005886,GO:0009986,GO:0097197
TRANK1	ENSGALG00000037629	tetratricopeptide repeat and ankyrin repeat containing 1 [Source:HGNC Symbol;Acc:HGNC:29011]	6.04695	3.55056e-69	5.61396	2.01781e-58	-0.432988	0.823739	GO:0005524
	ENSGALG00000024034	phosphatidylinositol 4-kinase beta [Source:HGNC Symbol;Acc:HGNC:8984]	0.436114	0.306314	0.004081	0.996701	-0.432033	0.860256	GO:0016301,GO:0016740,GO:0016310,GO:0005622,GO:0046854,GO:0048015,GO:0005737,GO:0016020,GO:0004430
	ENSGALG00000013660	zinc finger protein 516 [Source:HGNC Symbol;Acc:HGNC:28990]	1.18291	0.004485	0.751467	0.174122	-0.431448	0.906518	GO:0003676,GO:0045893,GO:0033613,GO:0000987,GO:0009409,GO:0050873,GO:0060612,GO:0120162,GO:0005634
VCAN	ENSGALG00000015624	versican [Source:NCBI gene;Acc:395565]	-1.23698	3.88369e-05	-1.66808	5.556e-08	-0.431092	0.752097	GO:0005509,GO:0031012,GO:0007155,GO:0005540,GO:0007417
	ENSGALG00000014656	regulation of nuclear pre-mRNA domain containing 2 [Source:NCBI gene;Acc:425074]	0.457709	0.321085	0.0272732	0.972394	-0.430435	0.894985	GO:0016591
	ENSGALG00000012200	GTP cyclohydrolase 1 [Source:NCBI gene;Acc:396146]	2.71139	8.83373e-12	2.28099	2.48656e-07	-0.430396	0.913126	GO:0005737,GO:0046654,GO:0003934,GO:0003924,GO:0005525,GO:0008270,GO:0042803,GO:0051019,GO:0006729,GO:0008217,GO:0010460,GO:0014916,GO:0032496,GO:0034341,GO:0034612,GO:0042416,GO:0042559,GO:0050884,GO:0051000,GO:0051260,GO:2000121,GO:0005634,GO:0005654,GO:0005829,GO:0031410,GO:0031965,GO:0032991
	ENSGALG00000039474	inhibitor of DNA binding 4, HLH protein [Source:NCBI gene;Acc:374150]	-0.212339	0.6538	-0.64264	0.179368	-0.430301	0.850791	GO:0005634,GO:0005737,GO:0046983,GO:0045892,GO:0003700,GO:0008134,GO:0030182,GO:0051726,GO:0001085,GO:0007623,GO:0000082,GO:0000122,GO:0007405,GO:0007420,GO:0008283,GO:0008284,GO:0010628,GO:0021766,GO:0021895,GO:0022010,GO:0034613,GO:0043392,GO:0045444,GO:0045599,GO:0045665,GO:0045669,GO:0045944,GO:0048712,GO:0048715,GO:0060512,GO:0060740,GO:0060741,GO:0061682
	ENSGALG00000003120	nuclear receptor corepressor 2 [Source:HGNC Symbol;Acc:HGNC:7673]	0.363515	0.339446	-0.0658222	0.915006	-0.429337	0.798267	GO:0005634,GO:0003677,GO:0003714,GO:0000122,GO:0000118,GO:0016922,GO:0005654
	ENSGALG00000039228	Gallus gallus ZFP36 ring finger protein like 1 (ZFP36L1), mRNA. [Source:RefSeq mRNA;Acc:NM_001319031]	1.70327	6.28357e-07	1.27434	0.00085311	-0.428926	0.832032	GO:0046872,GO:0005829,GO:0003730,GO:0061158,GO:0003729,GO:0035925,GO:0071889,GO:0000165,GO:0000288,GO:0001570,GO:0003342,GO:0006417,GO:0006915,GO:0007507,GO:0008283,GO:0009611,GO:0010468,GO:0010837,GO:0014065,GO:0021915,GO:0031440,GO:0032869,GO:0033077,GO:0035264,GO:0038066,GO:0043488,GO:0043491,GO:0044344,GO:0045577,GO:0045600,GO:0045616,GO:0045647,GO:0045657,GO:0045661,GO:0048382,GO:0048568,GO:…
	ENSGALG00000000997	gap junction protein gamma 1 [Source:NCBI gene;Acc:396501]	-0.00741095	0.988352	-0.435672	0.457768	-0.428261	0.89464	GO:0016020,GO:0016021,GO:0005886,GO:0007154,GO:0030054,GO:0034220,GO:0005921,GO:0005922,GO:0005216,GO:0086077,GO:0001570,GO:0007267,GO:0007268,GO:0007507,GO:0007601,GO:0016264,GO:0048468,GO:0048738,GO:0086053
	ENSGALG00000015132	cadherin 2 [Source:NCBI gene;Acc:414745]	0.00310639	0.994708	-0.424604	0.404521	-0.42771	0.832881	GO:0016020,GO:0016021,GO:0005509,GO:0005623,GO:0046872,GO:0005737,GO:0007155,GO:0005886,GO:0009986,GO:0007156,GO:0043005,GO:0009966,GO:0005829,GO:0045202,GO:0014069,GO:0042803,GO:0007416,GO:0008092,GO:0045296,GO:0007043,GO:0016339,GO:0034332,GO:0044331,GO:0098609,GO:0005913,GO:0016342,GO:0060173,GO:0051966,GO:0005515,GO:0050770,GO:0050840,GO:0045177,GO:0030027,GO:0014704,GO:0098743,GO:0030336,GO:…
	ENSGALG00000005095	solute carrier family 25 member 25 [Source:HGNC Symbol;Acc:HGNC:20663]	2.0928	3.90428e-11	1.66576	2.28981e-06	-0.427035	0.81653	GO:0016020,GO:0016021,GO:0005509,GO:0055085,GO:0022857,GO:0005743,GO:0005347,GO:0002021,GO:0014823,GO:0032094,GO:0035264,GO:0043010,GO:0045333,GO:0046034,GO:0060612,GO:0070588,GO:0005739
	ENSGALG00000002816	serine/threonine kinase 10 [Source:NCBI gene;Acc:416204]	1.87384	3.55448e-06	1.44947	0.00176352	-0.424371	0.91106	GO:0000166,GO:0005524,GO:0016301,GO:0016740,GO:0016310,GO:0016020,GO:0004672,GO:0004674,GO:0006468,GO:0005737,GO:0005622,GO:0005886,GO:0023014,GO:0031098,GO:0032147,GO:0007049,GO:0042803,GO:0042802,GO:0046777,GO:0071593,GO:2000401
?	ENSGALG00000045105		3.83048	2.33507e-21	3.40682	4.63127e-15	-0.423661	0.906518	GO:0046872,GO:0005737,GO:0045087,GO:0008270,GO:0005622,GO:0006355,GO:1903508,GO:0003713,GO:0046332,GO:0008630,GO:0016363,GO:0032183,GO:0007050,GO:0030578,GO:1902187,GO:0016605
	ENSGALG00000014923	Rho guanine nucleotide exchange factor 28 [Source:HGNC Symbol;Acc:HGNC:30322]	-0.0252725	0.963883	-0.448538	0.46523	-0.423266	0.906684	GO:0035556,GO:0046872,GO:0005622,GO:0005089,GO:0035023
	ENSGALG00000013102	cordon-bleu WH2 repeat protein [Source:HGNC Symbol;Acc:HGNC:22199]	1.79057	3.94097e-07	1.36968	0.000882759	-0.420888	0.874774	GO:0003779,GO:0003785,GO:0000578,GO:0001757,GO:0001843,GO:0001889,GO:0030041,GO:0030903,GO:0033504,GO:0048565,GO:0048669,GO:0051639,GO:1900006,GO:1900029,GO:0001726,GO:0005884,GO:0005938,GO:0016020,GO:0030424,GO:0030425,GO:0043025,GO:0044294,GO:0044295,GO:0048471
PIGA	ENSGALG00000016559	phosphatidylinositol glycan anchor biosynthesis class A [Source:NCBI gene;Acc:418624]	4.09585	9.53685e-28	3.67508	2.26375e-20	-0.420777	0.883302	GO:0016020,GO:0016021,GO:0006506,GO:0000506,GO:0017176,GO:1990830,GO:0005789
	ENSGALG00000013795	human immunodeficiency virus type I enhancer binding protein 2 [Source:HGNC Symbol;Acc:HGNC:4921]	1.11315	0.0165682	0.693427	0.257415	-0.419724	0.938982	GO:0003676,GO:0005654
	ENSGALG00000005160	vacuole membrane protein 1 [Source:HGNC Symbol;Acc:HGNC:29559]	-0.102875	0.835264	-0.521712	0.295929	-0.418837	0.860256	GO:0016020,GO:0016021,GO:0005783,GO:0007029,GO:0007030,GO:0006887,GO:0000407,GO:0016236,GO:0000045,GO:0006914,GO:0007566,GO:0034329,GO:0098609,GO:0005730
	ENSGALG00000000470	lamin B2 [Source:NCBI gene;Acc:396222]	-0.273468	0.6177	-0.691283	0.246551	-0.417815	0.935258	GO:0005882,GO:0005198,GO:0005634,GO:0005635,GO:0005638,GO:0031965
	ENSGALG00000005283	solute carrier family 25 member 36 [Source:NCBI gene;Acc:424817]	0.226738	0.664683	-0.189257	0.801537	-0.415995	0.92512	GO:0016020,GO:0016021,GO:0005739,GO:0005743,GO:0055085,GO:0022857,GO:0015218,GO:1990519,GO:0000002,GO:0006864,GO:0007005,GO:0051881
	ENSGALG00000031474	zinc finger RANBP2-type containing 1 [Source:HGNC Symbol;Acc:HGNC:18224]	0.275645	0.588064	-0.14022	0.855303	-0.415864	0.92512	GO:0005634,GO:0046872,GO:0005737,GO:0016477,GO:0004843,GO:0007010,GO:0070530,GO:0030177,GO:0035523,GO:0071947,GO:1990168,GO:0036459,GO:0022604,GO:0070536,GO:0005654,GO:0005829,GO:0043231
	ENSGALG00000013628	chromosome 6 open reading frame 62 [Source:HGNC Symbol;Acc:HGNC:20998]	1.98463	2.79624e-09	1.56978	1.52967e-05	-0.414855	0.846077	GO:0005622
	ENSGALG00000012462	kinesin family member 5C [Source:NCBI gene;Acc:408046]	1.93311	3.27554e-09	1.5192	4.06024e-05	-0.41391	0.85585	GO:0000166,GO:0005524,GO:0016887,GO:0003774,GO:0048489,GO:0007018,GO:0008017,GO:0005874,GO:0003777,GO:0008574,GO:0005871,GO:0045202,GO:0007411,GO:0098971,GO:0032839,GO:0008045,GO:0051028,GO:0005737,GO:0035253,GO:0043005,GO:0043025,GO:0044295,GO:0150034
	ENSGALG00000013205	ethanolamine kinase 1 [Source:HGNC Symbol;Acc:HGNC:24649]	2.28157	2.5655e-08	1.86772	6.46829e-05	-0.413845	0.938726	GO:0016310,GO:0004305,GO:0006646,GO:0005654,GO:0005829,GO:0005886
	ENSGALG00000006715	out at first homolog [Source:NCBI gene;Acc:395161]	1.10269	0.000687622	0.690589	0.0907974	-0.412104	0.81653	GO:0003674,GO:0008150,GO:0005575
	ENSGALG00000042136	PKHD1, fibrocystin/polyductin [Source:HGNC Symbol;Acc:HGNC:9016]	-0.365336	0.501063	-0.776889	0.174122	-0.411553	0.935258	GO:0016020,GO:0016021,GO:0005929,GO:0001822,GO:0006874,GO:0008284,GO:0010824,GO:0032006,GO:0032088,GO:0043066,GO:0051898,GO:0060271,GO:0070372,GO:0005737,GO:0005813,GO:0016324,GO:0036064,GO:0048471,GO:0072686
	ENSGALG00000013579	FAT atypical cadherin 1 [Source:HGNC Symbol;Acc:HGNC:3595]	-0.675621	0.0405052	-1.08687	0.00112407	-0.411254	0.786998	GO:0016020,GO:0016021,GO:0005509,GO:0007155,GO:0007156,GO:0005886,GO:0007015,GO:0007163,GO:0098609,GO:0005634,GO:0005911,GO:0030027,GO:0030054,GO:0030175,GO:0048471
	ENSGALG00000034077	potassium two pore domain channel subfamily K member 5 [Source:HGNC Symbol;Acc:HGNC:6280]	0.890329	0.056295	0.479329	0.473686	-0.411	0.939533	GO:0016020,GO:0016021,GO:0005887,GO:0006811,GO:0071805,GO:0005249,GO:0005267,GO:0022841,GO:0071804
SNX10	ENSGALG00000011046	sorting nexin 10 [Source:NCBI gene;Acc:420628]	4.99141	1.02188e-42	4.58067	8.19564e-34	-0.410746	0.866133	GO:0035091,GO:0005545,GO:0051117,GO:0001696,GO:0006897,GO:0007032,GO:0030282,GO:0030316,GO:0044691,GO:0045453,GO:0055074,GO:0060271,GO:0061512,GO:0071539,GO:0097178,GO:1990830,GO:0005634,GO:0005783,GO:0005813,GO:0030141,GO:0031313,GO:0090651
	ENSGALG00000021193	StAR related lipid transfer domain containing 5 [Source:HGNC Symbol;Acc:HGNC:18065]	2.68246	8.41061e-11	2.27191	6.43056e-07	-0.410558	0.939533	GO:0008289,GO:0015485,GO:0017127,GO:0032052,GO:0070508
	ENSGALG00000035016	inhibitor of DNA binding 2, HLH protein [Source:NCBI gene;Acc:395852]	0.546697	0.22038	0.136157	0.855303	-0.41054	0.903592	GO:0005634,GO:0005737,GO:0046983,GO:0003700,GO:0008134,GO:0030182,GO:0051726,GO:0045892,GO:0060173,GO:0001085,GO:0007623,GO:0010628,GO:0035988,GO:0007420,GO:0043392,GO:0045665,GO:0043425,GO:0048663,GO:0044325,GO:0000122,GO:0001656,GO:0001779,GO:0001966,GO:0002521,GO:0003139,GO:0003149,GO:0003166,GO:0003253,GO:0003415,GO:0007507,GO:0008344,GO:0009649,GO:0010629,GO:0014003,GO:0014029,GO:0014034,GO:…
SPTBN1	ENSGALG00000029512	spectrin beta, non-erythrocytic 1 [Source:NCBI gene;Acc:421216]	-0.841523	0.0409682	-1.25161	0.00538371	-0.410086	0.906518	GO:0005200,GO:0005737,GO:0030036,GO:0005815,GO:0031941,GO:0003779,GO:0005856,GO:0005543,GO:0051693,GO:0008091,GO:0030506,GO:0051020,GO:0000281,GO:0007009,GO:0007182,GO:0043001,GO:0060390,GO:0071709,GO:0072659,GO:1900042,GO:1903076,GO:1903078,GO:0005634,GO:0005730,GO:0005886,GO:0014069,GO:0016020,GO:0030673,GO:0030863,GO:0031430,GO:0032437,GO:0007010
	ENSGALG00000007989	activity dependent neuroprotector homeobox [Source:HGNC Symbol;Acc:HGNC:15766]	0.182602	0.779215	-0.227334	0.797937	-0.409936	0.966114	GO:0003677,GO:0005634,GO:0003676,GO:0003682,GO:0043524,GO:0005615
	ENSGALG00000038217	CD82 molecule [Source:NCBI gene;Acc:423172]	1.25831	0.000738369	0.849138	0.0742536	-0.409177	0.894657	GO:0016020,GO:0016021,GO:0005887,GO:0007166
	ENSGALG00000033618	myosin IXA [Source:NCBI gene;Acc:101748321]	1.43477	0.000213842	1.02673	0.0332713	-0.408032	0.910008	GO:0000166,GO:0005524,GO:0035556,GO:0046872,GO:0007165,GO:0003774,GO:0003779,GO:0016459,GO:0005096,GO:0043547
	ENSGALG00000006571	SET domain containing 5 [Source:NCBI gene;Acc:416046]	1.16975	0.00117174	0.764228	0.0943369	-0.405519	0.871407	-
	ENSGALG00000006904	ribonuclease/angiogenin inhibitor 1 [Source:NCBI gene;Acc:423111]	0.592602	0.0910823	0.187102	0.731208	-0.4055	0.809574	GO:0043086,GO:0008428,GO:0045765,GO:0005654,GO:0005829,GO:0032311
PARP12	ENSGALG00000046187	poly(ADP-ribose) polymerase family member 12 [Source:HGNC Symbol;Acc:HGNC:21919]	3.93965	1.73447e-34	3.53488	9.32545e-26	-0.404771	0.845205	GO:0046872,GO:0003950
	ENSGALG00000028565	Gallus gallus protocadherin gamma subfamily A, 2 (PCDHGA2), mRNA. [Source:RefSeq mRNA;Acc:NM_001245037]	0.10118	0.854408	-0.302425	0.668967	-0.403605	0.938726	GO:0016020,GO:0016021,GO:0005509,GO:0007155,GO:0007156,GO:0005886,GO:0005887,GO:0050808
	ENSGALG00000034788	pleckstrin homology like domain family A member 1 [Source:HGNC Symbol;Acc:HGNC:8933]	-0.209104	0.715283	-0.61245	0.325991	-0.403346	0.946001	GO:0045210,GO:0005634,GO:0005730
	ENSGALG00000004212	ADAM metallopeptidase domain 10 [Source:NCBI gene;Acc:374113]	0.521229	0.194311	0.120513	0.857414	-0.400716	0.871407	GO:0016020,GO:0016021,GO:0006508,GO:0004222,GO:0008237,GO:0007219,GO:0006509,GO:0004175,GO:0019901,GO:0042803,GO:0001701,GO:0006468,GO:0007162,GO:0008284,GO:0010820,GO:0016485,GO:0030307,GO:0030335,GO:0034612,GO:0042117,GO:0051088,GO:0051089,GO:0005634,GO:0005737,GO:0005794,GO:0005798,GO:0009986,GO:0014069,GO:0097038,GO:0097197
	ENSGALG00000011718	zinc finger and BTB domain containing 1 [Source:HGNC Symbol;Acc:HGNC:20259]	-0.00568557	0.992112	-0.406012	0.51921	-0.400327	0.932499	GO:0003676,GO:0042803,GO:0046982,GO:0070530,GO:0000122,GO:0002711,GO:0006281,GO:0006338,GO:0006974,GO:0019985,GO:0030183,GO:0032825,GO:0033077,GO:0034644,GO:0042789,GO:0045582,GO:0048538,GO:0051260,GO:2000176,GO:0005634,GO:0005654,GO:0016604,GO:0031965
	ENSGALG00000010343	tetraspanin 16 [Source:NCBI gene;Acc:424607]	2.96683	3.45039e-17	2.56731	1.29061e-11	-0.399517	0.894985	GO:0016020,GO:0016021,GO:0005887,GO:0007166,GO:0008283,GO:0016477,GO:0045807,GO:0050821,GO:0005654,GO:0005737,GO:0005886,GO:0030054,GO:0031982,GO:0043231,GO:0048471
	ENSGALG00000015615	docking protein 7 [Source:HGNC Symbol;Acc:HGNC:26594]	1.45492	0.000276368	1.05546	0.0337948	-0.399461	0.932499	GO:0019901,GO:0061098,GO:0005634,GO:0005654,GO:0005739
	ENSGALG00000003712	Rap guanine nucleotide exchange factor 1 [Source:HGNC Symbol;Acc:HGNC:4568]	0.892437	0.0652177	0.493217	0.470851	-0.39922	0.958379	GO:0005085,GO:0007264,GO:0017034,GO:0001568,GO:0010976,GO:0032486,GO:0038180,GO:0043547,GO:0046580,GO:0048008,GO:0051898,GO:0061028,GO:0070373,GO:0071320,GO:0090090,GO:0098609,GO:1901888,GO:1990090,GO:2000178,GO:0005737,GO:0005769
	ENSGALG00000014930	ectodermal-neural cortex 1 [Source:HGNC Symbol;Acc:HGNC:3345]	1.35702	4.5914e-05	0.958101	0.016169	-0.398924	0.860256	GO:0005737,GO:0007399,GO:0003779,GO:0031463,GO:0010499,GO:0016567,GO:0017148
	ENSGALG00000011276	BTG anti-proliferation factor 1 [Source:NCBI gene;Acc:396295]	0.816118	0.0217988	0.420143	0.3802	-0.395975	0.845205	GO:0005634,GO:0005737,GO:0008285,GO:0045930,GO:0019899,GO:0045766,GO:0045603,GO:0045663,GO:2000271
	ENSGALG00000023576	Pim-3 proto-oncogene, serine/threonine kinase [Source:HGNC Symbol;Acc:HGNC:19310]	1.82309	4.66765e-07	1.42714	0.000614443	-0.395946	0.906518	GO:0000166,GO:0005524,GO:0004672,GO:0004674,GO:0006468,GO:0005737,GO:0043066,GO:0046777,GO:0007346,GO:0061179,GO:0005829
	ENSGALG00000005061	protein phosphatase, Mg2+/Mn2+ dependent 1E [Source:HGNC Symbol;Acc:HGNC:19322]	-0.249531	0.61064	-0.645117	0.231003	-0.395586	0.92512	GO:0016787,GO:0006470,GO:0003824,GO:0046872,GO:0004721,GO:0004722,GO:0043169,GO:0006469,GO:0035690,GO:0035970,GO:0051496,GO:0005634,GO:0005730,GO:0032991
	ENSGALG00000017239	Gallus gallus cathepsin C (CTSC), mRNA. [Source:RefSeq mRNA;Acc:NM_001321554]	1.59287	2.17972e-06	1.19753	0.00191272	-0.395343	0.869817	GO:0016020,GO:0016021,GO:0005615,GO:0016787,GO:0006915,GO:0006508,GO:0008233,GO:0008234,GO:0005764,GO:0004197,GO:0051603,GO:0004252,GO:0016505,GO:0001913,GO:2001235,GO:0005654,GO:0005813,GO:0043231
	ENSGALG00000007331	supervillin [Source:HGNC Symbol;Acc:HGNC:11480]	-0.624861	0.106663	-1.01992	0.0129614	-0.395056	0.877759	GO:0051015,GO:0003779,GO:0007010,GO:0007519,GO:0005634,GO:0005737,GO:0005829,GO:0005886,GO:0015629,GO:0043034
	ENSGALG00000003113	regulator of G protein signaling 14 [Source:HGNC Symbol;Acc:HGNC:9996]	-0.184293	0.736971	-0.578735	0.339808	-0.394443	0.943715	GO:0035556,GO:0007165,GO:0005096,GO:0008017,GO:0001965,GO:0008277,GO:0051301,GO:0007051,GO:0005092,GO:0030695,GO:0032794,GO:0000278,GO:0006913,GO:0007059,GO:0007612,GO:0007616,GO:0010070,GO:0031914,GO:0043407,GO:0043547,GO:0043620,GO:0045744,GO:0060291,GO:0005634,GO:0005737,GO:0005813,GO:0005819,GO:0005886,GO:0014069,GO:0016604,GO:0030425,GO:0043197,GO:0005622,GO:0050790
	ENSGALG00000031987	myosin VA [Source:NCBI gene;Acc:396237]	0.101365	0.865668	-0.292464	0.705945	-0.393829	0.958379	GO:0000166,GO:0005524,GO:0003774,GO:0003779,GO:0051015,GO:0016459,GO:0000146,GO:0005509,GO:0005516,GO:0017137,GO:0042802,GO:0097718,GO:0006582,GO:0006887,GO:0006892,GO:0007268,GO:0007601,GO:0016192,GO:0030048,GO:0030050,GO:0030073,GO:0030318,GO:0031585,GO:0031987,GO:0032252,GO:0032400,GO:0032402,GO:0032869,GO:0042438,GO:0042476,GO:0042552,GO:0042759,GO:0043473,GO:0048066,GO:0048820,GO:0050808,GO:…
	ENSGALG00000006655	mitogen-activated protein kinase kinase kinase 13 [Source:HGNC Symbol;Acc:HGNC:6852]	1.69614	1.17242e-06	1.3028	0.00139122	-0.393342	0.894985	GO:0000166,GO:0005524,GO:0016301,GO:0016740,GO:0016310,GO:0004672,GO:0004674,GO:0006468,GO:0005622,GO:0007257,GO:0004709,GO:0046777,GO:0000186,GO:0051092,GO:0007256,GO:0007254,GO:0000165,GO:0004706,GO:0042802,GO:0042803,GO:0044877,GO:0016020
	ENSGALG00000006949	chromodomain helicase DNA binding protein 2 [Source:NCBI gene;Acc:415507]	0.585216	0.219914	0.192583	0.805836	-0.392633	0.939533	GO:0005524,GO:0005634,GO:0000978,GO:0042393,GO:0006974,GO:0007517,GO:0060218
	ENSGALG00000039178	chromodomain helicase DNA binding protein 9 [Source:HGNC Symbol;Acc:HGNC:25701]	1.90497	1.40518e-07	1.51333	0.000202466	-0.391644	0.906518	GO:0005524,GO:0005634,GO:0016817
APOB	ENSGALG00000016491	apolipoprotein B [Source:NCBI gene;Acc:396535]	-0.971894	0.00988815	-1.36331	0.000352336	-0.391414	0.878307	GO:0005319,GO:0006869,GO:0005543,GO:0008201,GO:0017127,GO:0035473,GO:0050750,GO:0001701,GO:0006629,GO:0006642,GO:0007283,GO:0007399,GO:0008203,GO:0009566,GO:0009615,GO:0009791,GO:0010628,GO:0010744,GO:0010884,GO:0010886,GO:0016042,GO:0019433,GO:0030301,GO:0030317,GO:0033344,GO:0034374,GO:0034383,GO:0042157,GO:0042158,GO:0042159,GO:0042632,GO:0042953,GO:0045540,GO:0048844,GO:0005737,GO:0005783,GO:…
	ENSGALG00000016148	C2 calcium dependent domain containing 2 [Source:HGNC Symbol;Acc:HGNC:1266]	-0.175013	0.720791	-0.565316	0.286512	-0.390303	0.911118	GO:0016020,GO:0016021
TRIM25	ENSGALG00000003144	Gallus gallus tripartite motif containing 25 (TRIM25), mRNA. [Source:RefSeq mRNA;Acc:NM_001318458]	3.80691	9.24697e-30	3.4174	2.45522e-22	-0.389517	0.878307	GO:0046872,GO:0061630,GO:0006511,GO:0006513,GO:0030433,GO:0043123,GO:0043627,GO:0045087,GO:0046596,GO:0046597,GO:0051091,GO:0051092,GO:1902186,GO:1902187,GO:1990830,GO:0005654,GO:0005737,GO:0005829,GO:0016604
	ENSGALG00000012659	cytoskeleton associated protein 4 [Source:HGNC Symbol;Acc:HGNC:16991]	-0.605214	0.130426	-0.994723	0.0175352	-0.389509	0.891308	GO:0005783,GO:0005791,GO:0005811,GO:0005829,GO:0016607,GO:0036464
	ENSGALG00000002225	ring finger and FYVE like domain containing E3 ubiquitin protein ligase [Source:NCBI gene;Acc:417529]	2.72989	1.49505e-17	2.3408	8.53587e-12	-0.389093	0.869716	GO:0046872,GO:0002020,GO:0002039,GO:0019901,GO:0031625,GO:0061630,GO:0006511,GO:0010804,GO:0043161,GO:0070936,GO:1901797,GO:1902042,GO:2001271,GO:0002947,GO:0005737,GO:0005886,GO:0010008
	ENSGALG00000007762	CREB binding protein [Source:HGNC Symbol;Acc:HGNC:2348]	0.96701	0.00815974	0.58092	0.224357	-0.386091	0.891308	GO:0016740,GO:0005634,GO:0004402,GO:0016746,GO:0046872,GO:0006355,GO:0008270,GO:1903508,GO:0003712,GO:0003713,GO:0016573,GO:0000123,GO:0001046,GO:0009408,GO:0000987,GO:0001078,GO:0001085,GO:0002039,GO:0003682,GO:0003684,GO:0008134,GO:0016407,GO:0043426,GO:0000122,GO:0006473,GO:0018076,GO:0030511,GO:0031648,GO:0034644,GO:0045893,GO:0000790,GO:0005654,GO:0005737,GO:0016604
	ENSGALG00000031387	tyrosine 3-monooxygenase/tryptophan 5-monooxygenase activation protein zeta [Source:NCBI gene;Acc:425619]	-0.403047	0.32464	-0.789029	0.0641676	-0.385982	0.871407	GO:0005615,GO:0005737,GO:0019904,GO:0008134,GO:0019901,GO:0031625,GO:0042802,GO:0044325,GO:0006605,GO:0010941,GO:0051683,GO:0090128,GO:0090168,GO:0005634,GO:0098978
	ENSGALG00000003457	2',3'-cyclic nucleotide 3' phosphodiesterase [Source:NCBI gene;Acc:395921]	2.73179	2.81342e-19	2.34604	6.11531e-13	-0.385748	0.85585	GO:0016020,GO:0016787,GO:0003723,GO:0004113,GO:0009214,GO:0042470,GO:0007409,GO:0008344,GO:0009636,GO:0048709,GO:0005615,GO:0005634,GO:0005654,GO:0005737,GO:0005829,GO:0043209
	ENSGALG00000009968	OTU deubiquitinase 4 [Source:HGNC Symbol;Acc:HGNC:24949]	3.12309	7.21339e-19	2.73848	4.91228e-13	-0.384606	0.906518	GO:0004843,GO:0032947,GO:0061578,GO:0034122,GO:0070536,GO:0071108,GO:1901537,GO:1903093,GO:2000660
	ENSGALG00000003701	sphingomyelin synthase 1 [Source:NCBI gene;Acc:378907]	1.37808	0.00183257	0.993693	0.0741807	-0.384389	0.958586	GO:0016020,GO:0016021,GO:0002950,GO:0033188,GO:0047493,GO:0006686,GO:0046513,GO:0000138,GO:0030173
	ENSGALG00000015699	negative elongation factor complex member A [Source:NCBI gene;Acc:422896]	0.216906	0.6177	-0.166894	0.790653	-0.3838	0.891308	GO:0003682,GO:0034244,GO:0005634,GO:0005654,GO:0005829,GO:0016604,GO:0032021
	ENSGALG00000038733	trafficking kinesin protein 1 [Source:HGNC Symbol;Acc:HGNC:29947]	1.29895	0.000425194	0.915295	0.0419897	-0.383657	0.906518	GO:0005737,GO:0005102,GO:0030425,GO:0031410,GO:0005739,GO:0008333,GO:0022008,GO:1904115,GO:0017022,GO:0008104,GO:0008089,GO:0050811,GO:0006605,GO:0047496,GO:0048311,GO:0098957,GO:0005769,GO:0032839
	ENSGALG00000008497	solute carrier family 38 member 2 [Source:NCBI gene;Acc:417807]	1.03302	0.0035755	0.649667	0.139144	-0.383352	0.869716	GO:0016020,GO:0016021,GO:0005887,GO:0015171,GO:0003333,GO:0015186,GO:0006865,GO:0006868,GO:0005886
	ENSGALG00000042534	nuclear factor of activated T cells 1 [Source:HGNC Symbol;Acc:HGNC:7775]	0.581503	0.235067	0.198549	0.809352	-0.382954	0.958379	GO:0005634,GO:0003677,GO:0000978,GO:0006355,GO:0003700,GO:0045944,GO:0005829,GO:0003682,GO:0008134,GO:0001816,GO:0033173,GO:0005667,GO:0044798,GO:0030178,GO:0048699,GO:0035556,GO:0045893,GO:1905064,GO:0000790,GO:0005654,GO:0016604
	ENSGALG00000023772	heat shock protein family B (small) member 7 [Source:HGNC Symbol;Acc:HGNC:5249]	0.0642942	0.892394	-0.317749	0.574064	-0.382043	0.902345	GO:0007507,GO:0031005,GO:0005634,GO:0005654,GO:0005737,GO:0015629,GO:0016235
	ENSGALG00000039861	plexin B2 [Source:HGNC Symbol;Acc:HGNC:9104]	0.36596	0.363767	-0.0153176	0.97808	-0.381278	0.871407	GO:0016020,GO:0016021,GO:0005887,GO:0007165,GO:0017154,GO:0001843,GO:0001932,GO:0007156,GO:0007162,GO:0007405,GO:0007420,GO:0008360,GO:0010976,GO:0030334,GO:0043087,GO:0050772,GO:0071526,GO:1902287,GO:2001222,GO:0002116
GVINP1	ENSGALG00000016556	GTPase, very large interferon inducible pseudogene 1 [Source:NCBI gene;Acc:428660]	6.03778	1.917e-17	5.65706	6.07023e-15	-0.380716	0.966114	GO:0005525
	ENSGALG00000021539	phosphoribosyl pyrophosphate synthetase associated protein 1 [Source:HGNC Symbol;Acc:HGNC:9466]	1.58547	6.37136e-05	1.2049	0.0111729	-0.380571	0.939533	GO:0000287,GO:0004749,GO:0009165,GO:0005737,GO:0006164,GO:0050790,GO:0009116,GO:0030234,GO:0042802,GO:0006015,GO:0002189
	ENSGALG00000013886	low density lipoprotein receptor class A domain containing 4 [Source:NCBI gene;Acc:421044]	1.75857	1.9961e-08	1.3785	9.51127e-05	-0.380078	0.866264	GO:0016020,GO:0016021,GO:0070412,GO:0010719,GO:0010991,GO:0030336,GO:0030512,GO:0060394,GO:0005654,GO:0043231
	ENSGALG00000004531	procollagen-lysine, 2-oxoglutarate 5-dioxygenase 1 [Source:NCBI gene;Acc:419485]	1.13596	0.000687622	0.756239	0.0706814	-0.379719	0.869817	GO:0030199,GO:0055114,GO:0046872,GO:0005506,GO:0016491,GO:0016705,GO:0005783,GO:0031418,GO:0008475,GO:0032963,GO:0001666,GO:0008544,GO:0017185,GO:0046947,GO:1902494
	ENSGALG00000014201	parvin beta [Source:HGNC Symbol;Acc:HGNC:14653]	-0.134736	0.814222	-0.51406	0.41748	-0.379323	0.958379	GO:0005737,GO:0007155,GO:0005925,GO:0003779,GO:0015629,GO:0031532,GO:0007163,GO:0030031,GO:0030032,GO:0030027,GO:0034446,GO:0071963
	ENSGALG00000040316	glypican 1 [Source:NCBI gene;Acc:424770]	1.24049	0.000451984	0.861791	0.0525166	-0.378695	0.903592	GO:0016020,GO:0005886,GO:0009966,GO:0031225,GO:0046658,GO:0062023,GO:1902724,GO:1902725,GO:0005507,GO:0017134,GO:0043236,GO:0030200,GO:0040037,GO:1902723,GO:1902726,GO:2001016,GO:0005654,GO:0005829,GO:0031012,GO:0045121
	ENSGALG00000027591	TSC22 domain family member 2 [Source:HGNC Symbol;Acc:HGNC:29095]	1.04062	0.0217811	0.662023	0.276501	-0.378593	0.960196	GO:0006355,GO:0003700,GO:0006970
	ENSGALG00000034512	protein phosphatase 2 regulatory subunit B''alpha [Source:HGNC Symbol;Acc:HGNC:9307]	1.48798	0.000524285	1.11153	0.0300027	-0.376442	0.958379	GO:0005509,GO:0043666,GO:0006470,GO:0019888,GO:0000159
	ENSGALG00000003747	oncostatin M receptor [Source:HGNC Symbol;Acc:HGNC:8507]	0.245798	0.617661	-0.13007	0.855777	-0.375868	0.932499	GO:0016020,GO:0016021,GO:0009897,GO:0043235,GO:0008284,GO:0004896,GO:0019955,GO:0004924,GO:0019838,GO:0034097,GO:0038165,GO:0005900,GO:0016324
	ENSGALG00000012481	TNF alpha induced protein 6 [Source:NCBI gene;Acc:424315]	1.4626	1.81514e-05	1.08749	0.00673483	-0.375116	0.894985	GO:0007155,GO:0005540,GO:0050728
	ENSGALG00000001525	calcium binding and coiled-coil domain 2 [Source:HGNC Symbol;Acc:HGNC:29912]	2.97065	3.17407e-19	2.59691	2.1524e-13	-0.373737	0.901743	GO:0042803,GO:0034341,GO:0098792,GO:1901098,GO:0005737,GO:0005776,GO:0005829,GO:0043231,GO:0048471
	ENSGALG00000002655	integrin subunit alpha V [Source:NCBI gene;Acc:396420]	-0.522577	0.106707	-0.896218	0.00508689	-0.373641	0.799154	GO:0016020,GO:0016021,GO:0007155,GO:0007229,GO:0008305,GO:0001846,GO:0001968,GO:0002020,GO:0005080,GO:0005178,GO:0005245,GO:0017134,GO:0019960,GO:0031994,GO:0038132,GO:0050840,GO:1990430,GO:0001525,GO:0001568,GO:0007160,GO:0008284,GO:0010745,GO:0010888,GO:0030335,GO:0031589,GO:0032369,GO:0033627,GO:0033690,GO:0034113,GO:0034446,GO:0035987,GO:0038027,GO:0038044,GO:0043277,GO:0045715,GO:0045785,GO:…
	ENSGALG00000017126	zinc finger DHHC-type containing 20 [Source:HGNC Symbol;Acc:HGNC:20749]	0.835573	0.0561425	0.46292	0.454553	-0.372653	0.954877	GO:0016740,GO:0016020,GO:0016021,GO:0016746,GO:0005783,GO:0005794,GO:0019706,GO:0006612,GO:0018230,GO:0008270,GO:0016409,GO:0018345,GO:0005886,GO:0030173
	ENSGALG00000005884	mitogen-activated protein kinase kinase kinase 3-like [Source:NCBI gene;Acc:420419]	1.14478	0.00524882	0.772407	0.150967	-0.37237	0.9507	GO:0004672,GO:0005524,GO:0006468,GO:0004674,GO:0005737,GO:0005622,GO:0023014,GO:0031098,GO:0032147
	ENSGALG00000014103	FRY like transcription coactivator [Source:HGNC Symbol;Acc:HGNC:29127]	1.4117	0.000127021	1.03962	0.017719	-0.372076	0.924183	GO:0031175,GO:0005938,GO:0000902
B3GNT7	ENSGALG00000007701	UDP-GlcNAc:betaGal beta-1,3-N-acetylglucosaminyltransferase 7 [Source:HGNC Symbol;Acc:HGNC:18811]	5.7818	1.85131e-31	5.41041	3.18665e-26	-0.371387	0.939533	GO:0016740,GO:0016020,GO:0016021,GO:0016757,GO:0000139,GO:0005794,GO:0005783,GO:0006486,GO:0008378,GO:0008376,GO:0008532,GO:0030311
	ENSGALG00000011406	netrin 4 [Source:HGNC Symbol;Acc:HGNC:13658]	0.442721	0.317367	0.072132	0.92428	-0.370589	0.931777	GO:0005576,GO:0043237,GO:0016322,GO:0060668,GO:0005604
	ENSGALG00000015415	HECT domain and ankyrin repeat containing E3 ubiquitin protein ligase 1 [Source:NCBI gene;Acc:421788]	1.1051	0.00794005	0.735171	0.180008	-0.369927	0.957766	GO:0016740,GO:0016020,GO:0005634,GO:0004842,GO:0005737,GO:0000139,GO:0005794,GO:0061630,GO:0007030,GO:0000209,GO:0006511,GO:0016567,GO:0005783,GO:0061025,GO:0007049,GO:0032580,GO:0017137,GO:0070936,GO:0048365,GO:0030334,GO:0016604
	ENSGALG00000040028	galactosidase beta 1 [Source:NCBI gene;Acc:420720]	0.253234	0.634316	-0.116612	0.883148	-0.369847	0.962268	GO:0016787,GO:0004553,GO:0008152,GO:0005975,GO:0016798,GO:0005773,GO:0004565,GO:0042803,GO:0044262,GO:0005615,GO:0005737,GO:0005794,GO:0043231
	ENSGALG00000006106	TNF receptor superfamily member 6b [Source:HGNC Symbol;Acc:HGNC:11921]	1.16098	8.01402e-05	0.791184	0.021198	-0.369793	0.81653	-
	ENSGALG00000035841		0.0804783	0.886794	-0.288567	0.698227	-0.369046	0.966114	GO:0002244
	ENSGALG00000012662	NUAK family kinase 1 [Source:HGNC Symbol;Acc:HGNC:14311]	0.789916	0.0174019	0.421017	0.333001	-0.368899	0.845205	GO:0004672,GO:0004674,GO:0005524,GO:0006468,GO:0035556,GO:0005634,GO:0005737,GO:0002039,GO:0030155,GO:0035507,GO:2000772,GO:0001650,GO:0015630
	ENSGALG00000003933	quiescin Q6 sulfhydryl oxidase 1 [Source:NCBI gene;Acc:373914]	1.27319	0.000195364	0.90446	0.0308951	-0.368727	0.902345	GO:0016020,GO:0016021,GO:0055114,GO:0005615,GO:0016491,GO:0000139,GO:0005794,GO:0030173,GO:0045454,GO:0016972,GO:0003756,GO:0016971,GO:0016242,GO:0043231,GO:0045171,GO:0070062
	ENSGALG00000009825	SLIT-ROBO Rho GTPase activating protein 1 [Source:NCBI gene;Acc:417821]	0.184029	0.730257	-0.182038	0.809984	-0.366067	0.958379	GO:0005622,GO:0007165,GO:0005096,GO:0043547,GO:0017048,GO:0007266,GO:0016477,GO:0005737,GO:0048365,GO:0030336
	ENSGALG00000035419	cell adhesion associated, oncogene regulated [Source:HGNC Symbol;Acc:HGNC:17104]	0.178547	0.716566	-0.185649	0.789782	-0.364197	0.938726	GO:0016020,GO:0016021,GO:0005887,GO:0001708,GO:0001934,GO:0002088,GO:0007224,GO:0007520,GO:0009952,GO:0010172,GO:0014816,GO:0021987,GO:0043410,GO:0043497,GO:0045663,GO:0045664,GO:0045666,GO:0045944,GO:0048598,GO:0048643,GO:0051057,GO:0051146,GO:0060059,GO:2000179
	ENSGALG00000029182		-0.473075	0.287319	-0.834418	0.0719557	-0.361343	0.927893	GO:0005615,GO:0031012,GO:0030198,GO:0005201
TBL1X	ENSGALG00000040006	transducin beta like 1 X-linked [Source:NCBI gene;Acc:426045]	-0.934463	0.0278327	-1.29554	0.00657985	-0.361076	0.958598	GO:0006357,GO:0003714,GO:0016575,GO:0000118,GO:0003677,GO:0003682,GO:0044212,GO:0043161,GO:0043627,GO:0045444,GO:0045892,GO:0045944,GO:0048545,GO:0050821,GO:0005667
	ENSGALG00000039573	RAS protein activator like 3 [Source:NCBI gene;Acc:426166]	0.456851	0.306314	0.0963377	0.901828	-0.360514	0.946001	GO:0003676
	ENSGALG00000009650	palladin, cytoskeletal associated protein [Source:HGNC Symbol;Acc:HGNC:17068]	-0.22398	0.6177	-0.584463	0.214067	-0.360483	0.906518	GO:0030424,GO:0005886,GO:0016477,GO:0030036,GO:0007156,GO:0007411,GO:0098632,GO:0070593,GO:0003334,GO:0003382
	ENSGALG00000000533	serine and arginine rich splicing factor 3 [Source:NCBI gene;Acc:419815]	0.654597	0.104336	0.295368	0.621671	-0.35923	0.932499	GO:0003676,GO:0003723,GO:0000381,GO:0045292,GO:0043274,GO:0006406,GO:0048024,GO:1990830,GO:0016607
	ENSGALG00000039895	EPH receptor A2 [Source:HGNC Symbol;Acc:HGNC:3386]	0.69939	0.0335785	0.340602	0.455417	-0.358788	0.860256	GO:0000166,GO:0005524,GO:0016301,GO:0016740,GO:0016310,GO:0016020,GO:0016021,GO:0004672,GO:0006468,GO:0004713,GO:0005737,GO:0005887,GO:0043005,GO:0030154,GO:0018108,GO:0070374,GO:0004714,GO:0004888,GO:0007169,GO:0009968,GO:0043066,GO:0043410,GO:0043235,GO:0005003,GO:0005005,GO:0001501,GO:0001568,GO:0001570,GO:0001649,GO:0001818,GO:0002043,GO:0006954,GO:0008630,GO:0010591,GO:0014028,GO:0016477,GO:…
	ENSGALG00000005204	glutathione S-transferase theta 1-like [Source:NCBI gene;Acc:769847]	0.52582	0.306387	0.167777	0.839959	-0.358043	0.966114	GO:0006749,GO:0004364
	ENSGALG00000032335	MARCKS like 1 [Source:NCBI gene;Acc:770764]	0.583149	0.180243	0.225324	0.736477	-0.357825	0.938726	GO:0005516,GO:0008284,GO:0005886
	ENSGALG00000014094	serine/threonine kinase 38 like [Source:NCBI gene;Acc:418217]	-0.166292	0.7109	-0.523999	0.275711	-0.357707	0.910008	GO:0000166,GO:0005524,GO:0016301,GO:0016740,GO:0016310,GO:0004672,GO:0004674,GO:0006468,GO:0018105,GO:0035556,GO:0000287,GO:0051128,GO:0005737,GO:0005829,GO:0015629
	ENSGALG00000037838	NADH dehydrogenase subunit 6 [Source:NCBI gene;Acc:807640]	-0.197504	0.704848	-0.55422	0.335663	-0.356716	0.958379	GO:0016020,GO:0016021,GO:0055114,GO:0008137,GO:0016491,GO:0005739,GO:0070469,GO:0031966
	ENSGALG00000002514	splicing factor proline and glutamine rich [Source:HGNC Symbol;Acc:HGNC:10774]	-0.271896	0.61064	-0.628435	0.287805	-0.356539	0.966114	GO:0005634,GO:0003676,GO:0003723,GO:0000976,GO:0000380,GO:0000980,GO:0003677,GO:0003682,GO:0042803,GO:0042826,GO:0044212,GO:0070888,GO:0000122,GO:0000724,GO:0002218,GO:0006974,GO:0042752,GO:0042754,GO:0045876,GO:0045892,GO:0045944,GO:0051276,GO:0051726,GO:0070932,GO:1902177,GO:0000785,GO:0005654,GO:0016363,GO:0042382,GO:0090575
	ENSGALG00000021475	adenosine deaminase, RNA specific [Source:HGNC Symbol;Acc:HGNC:225]	3.08766	1.30105e-17	2.73153	3.33904e-12	-0.356138	0.939533	GO:0005634,GO:0005737,GO:0003723,GO:0003725,GO:0003726,GO:0004000,GO:0008251,GO:0006382,GO:0006396,GO:0005730,GO:0001649,GO:0002244,GO:0002566,GO:0030218,GO:0035196,GO:0043066,GO:0044387,GO:0045070,GO:0060216,GO:0060339,GO:0061484,GO:0098586,GO:1900369
	ENSGALG00000001621	claudin 5 [Source:NCBI gene;Acc:374028]	3.70364	1.43316e-26	3.34781	5.67476e-20	-0.355826	0.927893	GO:0016020,GO:0016021,GO:0005886,GO:0005198,GO:0005923,GO:0030054
	ENSGALG00000000721	solute carrier family 41 member 1 [Source:HGNC Symbol;Acc:HGNC:19429]	1.32917	0.000202529	0.974084	0.0247631	-0.355086	0.931777	GO:0016020,GO:0016021,GO:0005886,GO:0008324,GO:0006812,GO:0035725,GO:0015095,GO:0022857,GO:0061768,GO:0072509,GO:0010961,GO:0015693,GO:0070838,GO:0071286,GO:1903830,GO:0016323,GO:0032991
	ENSGALG00000043797	debranching RNA lariats 1 [Source:NCBI gene;Acc:429118]	1.20069	0.00713367	0.845713	0.140015	-0.354976	0.974837	GO:0016787,GO:0005634,GO:0006397,GO:0090502,GO:0000398,GO:0016788,GO:0008419,GO:0000375,GO:0005654
	ENSGALG00000007434	rhomboid 5 homolog 1 [Source:HGNC Symbol;Acc:HGNC:20561]	0.950635	0.0298443	0.596881	0.308185	-0.353754	0.965862	GO:0016020,GO:0016021,GO:0005789,GO:0006508,GO:0042058,GO:0050708,GO:0008283,GO:0016477,GO:0050709,GO:0061136,GO:0000139
	ENSGALG00000013818	Cbp/p300 interacting transactivator with Glu/Asp rich carboxy-terminal domain 2 [Source:NCBI gene;Acc:395399]	2.77179	3.44367e-10	2.41871	5.75575e-07	-0.353084	0.979232	GO:0005634,GO:0006355,GO:0006357,GO:0045893,GO:0007507,GO:0043066,GO:0003700,GO:0003713,GO:0000790,GO:0007530,GO:0008584,GO:0030325,GO:0030511,GO:0003682,GO:0007179,GO:0007417,GO:0001841,GO:0001947,GO:0001944,GO:0045944,GO:0001889,GO:0030851,GO:0002089,GO:0046332,GO:0048538,GO:0048536,GO:0007368,GO:0060412,GO:0001102,GO:0001568,GO:0001570,GO:0001701,GO:0001829,GO:0001843,GO:0001892,GO:0002244,GO:…
	ENSGALG00000028821	GLI pathogenesis related 2 [Source:NCBI gene;Acc:420999]	-0.103479	0.825043	-0.45627	0.357246	-0.352791	0.910784	GO:0005576,GO:0005615
	ENSGALG00000005714	polycystin 1, transient receptor potential channel interacting [Source:HGNC Symbol;Acc:HGNC:9008]	1.04034	0.00694574	0.687918	0.144609	-0.352421	0.92711	GO:0016020,GO:0016021,GO:0001822,GO:0005262,GO:0019901,GO:0019904,GO:0044325,GO:0001502,GO:0001568,GO:0001701,GO:0001889,GO:0001892,GO:0006611,GO:0006807,GO:0006816,GO:0007050,GO:0007259,GO:0007507,GO:0018105,GO:0021510,GO:0021915,GO:0030010,GO:0030155,GO:0031659,GO:0032092,GO:0034405,GO:0036303,GO:0042994,GO:0043588,GO:0045944,GO:0048565,GO:0048754,GO:0048806,GO:0050982,GO:0051216,GO:0060236,GO:…
	ENSGALG00000006677	prolyl 4-hydroxylase subunit alpha 2 [Source:NCBI gene;Acc:416326]	1.32249	0.000247225	0.970692	0.0279433	-0.351798	0.936878	GO:0055114,GO:0046872,GO:0005506,GO:0016491,GO:0005783,GO:0016705,GO:0031418,GO:0018401,GO:0004656,GO:0016702,GO:0019511,GO:0005654,GO:0005829,GO:0043231
	ENSGALG00000028906	fem-1 homolog B [Source:NCBI gene;Acc:415559]	0.373369	0.431397	0.0218147	0.976868	-0.351555	0.958379	GO:0004842,GO:0005123,GO:0002070,GO:0016567,GO:0051438,GO:0060442,GO:0060743,GO:1902041,GO:2000001,GO:0005634,GO:0005654,GO:0005737,GO:0005829
	ENSGALG00000028174	caveolae associated protein 2 [Source:NCBI gene;Acc:424047]	-0.810816	0.0587442	-1.16209	0.0136735	-0.351274	0.958379	GO:0005737,GO:0005080,GO:0005901
	ENSGALG00000002286	H3 histone, family 3B [Source:NCBI gene;Acc:396233]	0.740705	0.0302928	0.389481	0.410359	-0.351223	0.891308	GO:0005634,GO:0003677,GO:0046982,GO:0000786,GO:0005694,GO:0006334,GO:0031492
	ENSGALG00000008007	integrin subunit alpha 11 [Source:HGNC Symbol;Acc:HGNC:6136]	-0.363857	0.520156	-0.710926	0.258965	-0.347069	0.979232	GO:0016020,GO:0016021,GO:0007155,GO:0007229,GO:0008305,GO:0005518,GO:0038064,GO:0098639,GO:0006929,GO:0007160,GO:0033627,GO:0038065,GO:0005925,GO:0034681
	ENSGALG00000037723	zinc finger protein 280D [Source:NCBI gene;Acc:415593]	1.76515	1.8137e-05	1.41839	0.00327688	-0.346762	0.974837	GO:0003676,GO:0005634
	ENSGALG00000032413	NAD kinase [Source:NCBI gene;Acc:419403]	-0.690921	0.117831	-1.03749	0.038408	-0.346571	0.966114	GO:0016310,GO:0003951,GO:0006741,GO:0019674
	ENSGALG00000027704		0.329889	0.525428	-0.0162863	0.980567	-0.346175	0.966114	GO:0035023,GO:0004691,GO:0006468
	ENSGALG00000023933	G0/G1 switch 2 [Source:NCBI gene;Acc:419860]	0.761158	0.0477267	0.417428	0.430697	-0.34373	0.932499	GO:0005739,GO:0097191,GO:0120162,GO:2001238
	ENSGALG00000013022	calcium voltage-gated channel subunit alpha1 C [Source:HGNC Symbol;Acc:HGNC:1390]	0.710771	0.119009	0.367135	0.573576	-0.343636	0.966114	GO:0016020,GO:0016021,GO:0055085,GO:0005216,GO:0005244,GO:0005245,GO:0005262,GO:0006811,GO:0006816,GO:0034765,GO:0070588,GO:0005891,GO:0070509,GO:0008331,GO:0005516,GO:0051393,GO:0086007,GO:0086056,GO:0002520,GO:0007204,GO:0007507,GO:0035115,GO:0043010,GO:0061337,GO:0061577,GO:0086002,GO:0086012,GO:0086045,GO:0086091,GO:0098911,GO:0098912,GO:0005737,GO:0005886,GO:0014069,GO:1990454
	ENSGALG00000030268	natural killer cell triggering receptor [Source:HGNC Symbol;Acc:HGNC:7833]	2.1411	1.44346e-08	1.79772	2.84639e-05	-0.343388	0.965862	GO:0005634,GO:0005829,GO:0005886,GO:0005654,GO:0005739,GO:0006457,GO:0051082,GO:0003755,GO:0000413,GO:0016018,GO:0042026,GO:0016853
	ENSGALG00000003948	5'-aminolevulinate synthase 2 [Source:NCBI gene;Acc:552895]	1.10051	0.00118825	0.757263	0.0707927	-0.343251	0.908536	GO:0016740,GO:0003824,GO:0016746,GO:0005739,GO:0009058,GO:0006783,GO:0030170,GO:0006782,GO:0005759,GO:0033014,GO:0003870,GO:0042802,GO:0006778,GO:0005654,GO:0005829
ZC3HAV1	ENSGALG00000013911	zinc finger CCCH-type containing, antiviral 1 [Source:NCBI gene;Acc:426315]	4.84098	6.37009e-55	4.49939	3.9782e-45	-0.341591	0.89464	GO:0046872,GO:0003950
	ENSGALG00000010763	thyroid hormone receptor interactor 11 [Source:HGNC Symbol;Acc:HGNC:12305]	0.413523	0.461689	0.0720016	0.935917	-0.341521	0.979232	GO:0003281,GO:0003413,GO:0006486,GO:0007030,GO:0060122,GO:0060348,GO:0002080,GO:0005634,GO:0005794,GO:0005801,GO:0016607
	ENSGALG00000004204	MINDY lysine 48 deubiquitinase 2 [Source:HGNC Symbol;Acc:HGNC:26954]	0.492932	0.324023	0.151592	0.855303	-0.341341	0.979232	GO:0005829,GO:0004843,GO:0071108,GO:1990380,GO:0016807,GO:0036435,GO:0070530,GO:0071795,GO:0071796,GO:0005654
	ENSGALG00000004169	fibronectin type III domain containing 3A-like [Source:NCBI gene;Acc:422151]	0.58813	0.130426	0.248443	0.674422	-0.339687	0.932499	GO:0016020,GO:0016021
PMLL	ENSGALG00000045534	promyelocytic leukemia-like [Source:NCBI gene;Acc:100857563]	4.02239	2.43262e-26	3.68277	5.49937e-20	-0.339621	0.958379	GO:0046872,GO:0005737,GO:0045087,GO:0008270,GO:0005622,GO:0006355,GO:1903508,GO:0003713,GO:0046332,GO:0008630,GO:0016363,GO:0032183,GO:0007050,GO:0030578,GO:1902187,GO:0016605
	ENSGALG00000041867	interferon alpha and beta receptor subunit 2 [Source:NCBI gene;Acc:395664]	1.06232	0.00845562	0.72279	0.169453	-0.339526	0.965862	GO:0016020,GO:0016021,GO:0007596,GO:0005886,GO:0019221,GO:0004905,GO:0060337
	ENSGALG00000014262	amyloid beta precursor protein binding family B member 2 [Source:HGNC Symbol;Acc:HGNC:582]	1.00872	0.0152994	0.669215	0.223106	-0.339504	0.966114	GO:0005634,GO:0005737,GO:0008134,GO:0006355,GO:0001540,GO:0001764,GO:0007050,GO:0007411,GO:0030198,GO:0030308,GO:0043065,GO:0043066
	ENSGALG00000006871	solute carrier organic anion transporter family member 3A1 [Source:HGNC Symbol;Acc:HGNC:10952]	2.83991	5.26591e-10	2.50181	6.22364e-07	-0.338107	0.979232	GO:0016020,GO:0016021,GO:0055085,GO:0005887,GO:0005886,GO:0006811,GO:0005215,GO:0015347,GO:0043252,GO:0015732
HERC4L	ENSGALG00000042001	hect domain and RLD 4-like [Source:NCBI gene;Acc:422513]	5.17551	3.64167e-48	4.83834	4.62674e-40	-0.33717	0.932499	GO:0016740,GO:0004842,GO:0016567
	ENSGALG00000012658	t-complex 11 like 2 [Source:NCBI gene;Acc:425052]	-0.485161	0.267025	-0.821603	0.0964617	-0.336442	0.958734	-
	ENSGALG00000006829	SMG1, nonsense mediated mRNA decay associated PI3K related kinase [Source:HGNC Symbol;Acc:HGNC:30045]	2.10423	2.30117e-09	1.76811	3.53165e-06	-0.336117	0.946001	GO:0000166,GO:0005524,GO:0016301,GO:0016740,GO:0016310,GO:0004674,GO:0005634,GO:0000184,GO:0042162,GO:0018105,GO:0032204,GO:0046777,GO:0046854,GO:2001020,GO:0005654,GO:0005737,GO:0006468
	ENSGALG00000007861	magnesium transporter 1 [Source:NCBI gene;Acc:422332]	-0.226782	0.663251	-0.562808	0.345509	-0.336027	0.976887	GO:0016020,GO:0016021
	ENSGALG00000005689	paired box 2 [Source:NCBI gene;Acc:395574]	-0.448776	0.37834	-0.783675	0.176491	-0.334899	0.979232	GO:0003677,GO:0005634,GO:0006351,GO:0006355,GO:0007275,GO:0001822,GO:0060993,GO:0001756,GO:0072179,GO:0000987,GO:0008134,GO:0044212,GO:0001658,GO:0035282,GO:0035566,GO:0043066,GO:0043154,GO:0045892,GO:0045893,GO:0045918,GO:0045944,GO:0050679,GO:0061456,GO:0072178,GO:0072207,GO:2000378,GO:2001141,GO:0005730,GO:0005794,GO:0005815,GO:0034451
	ENSGALG00000033513	elongation factor for RNA polymerase II [Source:NCBI gene;Acc:420124]	2.18203	8.74876e-12	1.84721	1.00628e-07	-0.334816	0.926945	GO:0006366,GO:0006368,GO:0008023,GO:0042795,GO:0019902,GO:0001701,GO:0010923,GO:0032968,GO:0042796,GO:0045945,GO:0015030,GO:0016607,GO:0035327,GO:0035363
	ENSGALG00000008128	MOB family member 4, phocein [Source:NCBI gene;Acc:429007]	0.584176	0.188296	0.249422	0.721313	-0.334754	0.966114	-
TRAFD1	ENSGALG00000043208	TRAF-type zinc finger domain containing 1 [Source:NCBI gene;Acc:416884]	4.55028	3.1256e-46	4.21735	2.51188e-37	-0.332924	0.906518	GO:0045824,GO:0008270
CHGB	ENSGALG00000046616	chromogranin B [Source:HGNC Symbol;Acc:HGNC:1930]	-1.75349	2.11828e-06	-2.08543	7.42462e-08	-0.331945	0.958379	GO:0005615,GO:0030141,GO:2001032
	ENSGALG00000002488	poly(A) binding protein interacting protein 2B [Source:NCBI gene;Acc:416187]	-0.348844	0.498083	-0.677681	0.247833	-0.328836	0.979232	GO:0005737,GO:0006417,GO:0003729,GO:0030371,GO:0007283,GO:0007613,GO:0017148,GO:0045947,GO:1900271
	ENSGALG00000038089	epidermal growth factor receptor [Source:NCBI gene;Acc:396494]	-0.0372435	0.933674	-0.365895	0.467389	-0.328651	0.928514	GO:0000166,GO:0005524,GO:0016301,GO:0016740,GO:0016310,GO:0016020,GO:0016021,GO:0004672,GO:0006468,GO:0004713,GO:0004714,GO:0007169,GO:0003682,GO:0004888,GO:0005006,GO:0019899,GO:0019903,GO:0030235,GO:0031625,GO:0042802,GO:0046982,GO:0051015,GO:0001934,GO:0007165,GO:0007166,GO:0007173,GO:0008283,GO:0008284,GO:0010750,GO:0014066,GO:0018108,GO:0030307,GO:0030335,GO:0031659,GO:0033138,GO:0034614,GO:…
	ENSGALG00000043035	shisa family member 2 [Source:NCBI gene;Acc:395162]	-0.622802	0.0867801	-0.951259	0.0120862	-0.328456	0.918032	GO:0016020,GO:0016021,GO:0005783,GO:0030178,GO:0040037
	ENSGALG00000037778	NGFI-A binding protein 1 [Source:NCBI gene;Acc:374126]	0.368954	0.47664	0.0409035	0.961884	-0.328051	0.979232	GO:0005634,GO:0006355,GO:0045892,GO:0008134,GO:0001958,GO:0014037,GO:0042552,GO:0045682
	ENSGALG00000004889	solute carrier family 2 member 1 [Source:NCBI gene;Acc:396130]	0.492882	0.214193	0.166819	0.795838	-0.326063	0.94292	GO:0016020,GO:0016021,GO:0055085,GO:0022857,GO:0005215,GO:0005355,GO:1904659,GO:0033300,GO:0055056,GO:0042149,GO:0070837,GO:0001939,GO:0005622,GO:0005737,GO:0005829,GO:0005886,GO:0016323,GO:0016324,GO:0031982,GO:0045121,GO:0032868,GO:0071548
	ENSGALG00000006805	phospholipid scramblase 1 [Source:HGNC Symbol;Acc:HGNC:9092]	1.49137	0.000202151	1.16693	0.0134598	-0.324444	0.976887	GO:0005886,GO:0017128,GO:0017121,GO:0001077,GO:0005154,GO:0005509,GO:0017124,GO:0019899,GO:0042609,GO:0006915,GO:0010628,GO:0035456,GO:0045071,GO:0045089,GO:0045944,GO:0051607,GO:2000373,GO:0005634,GO:0005730,GO:0005737,GO:0005794,GO:0005829,GO:0005887,GO:0031012,GO:0045121,GO:0048471
	ENSGALG00000006939	phosphofructokinase, platelet [Source:NCBI gene;Acc:428411]	1.84794	3.87623e-08	1.52416	2.8142e-05	-0.323775	0.938726	GO:0000166,GO:0005524,GO:0016301,GO:0016740,GO:0016310,GO:0005737,GO:0046872,GO:0003824,GO:0008152,GO:0042802,GO:0016208,GO:0003872,GO:0044877,GO:0048029,GO:0070095,GO:0006002,GO:0006007,GO:0006096,GO:0030388,GO:0051259,GO:0061621,GO:1990830,GO:0005829,GO:0005945,GO:0061615
	ENSGALG00000015033	REV3 like, DNA directed polymerase zeta catalytic subunit [Source:HGNC Symbol;Acc:HGNC:9968]	1.2682	0.00426033	0.946356	0.0894367	-0.321842	0.979232	GO:0006281,GO:0019985,GO:0016035,GO:0003677,GO:0003676,GO:0000166,GO:0090305,GO:0003887,GO:0042276,GO:0005730
	ENSGALG00000010335	phosphoinositide-3-kinase regulatory subunit 3 [Source:NCBI gene;Acc:429096]	1.05171	0.00310799	0.730519	0.106526	-0.321191	0.9507	GO:0046854,GO:0008286,GO:0046935,GO:0005942,GO:0035014,GO:0043551
	ENSGALG00000002121	pleckstrin homology domain containing N1 [Source:HGNC Symbol;Acc:HGNC:25284]	2.70706	1.85298e-11	2.38726	7.86024e-08	-0.3198	0.979232	GO:0001786,GO:0070300,GO:1901612,GO:1901981,GO:0001666,GO:0043065,GO:0061158,GO:0005739,GO:0005856,GO:0031966
	ENSGALG00000008684	eukaryotic translation initiation factor 4A2 [Source:NCBI gene;Acc:395232]	0.390589	0.304238	0.0724734	0.905833	-0.318115	0.910008	GO:0000166,GO:0005524,GO:0016787,GO:0003676,GO:0006413,GO:0004386,GO:0003743,GO:0004004,GO:0006412,GO:0003723,GO:0016887,GO:1900260,GO:1990830,GO:0048471
	ENSGALG00000010238	nucleosome assembly protein 1 like 1 [Source:HGNC Symbol;Acc:HGNC:7637]	-0.62659	0.214096	-0.94337	0.103249	-0.31678	0.979232	GO:0005634,GO:0006334,GO:0050769,GO:2000179,GO:0005737
	ENSGALG00000016471	5'-nucleotidase, cytosolic IB [Source:NCBI gene;Acc:421954]	3.24555	3.06347e-18	2.92938	4.331e-13	-0.316172	0.974837	GO:0005737,GO:0005829,GO:0016311,GO:0000166,GO:0000287,GO:0008253,GO:0009117,GO:0009116
	ENSGALG00000017312	protein phosphatase methylesterase 1 [Source:NCBI gene;Acc:419058]	0.802386	0.10012	0.486321	0.473686	-0.316065	0.979232	GO:0016787,GO:0003824,GO:0052689,GO:0019903,GO:0051721,GO:0051722,GO:0051723,GO:0006482
	ENSGALG00000005999	ankyrin repeat and BTB domain containing 1 [Source:NCBI gene;Acc:416026]	0.108181	0.846151	-0.207699	0.788308	-0.31588	0.979232	GO:0005730,GO:0005829,GO:0005886
	ENSGALG00000035096	SON DNA binding protein [Source:NCBI gene;Acc:770637]	0.0390483	0.943778	-0.276204	0.710042	-0.315252	0.979232	GO:0003676,GO:0003723,GO:0051726,GO:0043484
	ENSGALG00000003732	uridine-cytidine kinase 1 [Source:HGNC Symbol;Acc:HGNC:14859]	-0.0579923	0.913525	-0.370635	0.558298	-0.312643	0.979232	GO:0000166,GO:0005524,GO:0016301,GO:0016740,GO:0016310,GO:0005829,GO:0004849,GO:0044206,GO:0044211,GO:0019206,GO:0009165
	ENSGALG00000011476	septin 11 [Source:HGNC Symbol;Acc:HGNC:25589]	-0.833142	0.0556252	-1.1456	0.0177965	-0.312456	0.979232	GO:0000166,GO:0005525,GO:0003924,GO:0060271,GO:0032947,GO:0000281,GO:0000921,GO:0005940,GO:0015630,GO:0031105,GO:0032160,GO:0051291,GO:0001725
	ENSGALG00000005670	centrosomal protein 170 pseudogene 1 [Source:NCBI gene;Acc:396360]	0.120619	0.787261	-0.191387	0.737335	-0.312006	0.935258	GO:0016020,GO:0016021,GO:0006936,GO:0072659,GO:1900825,GO:1902305,GO:1905150
	ENSGALG00000010318	transmembrane p24 trafficking protein 10 [Source:NCBI gene;Acc:423362]	-0.288342	0.48879	-0.599937	0.178285	-0.311594	0.943715	GO:0016020,GO:0016021,GO:0005783,GO:0006888,GO:0007030,GO:0005793,GO:0030134,GO:0006886,GO:0005794,GO:0000139,GO:0005789,GO:0019905,GO:0035964,GO:0045055,GO:0048199,GO:1902003,GO:0030137,GO:0030667,GO:0042589,GO:0070765
	ENSGALG00000007181	phosphatidylglycerophosphate synthase 1 [Source:NCBI gene;Acc:422087]	2.64755	1.89617e-17	2.33656	2.86913e-12	-0.310988	0.939533	GO:0000166,GO:0005524,GO:0016740,GO:0003824,GO:0005739,GO:0006629,GO:0008654,GO:0032049,GO:0008444,GO:0006655,GO:0005783
	ENSGALG00000040156	coiled-coil domain containing 88C [Source:HGNC Symbol;Acc:HGNC:19967]	0.068538	0.889426	-0.241255	0.700462	-0.309793	0.965862	GO:0005737,GO:0008017,GO:0016055,GO:0005813,GO:0051959,GO:0030705,GO:0031122,GO:0030165,GO:0043621,GO:0001932,GO:0031098,GO:0031648,GO:0051260
	ENSGALG00000033471	caldesmon 1 [Source:NCBI gene;Acc:373965]	-0.440448	0.315882	-0.750099	0.118111	-0.309651	0.966114	GO:0003779,GO:0005516,GO:0017022,GO:0006936,GO:0005886,GO:0015629,GO:0043231
	ENSGALG00000011931	small nuclear ribonucleoprotein 13 [Source:HGNC Symbol;Acc:HGNC:7819]	0.172941	0.752061	-0.1362	0.862074	-0.309142	0.979232	GO:0003723,GO:0000398,GO:0042254,GO:0046540,GO:0005730,GO:0000470,GO:0032040,GO:1990904,GO:0031428,GO:0030515,GO:0030621,GO:0030622,GO:0034511,GO:0034512,GO:0051117,GO:0000492,GO:0007338,GO:0001651,GO:0005634,GO:0005690,GO:0032991,GO:0071005
	ENSGALG00000007337	LIM domain containing preferred translocation partner in lipoma [Source:NCBI gene;Acc:429148]	-0.435023	0.351064	-0.742842	0.14933	-0.307819	0.979232	GO:0005634,GO:0046872,GO:0005737,GO:0007155,GO:0030054,GO:0005829,GO:0005925
	ENSGALG00000012992	WNK lysine deficient protein kinase 1 [Source:HGNC Symbol;Acc:HGNC:14540]	0.382814	0.31655	0.0753376	0.901828	-0.307476	0.92512	GO:0004672,GO:0004674,GO:0005524,GO:0006468,GO:0035556,GO:0005829,GO:0032147,GO:0050801,GO:0032414,GO:0019869,GO:0019901,GO:0019902,GO:0030295,GO:0003084,GO:0006811,GO:0010820,GO:0010923,GO:0018105,GO:0023016,GO:0033633,GO:0034115,GO:0034260,GO:0038116,GO:0050794,GO:0050852,GO:0090188,GO:0090263,GO:0097022,GO:1903038,GO:1990869,GO:0005737
	ENSGALG00000026557	placental growth factor [Source:HGNC Symbol;Acc:HGNC:8893]	-0.565733	0.208016	-0.873052	0.0907495	-0.307319	0.979232	GO:0005615,GO:0016020,GO:0010469,GO:0008083,GO:0042056,GO:0050918,GO:0001525,GO:0001934,GO:0050930,GO:0002040,GO:0001666,GO:0048010,GO:0043185,GO:0001938,GO:0038084,GO:0045766,GO:0060754,GO:0001658,GO:0008284,GO:0060688
	ENSGALG00000008813	carnitine O-octanoyltransferase [Source:HGNC Symbol;Acc:HGNC:2366]	0.831902	0.0266096	0.524874	0.288517	-0.307028	0.958598	GO:0016746,GO:0005777,GO:0005102,GO:0008458,GO:0006091,GO:0006631,GO:0006635,GO:0009437,GO:0015908,GO:0015936,GO:0051791,GO:0043231
	ENSGALG00000016442	ribonucleotide reductase regulatory subunit M2 [Source:NCBI gene;Acc:421936]	1.19117	0.0118088	0.884267	0.130879	-0.306903	0.979232	GO:0055114,GO:0016491,GO:0005829,GO:0004748,GO:0009263,GO:0008199,GO:0042803,GO:0009262,GO:0051259,GO:0051290,GO:0005971,GO:0016020,GO:0016021
	ENSGALG00000000720	guanylate binding protein 1 [Source:NCBI gene;Acc:419563]	3.64069	1.75212e-23	3.33479	1.93446e-18	-0.305899	0.976887	GO:0000166,GO:0005525,GO:0003924
	ENSGALG00000001181	potassium voltage-gated channel subfamily J member 5 [Source:HGNC Symbol;Acc:HGNC:6266]	2.19267	4.03475e-13	1.88743	5.61154e-09	-0.305242	0.935258	GO:0016020,GO:0016021,GO:0005244,GO:0034765,GO:0006811,GO:0006813,GO:0005242,GO:0015467,GO:0010107,GO:0086089,GO:0086091,GO:0098914,GO:1990573,GO:0008076,GO:0071805,GO:0034220
	ENSGALG00000030908	ATPase plasma membrane Ca2+ transporting 2 [Source:HGNC Symbol;Acc:HGNC:815]	-0.270601	0.533254	-0.575579	0.224021	-0.304978	0.958379	GO:0000166,GO:0005524,GO:0016020,GO:0016021,GO:0016787,GO:0006816,GO:0070588,GO:0006811,GO:0099132,GO:0005388,GO:0005887,GO:0006874,GO:0098839,GO:0030165,GO:0099566,GO:0051480,GO:1905059,GO:0007605,GO:0030182,GO:0005737,GO:0098978,GO:0098982
	ENSGALG00000041619	myotrophin [Source:NCBI gene;Acc:395702]	0.458491	0.244538	0.15355	0.800942	-0.30494	0.943715	GO:0005634,GO:0005737,GO:0005829,GO:0030424,GO:0048471,GO:0005575,GO:0030307,GO:0008361,GO:0010557,GO:0010613,GO:0051092,GO:0051247,GO:2000812,GO:0008290
	ENSGALG00000003428	phosphoinositide-3-kinase regulatory subunit 2 [Source:NCBI gene;Acc:771142]	0.207431	0.700596	-0.0973571	0.904683	-0.304788	0.979232	GO:0007165,GO:0046854,GO:0008286,GO:0046935,GO:0005942,GO:0035014,GO:0043551,GO:0008134,GO:0036312,GO:0046982,GO:0001678,GO:0030833,GO:0032869,GO:0034976,GO:0042307,GO:0045785,GO:0045944,GO:0051492,GO:1903076,GO:0005634,GO:0005925
	ENSGALG00000039080	CD44 molecule (Indian blood group) [Source:NCBI gene;Acc:395666]	1.76746	1.90832e-09	1.46307	3.9314e-06	-0.304384	0.924183	GO:0016020,GO:0016021,GO:0007155,GO:0005886,GO:0070374,GO:0016323,GO:0004888,GO:0019221,GO:0005540,GO:0006954,GO:0035692
	ENSGALG00000034742	LIM domain and actin binding 1 [Source:HGNC Symbol;Acc:HGNC:24636]	0.697244	0.0707285	0.393181	0.468712	-0.304063	0.966114	GO:0046872,GO:0051015,GO:0051017,GO:0003785,GO:0016477,GO:0030299,GO:0030835,GO:0031529,GO:0042632,GO:0001725,GO:0001726,GO:0005829,GO:0005886,GO:0005903,GO:0005925,GO:0015629,GO:0031526,GO:0032154
	ENSGALG00000007082	cAMP responsive element modulator [Source:NCBI gene;Acc:378903]	2.75875	7.9153e-11	2.45506	1.4844e-07	-0.303695	0.979232	GO:0003677,GO:0005634,GO:0006355,GO:0003700,GO:0005667
SPON1	ENSGALG00000038775	spondin 1 [Source:NCBI gene;Acc:395657]	-1.0174	0.0124628	-1.32097	0.00208804	-0.303566	0.979232	GO:0050693,GO:0010954,GO:0032092,GO:1902430,GO:1902993
	ENSGALG00000011690	clathrin binding box of aftiphilin containing 1 [Source:HGNC Symbol;Acc:HGNC:20126]	1.05429	0.0102322	0.751508	0.147186	-0.302783	0.979232	GO:0005622,GO:0030276,GO:0046907
	ENSGALG00000008308	basic helix-loop-helix family member e40 [Source:NCBI gene;Acc:416108]	0.530012	0.192375	0.227707	0.698589	-0.302305	0.958379	GO:0005634,GO:0003677,GO:0046983,GO:0006351,GO:0006355,GO:0008134,GO:0030154,GO:0003714,GO:0001078,GO:0043565,GO:0000977,GO:0050767,GO:1990837,GO:0007219,GO:0001756,GO:0000978,GO:0000980,GO:0000981,GO:0001102,GO:0001227,GO:0019904,GO:0042803,GO:0043425,GO:0043426,GO:0046982,GO:0070888,GO:0000122,GO:0007623,GO:0009416,GO:0032922,GO:0043153,GO:0043433,GO:0045892,GO:0016604
	ENSGALG00000002216	NIMA related kinase 7 [Source:NCBI gene;Acc:424350]	-0.158051	0.761851	-0.459679	0.438805	-0.301628	0.979232	GO:0000166,GO:0005524,GO:0004672,GO:0004674,GO:0006468,GO:0032212,GO:0051973,GO:1904355,GO:0005654
PARP14	ENSGALG00000012072	poly(ADP-ribose) polymerase family member 14 [Source:NCBI gene;Acc:101747378]	3.68264	7.8596e-34	3.38194	1.60483e-26	-0.300699	0.938726	GO:0016740,GO:0016757,GO:0003950
	ENSGALG00000016463	family with sequence similarity 49 member A [Source:NCBI gene;Acc:421949]	-0.0568188	0.89707	-0.35638	0.480315	-0.299561	0.955374	GO:0005622
	ENSGALG00000038772	ring finger protein 19A, RBR E3 ubiquitin protein ligase [Source:HGNC Symbol;Acc:HGNC:13432]	2.07987	4.87939e-08	1.78099	3.0822e-05	-0.298878	0.979232	GO:0016740,GO:0016020,GO:0016021,GO:0004842,GO:0016567,GO:0046872,GO:0005737,GO:0061630,GO:0000209,GO:0006511,GO:0031624,GO:0032436,GO:0000151
	ENSGALG00000027188	sterol regulatory element binding transcription factor 1 [Source:NCBI gene;Acc:373915]	0.136693	0.76427	-0.161247	0.793705	-0.297941	0.958379	GO:0046983,GO:0030522,GO:0009416,GO:0005634,GO:0000977,GO:0000978,GO:0000982,GO:0003677,GO:0003682,GO:0003700,GO:0004879,GO:0019901,GO:0032810,GO:0043565,GO:0000122,GO:0003062,GO:0006351,GO:0006355,GO:0007623,GO:0008286,GO:0008610,GO:0009267,GO:0009749,GO:0010867,GO:0019217,GO:0031065,GO:0031647,GO:0042789,GO:0045444,GO:0045542,GO:0045893,GO:0045944,GO:0046676,GO:0050796,GO:1903146,GO:1903214,GO:…
	ENSGALG00000033887	Gallus gallus interleukin 17 receptor A (IL17RA), mRNA. [Source:RefSeq mRNA;Acc:NM_001318988]	2.08107	1.45942e-11	1.78314	9.75595e-08	-0.297933	0.950432	GO:0016020,GO:0016021,GO:0019221,GO:0030368,GO:0005102,GO:0032747,GO:0050729,GO:0050832,GO:0071621,GO:0072537,GO:1900017,GO:2000664,GO:2000667,GO:0005886
PFKFB3	ENSGALG00000040369	6-phosphofructo-2-kinase/fructose-2,6-biphosphatase 3 [Source:HGNC Symbol;Acc:HGNC:8874]	4.90866	3.79903e-56	4.611	1.72725e-47	-0.297662	0.938726	GO:0005524,GO:0003824,GO:0003873,GO:0006000,GO:0006003,GO:0046835,GO:0005829,GO:0004331,GO:0005654
NRP1	ENSGALG00000007140	neuropilin 1 [Source:NCBI gene;Acc:395560]	-0.931754	0.0201118	-1.2283	0.00318811	-0.296543	0.974837	GO:0016020,GO:0016021,GO:0046872,GO:0007275,GO:0007411,GO:0009887,GO:0043547,GO:0030154,GO:0005021,GO:0017154,GO:0001525,GO:0007399,GO:0038084,GO:0071526,GO:0005096,GO:0019838,GO:0019901,GO:0038085,GO:0001569,GO:0001764,GO:0002040,GO:0002042,GO:0003148,GO:0006930,GO:0007229,GO:0007413,GO:0007507,GO:0008045,GO:0010595,GO:0016358,GO:0016477,GO:0021612,GO:0021636,GO:0021637,GO:0021649,GO:0021675,GO:…
	ENSGALG00000001470	stomatin like 1 [Source:NCBI gene;Acc:415303]	3.30933	3.68721e-27	3.01292	6.11886e-21	-0.296411	0.946001	GO:0016020,GO:0016021
	ENSGALG00000014903	integrin subunit alpha 2 [Source:HGNC Symbol;Acc:HGNC:6137]	-0.227936	0.707554	-0.523047	0.442537	-0.295112	0.979579	GO:0016020,GO:0016021,GO:0007155,GO:0007229,GO:0008305,GO:0001540,GO:0005518,GO:0038064,GO:0044877,GO:0098639,GO:0006929,GO:0007160,GO:0031589,GO:0033627,GO:0038065,GO:0048333,GO:0005886,GO:0005925,GO:0009897,GO:0009986,GO:0034666,GO:0045178
	ENSGALG00000017205	endonuclease domain containing 1 [Source:HGNC Symbol;Acc:HGNC:29129]	1.0633	0.00559618	0.768483	0.110315	-0.294818	0.979232	GO:0016020,GO:0016021,GO:0003676,GO:0046872,GO:0016787
	ENSGALG00000001183	myosin, heavy chain 10, non-muscle [Source:NCBI gene;Acc:396465]	-0.535733	0.145777	-0.828125	0.0372536	-0.292391	0.958379	GO:0000166,GO:0005524,GO:0003774,GO:0003779,GO:0016459,GO:0051015,GO:0000146,GO:0016887,GO:0030898,GO:0035613,GO:0043531,GO:0048027,GO:0000281,GO:0001701,GO:0001764,GO:0001778,GO:0003279,GO:0006887,GO:0006930,GO:0007097,GO:0007409,GO:0007411,GO:0007420,GO:0007507,GO:0007512,GO:0008283,GO:0008360,GO:0021592,GO:0021670,GO:0021678,GO:0021680,GO:0030036,GO:0030048,GO:0030239,GO:0031032,GO:0031175,GO:…
	ENSGALG00000000220	APC, WNT signaling pathway regulator [Source:NCBI gene;Acc:415607]	0.481082	0.278626	0.188893	0.791761	-0.292188	0.979232	GO:0005634,GO:0005737,GO:0043065,GO:0016477,GO:0016055,GO:0008017,GO:0008285,GO:0008013,GO:0045732,GO:0006974,GO:0007389,GO:0090090,GO:0007050,GO:0000281,GO:0045295,GO:0001708,GO:0007026,GO:0030178,GO:0045595,GO:0030877
	ENSGALG00000010642	interferon regulatory factor 2 [Source:NCBI gene;Acc:396115]	1.39338	0.000126291	1.10185	0.0114657	-0.291529	0.979232	GO:0003677,GO:0005634,GO:0006366,GO:0006355,GO:0003700,GO:0044212,GO:0008283,GO:0000977,GO:0001228,GO:0045944,GO:0051607,GO:0005654,GO:0005829,GO:0005925
	ENSGALG00000039284	reticulocalbin 2 [Source:NCBI gene;Acc:415350]	-0.696291	0.112183	-0.98741	0.04453	-0.291118	0.979232	GO:0005509,GO:0005783,GO:0005730
	ENSGALG00000041792	chromosome 26 C6orf106 homolog [Source:NCBI gene;Acc:419902]	0.44497	0.332344	0.154015	0.834304	-0.290955	0.979232	GO:0043130,GO:0000407,GO:0005776,GO:0016236
	ENSGALG00000016909	Nedd4 family interacting protein 2 [Source:NCBI gene;Acc:418803]	1.04248	0.00680089	0.75179	0.111865	-0.290688	0.979232	GO:0016020,GO:0016021,GO:0030001,GO:0005783,GO:0048471,GO:0005739,GO:0005794,GO:0007034,GO:0050699,GO:0031398,GO:0010629,GO:0032410,GO:0051224,GO:0005737,GO:0043231
	ENSGALG00000037939	adhesion G protein-coupled receptor G1 [Source:HGNC Symbol;Acc:HGNC:4512]	0.239402	0.63903	-0.0509509	0.947006	-0.290353	0.979232	GO:0016020,GO:0016021,GO:0004930,GO:0007186,GO:0004888,GO:0007166,GO:0005887,GO:0007189,GO:0005622,GO:0007420,GO:0008201,GO:0005518,GO:0050840,GO:0001525,GO:0007155,GO:0007266,GO:0008285,GO:0010573,GO:0016477,GO:0021796,GO:0021801,GO:0021819,GO:0035025,GO:0045785,GO:0070528,GO:0072520,GO:2000179,GO:2001223,GO:0097451
	ENSGALG00000007247	paxillin [Source:NCBI gene;Acc:395832]	1.09564	0.000583718	0.80557	0.0339802	-0.290074	0.943715	GO:0005623,GO:0046872,GO:0007160,GO:0005856,GO:0005886,GO:0005925,GO:0017166,GO:0035994,GO:0001725,GO:0008013,GO:0019903,GO:0038191,GO:0007179,GO:0034614,GO:0043542,GO:0051496,GO:0060396,GO:0005829,GO:0030027
	ENSGALG00000015809	ring finger protein 103 [Source:NCBI gene;Acc:422919]	2.0387	3.69907e-09	1.74941	5.18164e-06	-0.289293	0.979232	GO:0016020,GO:0016021,GO:0004842,GO:0016567,GO:0030433,GO:0005783
	ENSGALG00000015821	chaperonin containing TCP1 subunit 8 [Source:NCBI gene;Acc:418486]	-0.0802965	0.873862	-0.369408	0.529982	-0.289111	0.979232	GO:0005524,GO:0051082,GO:0006457,GO:0000166,GO:0005737,GO:0007339,GO:0032212,GO:0046931,GO:0050821,GO:1901998,GO:1904851,GO:0002199,GO:0005654,GO:0005813,GO:0005829,GO:0005832,GO:0005874,GO:0044297,GO:0045111
CAMKK2	ENSGALG00000040131	calcium/calmodulin dependent protein kinase kinase 2 [Source:NCBI gene;Acc:396405]	4.00175	3.48729e-27	3.71284	2.49554e-21	-0.288904	0.979232	GO:0004672,GO:0004674,GO:0005524,GO:0006468,GO:0035556,GO:0005634,GO:0005737
	ENSGALG00000016531	ASXL transcriptional regulator 2 [Source:NCBI gene;Acc:421993]	1.00949	0.0217804	0.721245	0.202885	-0.288241	0.979232	GO:0003677,GO:0006355,GO:0045944,GO:0003682,GO:0006351,GO:0009887,GO:0042975,GO:0035517
	ENSGALG00000006785	interferon regulatory factor 1 [Source:NCBI gene;Acc:396384]	3.59213	5.08528e-25	3.30507	3.73469e-19	-0.287058	0.979232	GO:0003677,GO:0005634,GO:0006366,GO:0006351,GO:0006355,GO:0003700,GO:0044212,GO:0006915,GO:0050776,GO:0008285,GO:0000978,GO:0001077,GO:0043565,GO:0007050,GO:0010468,GO:0032481,GO:0032728,GO:0034124,GO:0035458,GO:0043374,GO:0045084,GO:0045590,GO:0045892,GO:0045893,GO:0045944,GO:0051607,GO:0060333,GO:0071260,GO:2000564,GO:0000790,GO:0005737
	ENSGALG00000007145	integrin subunit beta 1 [Source:NCBI gene;Acc:374058]	-0.30115	0.432669	-0.588159	0.144609	-0.287008	0.939533	GO:0016020,GO:0016021,GO:0005623,GO:0007155,GO:0007160,GO:0007229,GO:0008305,GO:0038023,GO:1990782,GO:0001968,GO:0002020,GO:0003779,GO:0005178,GO:0019960,GO:0043236,GO:0044877,GO:0046982,GO:0050839,GO:0098639,GO:0000082,GO:0001701,GO:0001708,GO:0002042,GO:0007159,GO:0007161,GO:0008284,GO:0008354,GO:0008542,GO:0010710,GO:0021943,GO:0031175,GO:0031589,GO:0031623,GO:0033627,GO:0033631,GO:0034113,GO:…
?	ENSGALG00000041300		-1.87556	3.66621e-08	-2.16243	4.65441e-09	-0.28687	0.979232	GO:0005737,GO:0005886,GO:0043484,GO:0030315,GO:0043034
	ENSGALG00000036471	raftlin family member 2 [Source:NCBI gene;Acc:424062]	-0.0584413	0.900499	-0.344924	0.53892	-0.286483	0.979232	GO:0033227,GO:0043330
	ENSGALG00000011992	E1A binding protein p300 [Source:HGNC Symbol;Acc:HGNC:3373]	0.987668	0.00481029	0.702623	0.110315	-0.285046	0.966114	GO:0016740,GO:0005634,GO:0006366,GO:0004402,GO:0016746,GO:0046872,GO:0006355,GO:0008270,GO:0003712,GO:0003713,GO:0016573,GO:0000123,GO:0000978,GO:0001085,GO:0001102,GO:0001228,GO:0002039,GO:0003677,GO:0003682,GO:0003684,GO:0004468,GO:0008013,GO:0008022,GO:0008134,GO:0016407,GO:0031490,GO:0033613,GO:0035257,GO:0050681,GO:0061920,GO:0097157,GO:0097677,GO:0140065,GO:0140068,GO:0140069,GO:0000122,GO:…
	ENSGALG00000003521	tropomyosin 1 (alpha) [Source:NCBI gene;Acc:396366]	-0.782156	0.0135394	-1.06688	0.000759452	-0.284719	0.926945	GO:0005737,GO:0003779,GO:0060048,GO:0005856,GO:0051015,GO:0005884,GO:0005886,GO:0007015,GO:0042803,GO:0005515,GO:0008092,GO:0042802,GO:0046982,GO:0015629,GO:0001701,GO:0003065,GO:0008360,GO:0034614,GO:0045214,GO:0055010,GO:1904706,GO:1904753,GO:0001725,GO:0005829,GO:0030016,GO:0032059,GO:0032587
	ENSGALG00000010084	eukaryotic translation initiation factor 4 gamma 3 [Source:HGNC Symbol;Acc:HGNC:3298]	-0.205599	0.680093	-0.489748	0.394107	-0.284149	0.979232	GO:0003723,GO:0006413,GO:0003729,GO:0003743,GO:0000339,GO:0016281
	ENSGALG00000007902	ATPase copper transporting alpha [Source:HGNC Symbol;Acc:HGNC:869]	2.22914	2.18507e-09	1.94541	1.54699e-06	-0.283721	0.979232	GO:0016020,GO:0005507,GO:0016021,GO:0016787,GO:0046872,GO:0030001,GO:0000166,GO:0005802,GO:0048471,GO:0006812,GO:0099132,GO:0019829,GO:0004008,GO:0032767,GO:0043682,GO:1903136,GO:0006825,GO:0006878,GO:0051353,GO:0060003,GO:0005770,GO:0005794,GO:0005886,GO:0016323,GO:0030140
	ENSGALG00000003921	dysbindin domain containing 2 [Source:HGNC Symbol;Acc:HGNC:15881]	0.326048	0.4308	0.0425372	0.948799	-0.283511	0.966114	GO:0005737,GO:0006469
	ENSGALG00000009879	transmembrane BAX inhibitor motif containing 4 [Source:NCBI gene;Acc:771874]	0.908776	0.0262487	0.627081	0.245709	-0.281695	0.979232	GO:0016020,GO:0016021
IL34	ENSGALG00000028466	interleukin 34 [Source:NCBI gene;Acc:100858424]	-1.21552	0.00282144	-1.4969	0.00115776	-0.281382	0.979232	GO:0005615,GO:0010469,GO:0008284,GO:0005125,GO:0005157,GO:0001934,GO:0045651
	ENSGALG00000006672	La ribonucleoprotein domain family member 4B [Source:HGNC Symbol;Acc:HGNC:28987]	1.15897	0.00418336	0.878717	0.0866521	-0.280248	0.979232	GO:0003676,GO:0003723,GO:0045727,GO:0005730,GO:0005829,GO:0010494,GO:0042788
	ENSGALG00000040447	CUB domain containing protein 1 [Source:HGNC Symbol;Acc:HGNC:24357]	0.16739	0.74503	-0.112128	0.878867	-0.279519	0.979232	GO:0016020,GO:0016021,GO:0005515
	ENSGALG00000032640	cysteine rich transmembrane BMP regulator 1 [Source:NCBI gene;Acc:395067]	-0.325079	0.466465	-0.603989	0.225073	-0.27891	0.979232	GO:0016020,GO:0016021,GO:0005576,GO:0010951,GO:0043086,GO:0004857,GO:0005520,GO:0001558,GO:0004867,GO:0030165
	ENSGALG00000005947	myeloid differentiation primary response 88 [Source:NCBI gene;Acc:420420]	3.50987	2.15462e-29	3.23181	3.64941e-23	-0.278058	0.965862	GO:0007165,GO:0002755,GO:0043123,GO:0035325,GO:0070976,GO:0002238,GO:0006954,GO:0007166,GO:0009615,GO:0009682,GO:0010468,GO:0010628,GO:0016064,GO:0031663,GO:0032494,GO:0032496,GO:0032675,GO:0032680,GO:0032740,GO:0032747,GO:0032755,GO:0032760,GO:0042127,GO:0044130,GO:0045080,GO:0045351,GO:0046330,GO:0050671,GO:0050727,GO:0050830,GO:0051092,GO:0090557,GO:0140052,GO:1900017,GO:1902622,GO:2000338,GO:…
	ENSGALG00000016022	runt-related transcription factor 1 [Source:NCBI gene;Acc:396152]	0.825352	0.034772	0.548081	0.281168	-0.277271	0.979232	GO:0005524,GO:0005634,GO:0003677,GO:0006366,GO:0006355,GO:0003700,GO:0000981,GO:0030182,GO:0045893,GO:0030097,GO:0000977,GO:0000978,GO:0001228,GO:0044212,GO:0030854,GO:0032743,GO:0045944,GO:0005654,GO:0005829,GO:0043231
	ENSGALG00000002145	calmodulin regulated spectrin associated protein family member 2 [Source:HGNC Symbol;Acc:HGNC:29188]	0.677744	0.106235	0.40055	0.498223	-0.277194	0.979232	GO:0005874,GO:0005516,GO:0008017,GO:0030507,GO:0031175,GO:0000226,GO:0031122,GO:0007026,GO:0051011,GO:0031113,GO:0033043,GO:0050773,GO:0061564,GO:1903358,GO:0005794,GO:0005813,GO:0005829,GO:0036449,GO:1990752
	ENSGALG00000042796	DnaJ heat shock protein family (Hsp40) member C7 [Source:NCBI gene;Acc:428312]	0.924392	0.0400567	0.64801	0.270717	-0.276382	0.979579	GO:0031072,GO:0051085,GO:0005654,GO:0005737,GO:0005829
	ENSGALG00000009448	interferon related developmental regulator 1 [Source:NCBI gene;Acc:395226]	0.916629	0.0165294	0.640532	0.189266	-0.276097	0.979232	GO:0005634,GO:0014706,GO:0030517,GO:0042692,GO:0043403,GO:0048671,GO:0005737
	ENSGALG00000001547	capping actin protein of muscle Z-line alpha subunit 1 [Source:NCBI gene;Acc:396521]	0.0544462	0.919442	-0.221612	0.761947	-0.276059	0.979379	GO:0005737,GO:0030036,GO:0003779,GO:0051015,GO:0051016,GO:0051693,GO:0005886,GO:0008290,GO:0030479,GO:0005829,GO:0005515,GO:0030018,GO:0034329,GO:0071203
	ENSGALG00000009483	microtubule affinity regulating kinase 1 [Source:HGNC Symbol;Acc:HGNC:6896]	1.17932	0.00491389	0.90371	0.0848487	-0.27561	0.979232	GO:0000166,GO:0005524,GO:0016301,GO:0016740,GO:0016310,GO:0004672,GO:0004674,GO:0006468,GO:0035556,GO:0005737,GO:0000226,GO:0050321,GO:0030010,GO:0010975,GO:0050773,GO:0051654
	ENSGALG00000005840	DENN domain containing 5A [Source:HGNC Symbol;Acc:HGNC:19344]	0.581268	0.185675	0.306326	0.627172	-0.274943	0.979232	GO:0005829,GO:0017112,GO:0017137,GO:0042147,GO:0005794,GO:0005802,GO:0030904
	ENSGALG00000000761	tsukushi, small leucine rich proteoglycan [Source:NCBI gene;Acc:419088]	1.90803	2.84999e-05	1.6332	0.00152524	-0.274826	0.984362	GO:0005615,GO:0005576,GO:0007275,GO:0031012,GO:0010468,GO:0021540,GO:0021670,GO:0021960,GO:0030178,GO:0043010,GO:0061073
	ENSGALG00000010973	transformer 2 alpha homolog [Source:NCBI gene;Acc:420618]	2.2253	2.77171e-09	1.95074	2.69628e-06	-0.274558	0.979232	GO:0003676,GO:0003723,GO:1990904,GO:0048026,GO:0000398,GO:0005634,GO:0005730,GO:0043231
	ENSGALG00000002298	collagen type VIII alpha 2 chain [Source:HGNC Symbol;Acc:HGNC:2216]	0.692582	0.164744	0.41829	0.550407	-0.274292	0.979579	GO:0005615,GO:0005576,GO:0031012,GO:0005581,GO:0030198,GO:0005201,GO:0048593,GO:0050673
	ENSGALG00000033118	family with sequence similarity 83 member H [Source:HGNC Symbol;Acc:HGNC:24797]	0.504971	0.387606	0.23084	0.79665	-0.274131	0.984362	GO:0019901,GO:1990254,GO:0030335,GO:0044380,GO:0045104,GO:0045095
	ENSGALG00000010035	nuclear receptor subfamily 3 group C member 2 [Source:NCBI gene;Acc:374131]	1.144	0.00547749	0.869954	0.0903971	-0.274044	0.979232	GO:0003677,GO:0005634,GO:0046872,GO:0006351,GO:0006355,GO:0003700,GO:0043565,GO:0008270,GO:0005829,GO:0030252,GO:0051459,GO:0060126,GO:0071376,GO:0071386,GO:1904045,GO:1990239,GO:0005654
	ENSGALG00000002021	zinc finger CCCH-type containing 12A [Source:HGNC Symbol;Acc:HGNC:26259]	2.53425	3.4827e-11	2.26138	1.84113e-08	-0.272872	0.979232	GO:0046872,GO:0090503,GO:0003677,GO:0003682,GO:0003723,GO:0003729,GO:0003730,GO:0004518,GO:0004521,GO:0004532,GO:0004540,GO:0004843,GO:0035198,GO:0035613,GO:0035925,GO:0043022,GO:0000294,GO:0001933,GO:0002230,GO:0002757,GO:0006974,GO:0010468,GO:0010508,GO:0010595,GO:0010628,GO:0010629,GO:0010656,GO:0010884,GO:0010942,GO:0016579,GO:0032088,GO:0032715,GO:0032720,GO:0034599,GO:0042149,GO:0042307,GO:…
	ENSGALG00000041969	MTSS1, I-BAR domain containing [Source:NCBI gene;Acc:420336]	0.381976	0.445734	0.109842	0.889798	-0.272134	0.979232	GO:0003779,GO:0030036,GO:0007009,GO:0003785,GO:0005102,GO:0042802,GO:0015629
	ENSGALG00000015200	DAZ associated protein 1 [Source:NCBI gene;Acc:427266]	1.37585	0.000491972	1.10422	0.0180231	-0.271622	0.979232	GO:0003676,GO:0003723,GO:0005654,GO:1990904,GO:0003730,GO:0048026,GO:0008266,GO:0007283,GO:0034046,GO:0035613,GO:0001893,GO:0008283,GO:0005634,GO:0005737,GO:0005829,GO:0032991
	ENSGALG00000033522	amine oxidase, copper containing 3 [Source:NCBI gene;Acc:420015]	0.667493	0.0966183	0.396014	0.476126	-0.271479	0.979232	GO:0005507,GO:0055114,GO:0046872,GO:0016491,GO:0007601,GO:0005886,GO:0048038,GO:0008131,GO:0009308
	ENSGALG00000025858	leucine zipper protein 1 [Source:HGNC Symbol;Acc:HGNC:14985]	0.692031	0.138626	0.420669	0.522685	-0.271362	0.979579	GO:0003281,GO:0021503,GO:0060840,GO:0005634
	ENSGALG00000040465	Gallus gallus zinc finger E-box binding homeobox 2 (ZEB2), mRNA. [Source:RefSeq mRNA;Acc:NM_001318466]	1.0689	0.00677921	0.797626	0.110891	-0.271279	0.979232	GO:0003677,GO:0006366,GO:0003676,GO:0001205,GO:0001227,GO:0043565,GO:0070412,GO:0000122,GO:0001755,GO:0001756,GO:0001843,GO:0007417,GO:0021540,GO:0021766,GO:0021846,GO:0021957,GO:0030177,GO:0043507,GO:0045636,GO:0045944,GO:0048066,GO:0048598,GO:0048668,GO:0050772,GO:0061373,GO:0097324,GO:1902748,GO:1903056,GO:0000790,GO:0005634,GO:0005730,GO:0005829
	ENSGALG00000041346	C-X-C motif chemokine ligand 12 [Source:NCBI gene;Acc:395180]	0.271384	0.50812	0.00127957	0.999026	-0.270104	0.971354	GO:0005576,GO:0006952,GO:0006955,GO:0008009,GO:0006935,GO:0060326,GO:0030335,GO:0007154,GO:0014812,GO:1901863,GO:0009897,GO:0005178,GO:0042379,GO:0045236,GO:0033622,GO:0038146,GO:0045785,GO:0050930,GO:0070098,GO:0090026,GO:1902230,GO:1903237,GO:1990869,GO:2000406,GO:2000669
	ENSGALG00000041988	salt inducible kinase 1 [Source:NCBI gene;Acc:395417]	2.25346	6.91375e-13	1.98367	1.60346e-09	-0.269794	0.966114	GO:0004672,GO:0004674,GO:0005524,GO:0006468,GO:0035556,GO:0005737,GO:0000287,GO:0000226,GO:0050321,GO:0008140,GO:0019901,GO:0042826,GO:0007346,GO:0010830,GO:0010868,GO:0032792,GO:0043153,GO:0043276,GO:0045595,GO:0045721,GO:0055007,GO:0005634
	ENSGALG00000036566	Rho GTPase activating protein 20-like [Source:NCBI gene;Acc:422171]	0.400387	0.448722	0.130843	0.872064	-0.269544	0.979579	GO:0007165,GO:0005096,GO:0043547
	ENSGALG00000011036	heterogeneous nuclear ribonucleoprotein A2/B1 [Source:NCBI gene;Acc:420627]	-0.16244	0.780323	-0.431768	0.524518	-0.269328	0.980272	GO:0003676,GO:0003723,GO:0003729,GO:0000398,GO:0006406,GO:0006397,GO:1990904,GO:0003730,GO:0035198,GO:0043047,GO:0097157,GO:1990247,GO:0000122,GO:0031053,GO:0048025,GO:0050658,GO:1990428,GO:0005634,GO:0005654,GO:0005681,GO:0005737,GO:0070062,GO:0071013
	ENSGALG00000006477	DnaJ heat shock protein family (Hsp40) member B6 [Source:NCBI gene;Acc:420448]	0.349252	0.381001	0.081277	0.901135	-0.267975	0.972832	GO:0005634,GO:0005737,GO:0048471,GO:0030018
	ENSGALG00000031275	tubulin beta 6 class V [Source:NCBI gene;Acc:421037]	0.898105	0.00831286	0.630969	0.130879	-0.267136	0.966114	GO:0000166,GO:0005200,GO:0005737,GO:0005525,GO:0000226,GO:0005856,GO:0005874,GO:0003924,GO:0000278,GO:0007017,GO:0007010
	ENSGALG00000008903	ITPR interacting domain containing 2 [Source:HGNC Symbol;Acc:HGNC:11319]	0.0698114	0.88742	-0.196875	0.772821	-0.266687	0.979232	GO:0005102,GO:0005886,GO:0003779,GO:0051015,GO:0005634,GO:0005829
	ENSGALG00000030802	shroom family member 2 [Source:HGNC Symbol;Acc:HGNC:630]	0.332172	0.546308	0.066466	0.935946	-0.265706	0.979579	GO:0003779,GO:0051015,GO:0005623,GO:0032401,GO:0045176,GO:0030036,GO:0030864,GO:0016324,GO:0007015,GO:0005912,GO:0043296
OGFR	ENSGALG00000005609	opioid growth factor receptor [Source:HGNC Symbol;Acc:HGNC:15768]	3.83711	3.10819e-25	3.57234	3.81437e-20	-0.264772	0.979232	GO:0016020,GO:0038023,GO:0004985,GO:0038003
	ENSGALG00000006646	ATP binding cassette subfamily C member 1 [Source:NCBI gene;Acc:395416]	-0.263543	0.586299	-0.527621	0.345981	-0.264079	0.979232	GO:0000166,GO:0005524,GO:0016020,GO:0016021,GO:0055085,GO:0022857,GO:0016887,GO:0042626,GO:0004012,GO:0046623,GO:0045332,GO:0099039,GO:0005886,GO:0005887,GO:0016323
	ENSGALG00000031332	aminopeptidase puromycin sensitive [Source:HGNC Symbol;Acc:HGNC:7900]	-0.278703	0.549022	-0.542647	0.309859	-0.263944	0.979232	GO:0005737,GO:0008270,GO:0006508,GO:0008237,GO:0042277,GO:0070006,GO:0043171,GO:0071456,GO:0005829
PHLDB2	ENSGALG00000015377	pleckstrin homology like domain family B member 2 [Source:HGNC Symbol;Acc:HGNC:29573]	-1.28856	0.000806604	-1.55244	0.000328482	-0.263879	0.979232	GO:0010470,GO:0010717,GO:1904261,GO:0000226,GO:0045184,GO:0051497,GO:0051895,GO:0070507,GO:1903690,GO:0005829,GO:0005886,GO:0005925,GO:0031252,GO:0045111,GO:0045180
	ENSGALG00000006300	lactate dehydrogenase A [Source:NCBI gene;Acc:396221]	1.34413	0.000574546	1.08075	0.0139487	-0.26338	0.979232	GO:0055114,GO:0005737,GO:0003824,GO:0016491,GO:0005975,GO:0019752,GO:0004459,GO:0016616
	ENSGALG00000041112	translocation associated membrane protein 1 [Source:NCBI gene;Acc:378918]	-0.243277	0.597915	-0.505874	0.337353	-0.262597	0.979232	GO:0016020,GO:0016021,GO:0015031,GO:0006616,GO:0005791,GO:0005622
	ENSGALG00000033954	transmembrane protein 248 [Source:HGNC Symbol;Acc:HGNC:25476]	1.22621	0.000888075	0.963815	0.03121	-0.262395	0.979232	GO:0016020,GO:0016021
	ENSGALG00000031934	testin LIM domain protein [Source:NCBI gene;Acc:395332]	0.123589	0.801568	-0.138312	0.841203	-0.2619	0.979232	GO:0046872,GO:0005737,GO:0008270,GO:0030054,GO:0042127,GO:0005925,GO:0008285,GO:0005829,GO:0005886,GO:0032991
	ENSGALG00000004190	ring finger protein 34 [Source:NCBI gene;Acc:416843]	1.53389	0.000115282	1.27213	0.0071319	-0.26176	0.979579	GO:0046872,GO:0002039,GO:0031625,GO:0061630,GO:1901981,GO:0006511,GO:0016567,GO:0035872,GO:0043161,GO:0070417,GO:0070936,GO:1901797,GO:1902042,GO:2000374,GO:2001271,GO:0005634,GO:0005654,GO:0005737,GO:0005886,GO:0016604
	ENSGALG00000031368	PHD finger protein 12 [Source:HGNC Symbol;Acc:HGNC:20816]	0.348887	0.442313	0.0872693	0.907064	-0.261617	0.979232	GO:0046872,GO:0005634,GO:0000122,GO:0001222,GO:0003714,GO:0035091,GO:0045892,GO:0005654,GO:0016580,GO:0017053,GO:0070822
	ENSGALG00000006403	mesoderm development LRP chaperone [Source:NCBI gene;Acc:415475]	0.273356	0.568696	0.0121442	0.986745	-0.261211	0.979232	GO:0006457,GO:0042802,GO:0050750,GO:0006909,GO:0034394,GO:1904395,GO:0005886
	ENSGALG00000036229	NADH dehydrogenase subunit 4 [Source:NCBI gene;Acc:807643]	-0.689388	0.166915	-0.950142	0.0770425	-0.260754	0.979579	GO:0016020,GO:0016021,GO:0055114,GO:0008137,GO:0016491,GO:0042773,GO:0005739,GO:0070469,GO:0006120,GO:0005747,GO:0048039,GO:0009060,GO:0031966,GO:0015990
	ENSGALG00000026299		2.75155	4.59918e-11	2.49125	3.13773e-08	-0.260296	0.982882	GO:0016020,GO:0016021
	ENSGALG00000027035	ribosomal protein L21 [Source:HGNC Symbol;Acc:HGNC:10313]	-0.281957	0.526479	-0.542223	0.270605	-0.260266	0.979232	GO:0003735,GO:0006412,GO:0005622,GO:0005840,GO:0022625
	ENSGALG00000005338	ribosomal protein S21 [Source:HGNC Symbol;Acc:HGNC:10409]	-0.264146	0.591078	-0.523343	0.357246	-0.259196	0.979579	GO:0003735,GO:0006412,GO:0005622,GO:0005840,GO:0022627,GO:0000447,GO:0047485,GO:0000461,GO:0002181,GO:0042788
	ENSGALG00000023199	heterogeneous nuclear ribonucleoprotein D like [Source:NCBI gene;Acc:422601]	0.705468	0.105679	0.446711	0.453624	-0.258757	0.979579	GO:0003677,GO:0005634,GO:0003676,GO:0005737,GO:0003723,GO:0005654,GO:0043565,GO:1990904,GO:1990837,GO:0008143,GO:0034046
	ENSGALG00000033678	euchromatic histone lysine methyltransferase 1 [Source:NCBI gene;Acc:417250]	0.691541	0.0990388	0.432814	0.454553	-0.258727	0.979232	GO:0005634,GO:0008270,GO:0005694,GO:0002039,GO:0018024,GO:0034968,GO:0008168,GO:0016279,GO:0046974,GO:0046976,GO:0070742,GO:0000122,GO:0006306,GO:0006325,GO:0016571,GO:0018026,GO:0018027,GO:0045892,GO:0045995,GO:0051567,GO:0070734,GO:0120162,GO:0005654,GO:0016604
	ENSGALG00000022804	trafficking protein particle complex 10 [Source:NCBI gene;Acc:771556]	0.176884	0.738064	-0.0812143	0.91834	-0.258099	0.979579	GO:0005829,GO:0006891,GO:0034498,GO:1990071
	ENSGALG00000008097	CUGBP Elav-like family member 1 [Source:NCBI gene;Acc:373923]	1.62476	2.01844e-05	1.36719	0.00171612	-0.257567	0.979579	GO:0005634,GO:0005737,GO:0003676,GO:0003723,GO:0003729,GO:0000381,GO:1990904,GO:0006376,GO:0031369,GO:0007286,GO:0040018,GO:0005654
	ENSGALG00000005346	peptidylprolyl isomerase C [Source:HGNC Symbol;Acc:HGNC:9256]	-0.292398	0.615478	-0.548216	0.424197	-0.255818	0.984362	GO:0016853,GO:0006457,GO:0003755,GO:0051082,GO:0000413,GO:0016018
	ENSGALG00000009470	serpin family I member 1 [Source:NCBI gene;Acc:425002]	-0.174004	0.719488	-0.429385	0.444304	-0.255381	0.979232	GO:0005615,GO:0005576,GO:0010951,GO:0031410,GO:0004867,GO:0030414,GO:0010466,GO:0043204,GO:0043025,GO:0060205,GO:0034774
	ENSGALG00000000685	mitogen-activated protein kinase kinase kinase 14 [Source:NCBI gene;Acc:419964]	2.23636	8.72401e-13	1.98145	5.26935e-09	-0.254902	0.979232	GO:0004672,GO:0004674,GO:0005524,GO:0006468,GO:0005737,GO:0023014,GO:0031098,GO:0032147,GO:0043123,GO:0038061,GO:0004704,GO:0006955,GO:0007249,GO:0051607,GO:0071260,GO:0001650,GO:0005634,GO:0005829,GO:0043231
	ENSGALG00000004323	RAS protein activator like 2 [Source:HGNC Symbol;Acc:HGNC:9874]	0.690791	0.0691803	0.436356	0.399417	-0.254435	0.979232	GO:0007165,GO:0043087,GO:0043547,GO:0005096
OASL	ENSGALG00000013723	2'-5'-oligoadenylate synthetase like [Source:NCBI gene;Acc:395908]	7.13647	6.43257e-82	6.88242	3.63321e-75	-0.25405	0.979232	GO:0005524,GO:0005634,GO:0005829,GO:0003723,GO:0016740,GO:0006955,GO:0005654,GO:0003725,GO:0016779,GO:0051607,GO:0001730,GO:0060700
	ENSGALG00000034374	syntaxin 7 [Source:NCBI gene;Acc:426930]	-0.246496	0.626331	-0.500523	0.401062	-0.254027	0.979579	GO:0016020,GO:0016021,GO:0008021,GO:0006886,GO:0016192,GO:0005484,GO:0000149,GO:0006906,GO:0048278,GO:0012505,GO:0031201,GO:0019869,GO:0019905,GO:0001916,GO:0051640,GO:0070925,GO:1902685,GO:1903076,GO:0001772,GO:0005764,GO:0005768,GO:0005769,GO:0005770,GO:0005886,GO:0030139,GO:0031982,GO:0042582,GO:0048471,GO:0055037,GO:0070820,GO:0005622,GO:0061025
	ENSGALG00000001231	SAM and HD domain containing deoxynucleoside triphosphate triphosphohydrolase 1 [Source:NCBI gene;Acc:419125]	2.01949	2.20924e-07	1.76653	5.21728e-05	-0.252954	0.979579	GO:0000166,GO:0016787,GO:0005634,GO:0046872,GO:0003723,GO:0005525,GO:0003824,GO:0008152,GO:0005694,GO:0006260,GO:0008270,GO:0051607,GO:0006281,GO:0006974,GO:0002376,GO:0045087,GO:0003676,GO:0090501,GO:0000724,GO:0051289,GO:0035861,GO:0003697,GO:0016446,GO:0006203,GO:0008832,GO:0016793,GO:0032567,GO:0042802,GO:0009264,GO:0045088,GO:0046061,GO:0060339,GO:0110025,GO:0005654,GO:0005886
	ENSGALG00000009047	yippee like 5 [Source:NCBI gene;Acc:421299]	1.31739	0.000352264	1.06516	0.0143753	-0.252236	0.979232	GO:0046872,GO:0000151
	ENSGALG00000036466	myosin X [Source:HGNC Symbol;Acc:HGNC:7593]	-0.459346	0.335947	-0.711221	0.194743	-0.251875	0.979579	GO:0000166,GO:0005524,GO:0003774,GO:0003779,GO:0005856,GO:0016459,GO:0030507,GO:0008360,GO:0022409,GO:0051489,GO:0005730,GO:0005829,GO:0005886,GO:0030175,GO:0043005,GO:0043025
	ENSGALG00000010961	insulin like growth factor 2 mRNA binding protein 3 [Source:NCBI gene;Acc:420617]	1.96903	1.11302e-07	1.71797	3.32433e-05	-0.25106	0.979579	GO:0005634,GO:0003676,GO:0005737,GO:0003723,GO:0006417,GO:0051028,GO:0003730
	ENSGALG00000012796	KIAA1549 [Source:HGNC Symbol;Acc:HGNC:22219]	0.328691	0.516732	0.0785806	0.924538	-0.25011	0.98212	GO:0016020,GO:0016021
	ENSGALG00000004798	myosin phosphatase Rho interacting protein [Source:HGNC Symbol;Acc:HGNC:30321]	0.0904586	0.83753	-0.15943	0.786478	-0.249889	0.979232	GO:0005829,GO:0015629
	ENSGALG00000041650	Gallus gallus dual specificity phosphatase 7 (DUSP7), mRNA. [Source:RefSeq mRNA;Acc:NM_001318409]	2.62401	8.38801e-12	2.37417	1.53404e-08	-0.249841	0.980995	GO:0008138,GO:0016787,GO:0016791,GO:0006470,GO:0016311,GO:0005737,GO:0005829,GO:0004725,GO:0004721,GO:0017017,GO:0000188,GO:0035335,GO:0043407
	ENSGALG00000014977	glycogen synthase kinase 3 beta [Source:HGNC Symbol;Acc:HGNC:4617]	0.0188817	0.970428	-0.23049	0.741434	-0.249372	0.979579	GO:0004672,GO:0005524,GO:0006468,GO:0005515,GO:0001085,GO:0002020,GO:0002039,GO:0004674,GO:0008013,GO:0016301,GO:0019901,GO:0031625,GO:0034236,GO:0034452,GO:0050321,GO:0051059,GO:0001837,GO:0001954,GO:0005977,GO:0006983,GO:0010822,GO:0018105,GO:0018107,GO:0021766,GO:0031175,GO:0031333,GO:0031334,GO:0032091,GO:0032436,GO:0032886,GO:0035556,GO:0043066,GO:0043547,GO:0046777,GO:0046827,GO:0070507,GO:…
COL4A2	ENSGALG00000016843	collagen type IV alpha 2 chain [Source:NCBI gene;Acc:418752]	-0.951497	0.00232609	-1.20065	0.000276271	-0.249153	0.972832	GO:0005615,GO:0031012,GO:0005581,GO:0005201,GO:0030198
	ENSGALG00000007435	RAB18, member RAS oncogene family [Source:NCBI gene;Acc:420483]	-0.149505	0.767563	-0.398649	0.498991	-0.249144	0.979579	GO:0000166,GO:0007275,GO:0005525,GO:0003924,GO:0006886,GO:0032482,GO:0005794,GO:0015031,GO:0034389,GO:0007420,GO:0019003,GO:0001654,GO:0051170,GO:0071786,GO:0005622,GO:0071782
	ENSGALG00000042051	SET domain containing 2 [Source:HGNC Symbol;Acc:HGNC:18420]	-0.257982	0.586833	-0.507029	0.345981	-0.249047	0.979232	GO:0016740,GO:0005634,GO:0006355,GO:0008168,GO:0032259,GO:0018024,GO:0034968,GO:0016279,GO:0043014,GO:0046975,GO:0001525,GO:0001570,GO:0001763,GO:0001843,GO:0006298,GO:0006368,GO:0010452,GO:0010468,GO:0010569,GO:0010793,GO:0018023,GO:0018026,GO:0030900,GO:0032465,GO:0032727,GO:0034340,GO:0034728,GO:0035441,GO:0035987,GO:0048332,GO:0048568,GO:0048701,GO:0048863,GO:0048864,GO:0051607,GO:0060039,GO:…
ZNFX1	ENSGALG00000004859	zinc finger NFX1-type containing 1 [Source:HGNC Symbol;Acc:HGNC:29271]	5.09084	1.01755e-49	4.84288	1.24131e-42	-0.247953	0.979232	GO:0005634,GO:0031048,GO:0030702,GO:0000775,GO:0031380
	ENSGALG00000004040	microfibrillar associated protein 3 [Source:NCBI gene;Acc:416261]	-0.121155	0.813981	-0.368767	0.530046	-0.247612	0.979579	GO:0016020,GO:0016021
	ENSGALG00000005660	neurofibromin 1 [Source:HGNC Symbol;Acc:HGNC:7765]	-0.201328	0.659848	-0.44893	0.387404	-0.247601	0.979232	GO:0007165,GO:0098793,GO:0043087,GO:0005096,GO:0008429,GO:0031210,GO:0000165,GO:0001649,GO:0001656,GO:0001666,GO:0001889,GO:0001937,GO:0001938,GO:0001952,GO:0001953,GO:0006469,GO:0007154,GO:0007265,GO:0007406,GO:0007420,GO:0007422,GO:0007507,GO:0007519,GO:0008285,GO:0008542,GO:0008625,GO:0010468,GO:0014044,GO:0014065,GO:0016525,GO:0021510,GO:0021764,GO:0021897,GO:0021915,GO:0021987,GO:0022011,GO:…
	ENSGALG00000031973	ankyrin repeat domain 52 [Source:NCBI gene;Acc:426469]	0.0891569	0.870614	-0.158187	0.839959	-0.247343	0.981861	-
EIF2AK2	ENSGALG00000010560	eukaryotic translation initiation factor 2 alpha kinase 2 [Source:NCBI gene;Acc:395147]	4.21628	6.40625e-36	3.96983	1.78116e-29	-0.246446	0.979232	GO:0004672,GO:0004674,GO:0005524,GO:0006468,GO:0042981,GO:0003723,GO:0008285,GO:0022626,GO:0003725,GO:0009615,GO:0004694,GO:0010998,GO:0042802,GO:0000186,GO:0001819,GO:0006412,GO:0009636,GO:0017148,GO:0030968,GO:0032722,GO:0032874,GO:0033689,GO:0034198,GO:0035455,GO:0043066,GO:0045071,GO:0046777,GO:0051092,GO:1900225,GO:1901224,GO:1901532,GO:1902033,GO:1902036,GO:0005737,GO:0005829,GO:0048471
	ENSGALG00000011744	kalirin RhoGEF kinase [Source:HGNC Symbol;Acc:HGNC:4814]	0.960897	0.0316205	0.715827	0.200798	-0.24507	0.984318	GO:0016301,GO:0016310,GO:0004672,GO:0005524,GO:0006468,GO:0005089,GO:0035023
	ENSGALG00000010734	protein phosphatase 4 regulatory subunit 3A [Source:HGNC Symbol;Acc:HGNC:20219]	0.396877	0.433674	0.151834	0.85114	-0.245043	0.984362	GO:0005654
	ENSGALG00000010671	heterogeneous nuclear ribonucleoprotein U [Source:HGNC Symbol;Acc:HGNC:5048]	-0.223706	0.651514	-0.468712	0.418918	-0.245006	0.979579	GO:0005634,GO:0000978,GO:0000993,GO:0001097,GO:0003677,GO:0003682,GO:0003690,GO:0003697,GO:0003714,GO:0003723,GO:0003725,GO:0003727,GO:0003730,GO:0003779,GO:0005524,GO:0008143,GO:0017069,GO:0017130,GO:0031490,GO:0034046,GO:0036002,GO:0042802,GO:0043021,GO:0043565,GO:0044877,GO:0070034,GO:0099122,GO:1990837,GO:1990841,GO:0000122,GO:0000381,GO:0007346,GO:0009048,GO:0032211,GO:0032922,GO:0033673,GO:…
	ENSGALG00000016915	MYC binding protein 2, E3 ubiquitin protein ligase [Source:HGNC Symbol;Acc:HGNC:23386]	0.585794	0.155878	0.340881	0.546309	-0.244913	0.979232	GO:0005634,GO:0005085,GO:0008270,GO:0008536,GO:0042803,GO:0061630,GO:0008045,GO:0016567,GO:0021785,GO:0021952,GO:0032880,GO:0042177,GO:0048667,GO:0050905,GO:0051493,GO:1902667,GO:0015630,GO:0030424,GO:0043231
	ENSGALG00000039182	transducin beta like 1 X-linked receptor 1 [Source:NCBI gene;Acc:426284]	0.0442278	0.93611	-0.198426	0.793705	-0.242653	0.984362	GO:0006357,GO:0003714,GO:0003677,GO:0008013,GO:0042393,GO:0044212,GO:0047485,GO:0000122,GO:0002021,GO:0010468,GO:0016042,GO:0016575,GO:0035264,GO:0043161,GO:0045892,GO:0045893,GO:0045944,GO:0050872,GO:0060612,GO:0060613,GO:0090207,GO:0090263,GO:0000118,GO:0005634,GO:0017053,GO:0072686
	ENSGALG00000034179	solute carrier family 12 member 4 [Source:HGNC Symbol;Acc:HGNC:10913]	0.111171	0.818488	-0.131396	0.845704	-0.242567	0.979232	GO:0016020,GO:0016021,GO:0055085,GO:0005887,GO:0006811,GO:0007268,GO:0015379,GO:1902476,GO:0005215,GO:0010107,GO:0015377,GO:0071477,GO:0006884,GO:0055064,GO:0055075,GO:0019901,GO:0071805
	ENSGALG00000001749	acyl-CoA synthetase bubblegum family member 2 [Source:NCBI gene;Acc:420090]	-0.51266	0.275298	-0.75365	0.166969	-0.24099	0.984362	GO:0003824,GO:0004467,GO:0047617,GO:0006631,GO:0005737,GO:0005739,GO:0005829
	ENSGALG00000033557	cathepsin H [Source:HGNC Symbol;Acc:HGNC:2535]	0.711621	0.110666	0.470803	0.439316	-0.240818	0.984318	GO:0006508,GO:0008234,GO:0005615,GO:0016787,GO:0006915,GO:0008233,GO:0005764,GO:0004197,GO:0051603,GO:0004175,GO:0004177,GO:0004252,GO:0008656,GO:0016505,GO:0030108,GO:0070324,GO:0001913,GO:0002250,GO:0002764,GO:0006919,GO:0008284,GO:0010628,GO:0010634,GO:0010813,GO:0010815,GO:0010952,GO:0030335,GO:0031638,GO:0031648,GO:0032526,GO:0033619,GO:0043066,GO:0043129,GO:0045766,GO:0060448,GO:0070371,GO:…
	ENSGALG00000008537	EPH receptor B3 [Source:HGNC Symbol;Acc:HGNC:3394]	0.904391	0.0385368	0.663673	0.22507	-0.240718	0.981861	GO:0000166,GO:0005524,GO:0016301,GO:0016740,GO:0016310,GO:0016020,GO:0016021,GO:0004672,GO:0006468,GO:0004713,GO:0005887,GO:0018108,GO:0007169,GO:0005003,GO:0008046,GO:0001525,GO:0001655,GO:0007411,GO:0007413,GO:0016477,GO:0021952,GO:0022038,GO:0022407,GO:0031290,GO:0034446,GO:0043087,GO:0046777,GO:0048013,GO:0048538,GO:0048546,GO:0050770,GO:0051965,GO:0060021,GO:0060996,GO:0060997
	ENSGALG00000026490	ribosomal protein S16 [Source:HGNC Symbol;Acc:HGNC:10396]	-0.472148	0.219186	-0.712188	0.0919572	-0.240039	0.979232	GO:0003735,GO:0006412,GO:0005840,GO:0022627,GO:0003723,GO:0000462,GO:0006364,GO:0042274,GO:1990830
	ENSGALG00000006783	procollagen-lysine,2-oxoglutarate 5-dioxygenase 2 [Source:HGNC Symbol;Acc:HGNC:9082]	-0.424111	0.218822	-0.663907	0.0712709	-0.239797	0.971354	GO:0055114,GO:0016491,GO:0005783,GO:0008475,GO:0030199,GO:0046872,GO:0005506,GO:0016705,GO:0031418,GO:0032963,GO:0017185,GO:0046947,GO:0001666
	ENSGALG00000009612	transforming growth factor beta 2 [Source:NCBI gene;Acc:421352]	-0.824654	0.0161125	-1.06418	0.00369918	-0.239526	0.979232	GO:0005615,GO:0010469,GO:0005576,GO:0008083,GO:0005125,GO:0042981,GO:0005160,GO:0010862,GO:0043408,GO:0048468,GO:0060395,GO:0007507,GO:0008284,GO:0042493,GO:0007179,GO:0042127,GO:0060317,GO:0005114,GO:0042803,GO:0008285,GO:0030308,GO:0031012,GO:0016477,GO:0008219,GO:0043525,GO:0006468,GO:0001540,GO:0005102,GO:0034714,GO:0000902,GO:0001654,GO:0001837,GO:0003007,GO:0007050,GO:0007435,GO:0008347,GO:…
GADD45B	ENSGALG00000028005	GADD45G growth arrest and DNA damage inducible gamma [Source:NCBI gene;Acc:429929]	4.23483	4.22851e-22	3.99573	4.33231e-18	-0.239104	0.985445	GO:0005634,GO:0005737,GO:0051726,GO:0000185,GO:0043065,GO:0046330,GO:1900745
	ENSGALG00000016739	HECT and RLD domain containing E3 ubiquitin protein ligase 2 [Source:NCBI gene;Acc:418682]	0.00140343	0.997731	-0.237513	0.737357	-0.238917	0.982882	GO:0016740,GO:0005634,GO:0004842,GO:0016567,GO:0046872,GO:0008270,GO:0043161,GO:0006974,GO:0031625,GO:0032183,GO:0007283,GO:0005737
	ENSGALG00000008051	myotubularin related protein 3 [Source:NCBI gene;Acc:417015]	1.63719	4.02754e-06	1.39964	0.000414535	-0.23755	0.979579	GO:0004725,GO:0016311,GO:0035335,GO:0046872,GO:0004438,GO:0004722,GO:0019903,GO:0052629,GO:0006470,GO:0042149,GO:0046856,GO:0060304,GO:1904562,GO:2000785,GO:0005737,GO:0016020,GO:0019898
	ENSGALG00000043193	TATA-box binding protein associated factor 2 [Source:NCBI gene;Acc:428389]	-0.166117	0.765625	-0.403383	0.541732	-0.237265	0.984362	GO:0005669,GO:0044212,GO:0000086,GO:0006367,GO:0045944,GO:0033276
	ENSGALG00000029918	SMG5, nonsense mediated mRNA decay factor [Source:HGNC Symbol;Acc:HGNC:24644]	0.575137	0.205557	0.33903	0.601727	-0.236107	0.984362	GO:0005737,GO:0000184,GO:0043021,GO:0042162,GO:0090501,GO:0004540,GO:0031625,GO:0042826,GO:0051721,GO:0070034,GO:0007004,GO:0032204,GO:0035303,GO:0043487,GO:0005634,GO:0005697
	ENSGALG00000020249	Rap guanine nucleotide exchange factor 2 [Source:HGNC Symbol;Acc:HGNC:16854]	-0.0202548	0.969622	-0.256173	0.695566	-0.235918	0.979579	GO:0007165,GO:0005096,GO:0005085,GO:0007264,GO:0043547,GO:0042127,GO:0017034,GO:0005088,GO:0030165,GO:0030552,GO:0031697,GO:0050699,GO:0070300,GO:0007186,GO:0007218,GO:0008285,GO:0019933,GO:0030033,GO:0031175,GO:0032486,GO:0043950,GO:0045860,GO:0050774,GO:0061028,GO:0070374,GO:0071320,GO:0071321,GO:0071880,GO:0072659,GO:0090557,GO:1901888,GO:2000481,GO:2000670,GO:0005737,GO:0005770,GO:0005829,GO:…
	ENSGALG00000011937	nuclear factor, erythroid 2 like 1 [Source:NCBI gene;Acc:417987]	-0.860648	0.0173529	-1.09644	0.00557605	-0.235796	0.979232	GO:0016020,GO:0016021,GO:0005634,GO:0003677,GO:0005737,GO:0006355,GO:0003700,GO:0006629,GO:0045893,GO:0005783,GO:0005789,GO:0008289,GO:0008202,GO:0008203,GO:0000976,GO:0034599,GO:0006366,GO:0000980,GO:0001205,GO:0019904,GO:0044877,GO:0030218,GO:0045944,GO:0005829,GO:0032991
	ENSGALG00000035677	ribosomal protein L35 [Source:NCBI gene;Acc:374133]	-0.568472	0.258718	-0.803831	0.159102	-0.235358	0.984362	GO:0003735,GO:0006412,GO:0005622,GO:0005840,GO:0003729,GO:0022625,GO:0000463
	ENSGALG00000031890	Y-box binding protein 3 [Source:NCBI gene;Acc:396371]	-0.119557	0.796423	-0.354804	0.489349	-0.235246	0.979232	GO:0003677,GO:0006355,GO:0003676,GO:0000977,GO:0001227,GO:0003730,GO:1905538,GO:0000122,GO:0001701,GO:0007283,GO:0008584,GO:0009566,GO:0043066,GO:0046622,GO:0048642,GO:0060546,GO:0071356,GO:0071474,GO:1902219,GO:0005634,GO:0005737,GO:0005829
	ENSGALG00000003256	ATPase H+ transporting V0 subunit a1 [Source:NCBI gene;Acc:395474]	1.13208	0.0046269	0.897655	0.0679707	-0.234421	0.98212	GO:0016020,GO:0016021,GO:0006811,GO:0015078,GO:0015991,GO:0000220,GO:0033179,GO:0051117,GO:0016241,GO:1901998,GO:0005737,GO:0005794,GO:0005829,GO:0005886,GO:0016607,GO:0043231
	ENSGALG00000014688	zyxin [Source:NCBI gene;Acc:418300]	0.203318	0.629985	-0.0308372	0.959062	-0.234155	0.979232	GO:0005634,GO:0005623,GO:0046872,GO:0005737,GO:0007155,GO:0005856,GO:0030054,GO:0005515,GO:0005925,GO:0001725,GO:0051393,GO:0007160,GO:0007179,GO:0007229,GO:0043149,GO:0071346,GO:0005829,GO:0005913,GO:0045335
	ENSGALG00000005006	ubiquitin like modifier activating enzyme 2 [Source:NCBI gene;Acc:415784]	1.51874	2.18022e-05	1.28462	0.00177283	-0.234121	0.979579	GO:0000166,GO:0005524,GO:0046872,GO:0005737,GO:0016925,GO:0008641,GO:0016881,GO:0000287,GO:0008134,GO:0019948,GO:0032183,GO:0044388,GO:0044390,GO:0046982,GO:0005654,GO:0031510
	ENSGALG00000014236	ATPase phospholipid transporting 8A1 [Source:HGNC Symbol;Acc:HGNC:13531]	3.50745	6.66703e-19	3.27371	8.75095e-15	-0.233739	0.984362	GO:0000166,GO:0005524,GO:0016020,GO:0016021,GO:0016787,GO:0005886,GO:0000287,GO:0004012,GO:0015914,GO:0045332,GO:0005802,GO:0005794,GO:0007612,GO:0030335,GO:0061092,GO:0005783,GO:0043231
LRP3	ENSGALG00000004853	LDL receptor related protein 3 [Source:HGNC Symbol;Acc:HGNC:6695]	4.29808	5.90145e-29	4.06462	6.35973e-24	-0.23346	0.980995	GO:0016020,GO:0016021
PRUNE2	ENSGALG00000015167	prune homolog 2 [Source:NCBI gene;Acc:768768]	-1.23802	0.000840741	-1.47106	0.000361974	-0.233041	0.979579	GO:0005737,GO:0006915,GO:0004309,GO:0006798
	ENSGALG00000003078	monocyte to macrophage differentiation associated [Source:NCBI gene;Acc:417397]	0.924371	0.0104913	0.691371	0.116617	-0.232999	0.979232	GO:0016020,GO:0016021,GO:0006468,GO:0019835,GO:0004672,GO:0032880,GO:0045666,GO:0045860,GO:0005794
	ENSGALG00000012374	FERM domain containing 6 [Source:HGNC Symbol;Acc:HGNC:19839]	0.579853	0.202743	0.347234	0.587601	-0.232619	0.984362	GO:0005856,GO:0031032,GO:0003383,GO:0032970,GO:0034613,GO:0043296
	ENSGALG00000009704	carbohydrate sulfotransferase 15 [Source:HGNC Symbol;Acc:HGNC:18137]	0.0161741	0.972695	-0.216158	0.736477	-0.232332	0.979579	GO:0016020,GO:0016021,GO:0050656,GO:0050659,GO:0019319
	ENSGALG00000004661	shisa family member 5 [Source:NCBI gene;Acc:415948]	-0.081827	0.850071	-0.313743	0.529943	-0.231916	0.979232	GO:0016020,GO:0016021,GO:0005783,GO:0042771,GO:0072332,GO:0005635
	ENSGALG00000008939	far upstream element binding protein 1 [Source:NCBI gene;Acc:424551]	0.139674	0.802647	-0.091223	0.909643	-0.230897	0.984362	GO:0006355,GO:0003676,GO:0003723,GO:0010628,GO:0005634,GO:0005654
	ENSGALG00000009250	heterogeneous nuclear ribonucleoprotein A3 [Source:HGNC Symbol;Acc:HGNC:24941]	-0.854952	0.0520901	-1.08501	0.0295948	-0.230059	0.984362	GO:0003676,GO:0003723,GO:0003729,GO:1990904,GO:0005634,GO:0005654,GO:0071013
	ENSGALG00000006097	plexin A1 [Source:HGNC Symbol;Acc:HGNC:9099]	-0.317374	0.419614	-0.547207	0.20075	-0.229833	0.979232	GO:0016020,GO:0016021,GO:0005887,GO:0007165,GO:0017154,GO:0007162,GO:0008360,GO:0030334,GO:0043087,GO:0050772,GO:0071526,GO:1902287,GO:0002116,GO:0014910,GO:0060666,GO:0097485,GO:1990138
	ENSGALG00000041013	tensin 1 [Source:NCBI gene;Acc:396439]	0.204631	0.625999	-0.024958	0.96589	-0.229589	0.979232	GO:0007044,GO:0010761,GO:0005925,GO:0030055
	ENSGALG00000004237	protein kinase cAMP-dependent type I regulatory subunit alpha [Source:NCBI gene;Acc:417438]	0.311171	0.42469	0.0816168	0.894442	-0.229555	0.979232	GO:0000166,GO:0016020,GO:0005886,GO:0005829,GO:0047555,GO:0019934,GO:0008603,GO:0030552,GO:0001932,GO:0005952,GO:0004862,GO:0019904,GO:0031625,GO:0034236,GO:0001707,GO:0006469,GO:0007507,GO:0045214,GO:0046007,GO:0060038,GO:2000480,GO:0001772,GO:0005737,GO:0005930,GO:0031588,GO:0031594,GO:0032991,GO:0044853
	ENSGALG00000017370	cAMP regulated phosphoprotein 19 [Source:NCBI gene;Acc:768853]	-0.239729	0.597011	-0.467056	0.368693	-0.227326	0.979579	GO:0005737,GO:0043666,GO:0043086,GO:0032515,GO:0019888,GO:0007049,GO:0051301,GO:0004864,GO:0035308,GO:0000278,GO:0005102,GO:0019212,GO:0051721,GO:0000086,GO:0015459,GO:0045722
	ENSGALG00000009330	delta 4-desaturase, sphingolipid 1 [Source:NCBI gene;Acc:421327]	0.0495381	0.924126	-0.176889	0.809984	-0.226427	0.984362	GO:0016020,GO:0016021,GO:0016491,GO:0055114,GO:0006629,GO:0005783,GO:0005789,GO:0006633,GO:0046513,GO:0006631,GO:0042284,GO:0030148,GO:0005739
	ENSGALG00000015612	LDL receptor related protein associated protein 1 [Source:NCBI gene;Acc:395936]	-0.71434	0.100832	-0.939445	0.0623902	-0.225105	0.984362	GO:0005783,GO:0008201,GO:0005576,GO:1900116,GO:0048019,GO:0050750,GO:0070326,GO:0002091,GO:0010916,GO:0032091,GO:0045056,GO:0048259,GO:0060548,GO:1900222,GO:0005768,GO:0005793,GO:0005794,GO:0005801,GO:0005886,GO:0048237
USP18	ENSGALG00000013057	ubiquitin specific peptidase 18 [Source:NCBI gene;Acc:418167]	6.38867	5.01814e-85	6.16359	8.01609e-77	-0.225079	0.979232	GO:0005829,GO:0004843,GO:0016579,GO:0036459,GO:0006511,GO:0004197,GO:0031647,GO:0019785,GO:0009617,GO:0035634
	ENSGALG00000011300	DNA topoisomerase 2-beta [Source:NCBI gene;Acc:395966]	0.0655698	0.89707	-0.158871	0.828465	-0.224441	0.984362	GO:0000166,GO:0005524,GO:0005634,GO:0003677,GO:0003916,GO:0016853,GO:0006265,GO:0003918,GO:0061505,GO:0006259,GO:0000712,GO:0003682,GO:0005080,GO:0008022,GO:0019899,GO:0042826,GO:0046982,GO:0000819,GO:0001764,GO:0007409,GO:0030900,GO:0044774,GO:0045870,GO:0000792,GO:0005654,GO:0005829,GO:0019035
	ENSGALG00000002774	tetraspanin 3 [Source:NCBI gene;Acc:415348]	-0.669101	0.088277	-0.891859	0.040013	-0.222758	0.979579	GO:0016020,GO:0016021,GO:0005887,GO:0007166
	ENSGALG00000029500	NADH dehydrogenase subunit 5 [Source:NCBI gene;Acc:807642]	-0.383596	0.662357	-0.606024	0.54312	-0.222428	0.998884	GO:0016020,GO:0016021,GO:0055114,GO:0003954,GO:0008137,GO:0016491,GO:0042773,GO:0005739,GO:0005743,GO:0005747,GO:0070469
	ENSGALG00000009500	VPS50, EARP/GARPII complex subunit [Source:NCBI gene;Acc:420560]	1.53748	3.58927e-05	1.31674	0.00222566	-0.220743	0.984362	GO:0005829,GO:0015031,GO:0005768,GO:0032456,GO:0055037,GO:1990745,GO:0000149
	ENSGALG00000016285	glycerol kinase [Source:NCBI gene;Acc:418589]	0.167546	0.743612	-0.0528992	0.943839	-0.220445	0.984362	GO:0016301,GO:0016740,GO:0016310,GO:0005737,GO:0005739,GO:0005975,GO:0016773,GO:0004370,GO:0006071,GO:0006072,GO:0006641,GO:0046167
	ENSGALG00000016236	ubiquitin specific peptidase 9 X-linked [Source:NCBI gene;Acc:418569]	0.164816	0.716839	-0.0536298	0.932721	-0.218446	0.979579	GO:0005737,GO:0004843,GO:0016579,GO:0036459,GO:0006511,GO:0004197
	ENSGALG00000025755	serine palmitoyltransferase small subunit A [Source:NCBI gene;Acc:423318]	0.0377866	0.937916	-0.180009	0.790423	-0.217796	0.984362	GO:0004758,GO:0046513,GO:0017059
	ENSGALG00000016719	TNF receptor superfamily member 21 [Source:NCBI gene;Acc:422062]	-0.056809	0.890508	-0.274313	0.567576	-0.217504	0.979232	GO:0016020,GO:0016021,GO:0007165,GO:0001783,GO:0002250,GO:0006915,GO:0006959,GO:0030889,GO:0031642,GO:0042130,GO:0042552,GO:0048713,GO:0050852,GO:0051402,GO:0071356,GO:0097252,GO:2000663,GO:2000666,GO:2001180,GO:0005887,GO:0030424,GO:0031226
	ENSGALG00000033630	LDL receptor related protein 12 [Source:HGNC Symbol;Acc:HGNC:31708]	0.182641	0.690312	-0.0347874	0.956646	-0.217428	0.979579	GO:0001764,GO:0031175,GO:0005887
	ENSGALG00000040655	FAM20A, golgi associated secretory pathway pseudokinase [Source:HGNC Symbol;Acc:HGNC:23015]	0.393173	0.367754	0.176475	0.792465	-0.216698	0.984318	GO:0070166,GO:0071902,GO:0043539,GO:0001934,GO:0009617,GO:0031214,GO:0044691,GO:0055074,GO:0005615,GO:0005623,GO:0005783,GO:0005794
	ENSGALG00000005587	eukaryotic translation initiation factor 4 gamma 2 [Source:NCBI gene;Acc:395905]	-0.161332	0.673934	-0.377745	0.351144	-0.216413	0.979232	GO:0003723,GO:0005829
MOV10	ENSGALG00000001558	Mov10 RISC complex RNA helicase [Source:NCBI gene;Acc:419872]	4.52343	6.41386e-46	4.30741	6.26811e-39	-0.216028	0.979232	GO:0005829,GO:0043186,GO:0035194,GO:0035195,GO:0035279,GO:0000932
	ENSGALG00000008240	CASP8 and FADD like apoptosis regulator [Source:NCBI gene;Acc:424080]	1.10821	0.00815974	0.893395	0.0885235	-0.214815	0.994031	GO:0005737,GO:0042981,GO:0006508,GO:0043085,GO:0008234,GO:0004197,GO:0006915,GO:0097153,GO:0010952,GO:0002020,GO:0008047,GO:0016504,GO:0046982,GO:0007519,GO:0009617,GO:0014732,GO:0014842,GO:0014866,GO:0043066,GO:0043123,GO:0043154,GO:0043403,GO:0051092,GO:0060544,GO:0060546,GO:1901740,GO:1902042,GO:2001237,GO:0031264,GO:0097342
	ENSGALG00000003590	chromosome 17 open reading frame 58 [Source:HGNC Symbol;Acc:HGNC:27568]	0.257961	0.522134	0.0434319	0.941426	-0.21453	0.979232	-
	ENSGALG00000037695	odd-skipped related transciption factor 2 [Source:NCBI gene;Acc:771523]	3.04291	8.71358e-16	2.83044	2.81525e-12	-0.212472	0.993519	GO:0006366,GO:0045944,GO:0003676,GO:0000122,GO:0000977,GO:0007507,GO:0060173,GO:0001228,GO:0043565,GO:0001655,GO:0001656,GO:0001823,GO:0002062,GO:0007498,GO:0008284,GO:0009792,GO:0010628,GO:0030154,GO:0030501,GO:0033687,GO:0035115,GO:0035116,GO:0036023,GO:0042474,GO:0042476,GO:0042733,GO:0043009,GO:0045893,GO:0048565,GO:0048704,GO:0050679,GO:0060021,GO:0060272,GO:0060322,GO:0060349,GO:0061029,GO:…
	ENSGALG00000032687	pleckstrin homology like domain family A member 2 [Source:NCBI gene;Acc:423088]	0.539046	0.130426	0.326779	0.498367	-0.212267	0.979232	-
	ENSGALG00000004937	vestigial like family member 4 [Source:NCBI gene;Acc:415962]	1.135	0.00299707	0.923808	0.037941	-0.211193	0.984362	GO:0006355
	ENSGALG00000001658	ribosomal protein L19 [Source:NCBI gene;Acc:420003]	-0.0671073	0.870622	-0.278286	0.550833	-0.211179	0.979232	GO:0003735,GO:0006412,GO:0005622,GO:0005840,GO:0022625,GO:0002181,GO:0042788
	ENSGALG00000035068	DnaJ heat shock protein family (Hsp40) member C13 [Source:HGNC Symbol;Acc:HGNC:30343]	1.35427	4.46306e-05	1.1438	0.00206565	-0.210474	0.979579	GO:0006898,GO:0007032,GO:1902954,GO:2000641,GO:0005829,GO:0010008,GO:0031901,GO:0043231,GO:0071203
	ENSGALG00000034396	transmembrane protein 50B [Source:HGNC Symbol;Acc:HGNC:1280]	1.32783	0.000426596	1.11757	0.011527	-0.210264	0.984362	GO:0016020,GO:0016021,GO:0032511,GO:0005783
	ENSGALG00000038758	matrix metallopeptidase 15 [Source:HGNC Symbol;Acc:HGNC:7161]	-0.863948	0.0389452	-1.07379	0.0237607	-0.209844	0.991665	GO:0016020,GO:0016021,GO:0016787,GO:0046872,GO:0005887,GO:0008270,GO:0006508,GO:0008233,GO:0004222,GO:0008237,GO:0031012,GO:0035987
	ENSGALG00000012050	trinucleotide repeat containing 6B [Source:NCBI gene;Acc:418010]	1.14792	0.00408335	0.939687	0.0531589	-0.208228	0.991665	GO:0005654,GO:0035278,GO:0000932,GO:0035195,GO:0060213,GO:0035068
	ENSGALG00000037880	Gallus gallus ATP synthase, H+ transporting, mitochondrial F1 complex, alpha subunit 1, cardiac muscle (ATP5A1Z), mRNA. [Source:RefSeq mRNA;Acc:NM_204286]	-0.394867	0.376899	-0.60216	0.240265	-0.207294	0.984362	GO:0000166,GO:0005524,GO:0006811,GO:0006979,GO:0046933,GO:0015986,GO:0099132,GO:0000275,GO:0045261,GO:0032559,GO:1902600,GO:0006754,GO:0046034,GO:0043531,GO:0022900
	ENSGALG00000016764	eukaryotic translation initiation factor 5B [Source:NCBI gene;Acc:395514]	-0.265159	0.633996	-0.471639	0.483886	-0.20648	0.997855	GO:0006413,GO:0005525,GO:0003924,GO:0003743,GO:0006446,GO:0005737
	ENSGALG00000006461	ubiquitin protein ligase E3C [Source:NCBI gene;Acc:420447]	1.48238	9.35183e-06	1.27607	0.000684488	-0.206313	0.981861	GO:0016740,GO:0004842,GO:0000209,GO:0006511,GO:0061631
	ENSGALG00000036787	hydroxysteroid 17-beta dehydrogenase 12 [Source:HGNC Symbol;Acc:HGNC:18646]	-0.444765	0.265959	-0.650132	0.155952	-0.205367	0.982882	GO:0016020,GO:0016021,GO:0016491,GO:0055114,GO:0001968,GO:0005518,GO:0008201,GO:0016509,GO:0010811,GO:0030198,GO:0031012
	ENSGALG00000010746	transmembrane protein 59 [Source:NCBI gene;Acc:424656]	-0.0387313	0.936292	-0.243378	0.702789	-0.204646	0.984362	GO:0016020,GO:0016021,GO:0006508,GO:0004175,GO:0010508,GO:0010955,GO:0090285,GO:1903077,GO:0000137,GO:0000138,GO:0005764,GO:0005770,GO:0005797
	ENSGALG00000002022	beta-1,4-galactosyltransferase 1 [Source:NCBI gene;Acc:396121]	0.77326	0.0684121	0.568878	0.308204	-0.204381	0.994031	GO:0016740,GO:0016020,GO:0016021,GO:0016757,GO:0005975,GO:0003831,GO:0003945,GO:0004461,GO:0008378,GO:0030145,GO:0035250,GO:0002064,GO:0002526,GO:0005989,GO:0006012,GO:0006486,GO:0006487,GO:0007155,GO:0007339,GO:0007341,GO:0008285,GO:0009101,GO:0009312,GO:0030198,GO:0042060,GO:0043065,GO:0045136,GO:0050900,GO:0051260,GO:0060046,GO:0060054,GO:0060055,GO:0000138,GO:0005794,GO:0005886,GO:0009897,GO:…
	ENSGALG00000014718	mitogen-activated protein kinase kinase kinase 1 [Source:HGNC Symbol;Acc:HGNC:6848]	-0.211875	0.707013	-0.414345	0.545849	-0.20247	0.998884	GO:0004672,GO:0004674,GO:0005524,GO:0006468,GO:0005737,GO:0005622,GO:0008270,GO:0023014,GO:0031098,GO:0032147,GO:0019901,GO:0071260
	ENSGALG00000040999	eukaryotic translation initiation factor 3 subunit B [Source:HGNC Symbol;Acc:HGNC:3280]	-0.494199	0.258782	-0.696443	0.172017	-0.202244	0.991665	GO:0003676,GO:0005737,GO:0003723,GO:0003743,GO:0006412,GO:0006413,GO:0001732,GO:0002183,GO:0005852,GO:0016282,GO:0033290,GO:0031369,GO:0006446,GO:0075522,GO:0075525,GO:0071541
	ENSGALG00000036086	transgelin 2 [Source:HGNC Symbol;Acc:HGNC:11554]	-0.678908	0.104336	-0.880236	0.0552359	-0.201328	0.984362	GO:0030855
	ENSGALG00000038128	ubiquitin conjugating enzyme E2 D2 [Source:HGNC Symbol;Acc:HGNC:12475]	0.871134	0.042146	0.670689	0.221438	-0.200445	0.994031	GO:0000166,GO:0005524,GO:0016740,GO:0006511,GO:0000151,GO:0061631,GO:0004842,GO:0031625,GO:0000209,GO:0016567,GO:0051865,GO:0070936,GO:0032991
	ENSGALG00000008380	diacylglycerol kinase zeta [Source:NCBI gene;Acc:423197]	1.02994	0.0176541	0.829549	0.126003	-0.200388	0.994411	GO:0000166,GO:0005524,GO:0016301,GO:0016740,GO:0016310,GO:0035556,GO:0007165,GO:0003951,GO:0004143,GO:0007205,GO:0046339,GO:0046486,GO:0046834,GO:0090216,GO:0005634,GO:0016607,GO:0030027
COL12A1	ENSGALG00000015908	collagen type XII alpha 1 chain [Source:NCBI gene;Acc:395875]	-1.26597	4.63281e-05	-1.46479	3.43523e-06	-0.198821	0.979579	GO:0062023,GO:0030199,GO:0005595,GO:0035987
	ENSGALG00000029381	transporter 2, ATP-binding cassette, sub-family B (MDR/TAP) [Source:NCBI gene;Acc:427728]	2.91942	2.68563e-17	2.72074	2.27292e-13	-0.198687	0.990675	GO:0000166,GO:0005524,GO:0016020,GO:0016021,GO:0055085,GO:0016887,GO:0042626,GO:0030176,GO:0042287,GO:0042886,GO:0042825,GO:0019885,GO:0015440
	ENSGALG00000029301	bone morphogenetic protein 2 [Source:NCBI gene;Acc:378779]	-0.794892	0.0984615	-0.993027	0.0769999	-0.198135	0.998884	GO:0005615,GO:0010469,GO:0005576,GO:0008083,GO:0000122,GO:0055114,GO:0005125,GO:0042981,GO:0005160,GO:0010862,GO:0043408,GO:0048468,GO:0060395,GO:0030509,GO:0004745,GO:0019211,GO:0039706,GO:0046332,GO:0046982,GO:0070700,GO:0000187,GO:0001649,GO:0001658,GO:0001666,GO:0001701,GO:0001837,GO:0001934,GO:0001938,GO:0002062,GO:0003130,GO:0003181,GO:0003203,GO:0003308,GO:0006029,GO:0006355,GO:0006468,GO:…
	ENSGALG00000011885	annexin A5 [Source:NCBI gene;Acc:428767]	-0.127639	0.794835	-0.324823	0.550407	-0.197184	0.984362	GO:0005509,GO:0005544,GO:0005515,GO:0017046,GO:0070588,GO:0008201,GO:0099132,GO:0010033,GO:0030971,GO:0005388,GO:0043065,GO:0051260,GO:0051283,GO:0051592,GO:0050819,GO:0030195,GO:0031982,GO:0005262,GO:0060090,GO:0055074,GO:0071284,GO:0097066,GO:0097211,GO:1901317,GO:1902721,GO:0034704,GO:0005622,GO:0009897,GO:0072563
	ENSGALG00000001364	casein kinase 1 alpha 1 like [Source:NCBI gene;Acc:395924]	0.496616	0.151804	0.299477	0.522695	-0.197138	0.979579	GO:0000166,GO:0005524,GO:0004672,GO:0004674,GO:0006468,GO:0000902,GO:0007030,GO:0018105,GO:0032436,GO:0045104,GO:0090090,GO:1904424,GO:0005813,GO:0005829,GO:0005847,GO:0016607,GO:0030877,GO:0036064,GO:0045095,GO:1990904,GO:0016301,GO:0016740,GO:0016310,GO:0005634,GO:0005737,GO:0005856,GO:0016055,GO:0005694,GO:0007049,GO:0051301,GO:0018107,GO:0005815,GO:0042995,GO:0000776,GO:0000777,GO:0000775
	ENSGALG00000010996	interferon regulatory factor 2 binding protein 2 [Source:HGNC Symbol;Acc:HGNC:21729]	1.0014	0.0203129	0.804343	0.123811	-0.197061	0.994031	GO:0005634,GO:0006366,GO:0045944,GO:0001078,GO:0000977,GO:0001228,GO:0000122,GO:0002327,GO:0005654
	ENSGALG00000042011	Gallus gallus heterogeneous nuclear ribonucleoprotein A1 (HNRNPA1), mRNA. [Source:RefSeq mRNA;Acc:NM_001318418]	-0.82904	0.0884584	-1.02607	0.0675714	-0.197026	0.998884	GO:0003676,GO:0003723,GO:0003729,GO:1990904
	ENSGALG00000003108	SMG6, nonsense mediated mRNA decay factor [Source:HGNC Symbol;Acc:HGNC:17809]	0.886033	0.0272543	0.689919	0.170817	-0.196114	0.994031	GO:0005737,GO:0090502,GO:0000184,GO:0043021,GO:0042162,GO:0090501,GO:0004540,GO:0070034,GO:0007004,GO:0043487,GO:0005697,GO:0003723,GO:0004521,GO:0070182,GO:0032204,GO:1904354,GO:0005634,GO:0005730,GO:0005829,GO:0035145,GO:0042254
	ENSGALG00000016444	ornithine decarboxylase 1 [Source:NCBI gene;Acc:421937]	1.03969	0.00426842	0.843877	0.0570774	-0.195808	0.985445	GO:0003824,GO:0005737,GO:0004586,GO:0006596,GO:0033387,GO:0042803,GO:0001822,GO:0008284,GO:0009615,GO:0042176,GO:0005829
	ENSGALG00000034834	WWC family member 3 [Source:HGNC Symbol;Acc:HGNC:29237]	0.913705	0.012761	0.71795	0.110891	-0.195754	0.984362	GO:0019900,GO:0032947,GO:0000122,GO:0035331,GO:0046621,GO:0005829
	ENSGALG00000005230	mediator complex subunit 13 [Source:HGNC Symbol;Acc:HGNC:22474]	0.486982	0.227349	0.291692	0.605612	-0.19529	0.984362	GO:0005634,GO:0006357,GO:0003712,GO:0016592,GO:0003713,GO:0038023,GO:0046966,GO:0006367,GO:0030518,GO:0030521,GO:0042632,GO:0045893,GO:0045944,GO:0070328,GO:1904168
	ENSGALG00000032997	elastin microfibril interfacer 2 [Source:HGNC Symbol;Acc:HGNC:19881]	-0.499894	0.304317	-0.695139	0.222607	-0.195245	0.996229	GO:0031012,GO:0010811,GO:0005576
	ENSGALG00000032734	ring finger protein 139 [Source:NCBI gene;Acc:420338]	1.1529	0.00399439	0.957668	0.0495061	-0.195232	0.994031	GO:0016020,GO:0016021,GO:0046872,GO:0008270,GO:0005783,GO:0002020,GO:0004842,GO:0019787,GO:0008285,GO:0016567,GO:0017148,GO:0031396,GO:0031648,GO:0036503,GO:0060628,GO:0070613,GO:2000060,GO:0036513
	ENSGALG00000013462	syntaxin 17 [Source:NCBI gene;Acc:420995]	2.34517	3.22293e-09	2.14996	1.00206e-06	-0.195214	0.998884	GO:0016020,GO:0016021,GO:0000421,GO:0006888,GO:0016192,GO:0006886,GO:0000149,GO:0005484,GO:0006906,GO:0048278,GO:0012505,GO:0031201,GO:0019903,GO:0007030,GO:0016240,GO:0034497,GO:0097111,GO:0097352,GO:0005739,GO:0005776,GO:0005789,GO:0005793,GO:0030897,GO:0044233
	ENSGALG00000017283	cyclin D2 [Source:NCBI gene;Acc:374047]	0.949896	0.0137866	0.754749	0.111865	-0.195146	0.991665	GO:0005634,GO:0005737,GO:0000278,GO:0008284,GO:0016538,GO:0000307,GO:0007049,GO:0019901,GO:0051301,GO:0000079,GO:0007088,GO:0045787,GO:1900087,GO:0007616,GO:0008344,GO:0051726,GO:0071481,GO:0097129
	ENSGALG00000029766	integrin subunit beta 5 [Source:NCBI gene;Acc:395142]	0.708554	0.0741607	0.513443	0.310677	-0.19511	0.986339	GO:0016020,GO:0016021,GO:0005178,GO:0007155,GO:0007160,GO:0007229,GO:0016477,GO:0033627,GO:0005925,GO:0008305,GO:0009986,GO:0038023,GO:0007179,GO:0035987,GO:0043149,GO:0090136,GO:0034684,GO:0043235
LY6E	ENSGALG00000041621	lymphocyte antigen 6 family member E [Source:NCBI gene;Acc:395550]	4.51183	6.801e-58	4.31685	1.93856e-51	-0.194978	0.979232	GO:0016020,GO:0016021,GO:0005886,GO:0030550,GO:2000272,GO:0031225,GO:0009986
	ENSGALG00000036101	Rho GTPase activating protein 35 [Source:HGNC Symbol;Acc:HGNC:4591]	0.546445	0.131952	0.351575	0.460436	-0.19487	0.979579	GO:0007165,GO:0005525,GO:0003924,GO:0043547,GO:0000977,GO:0001227,GO:0005096,GO:0005543,GO:0000122,GO:0001843,GO:0007411,GO:0007413,GO:0008064,GO:0008360,GO:0010976,GO:0016477,GO:0021955,GO:0030879,GO:0030900,GO:0030950,GO:0031668,GO:0032956,GO:0035024,GO:0043010,GO:0043116,GO:0044319,GO:0045724,GO:0045892,GO:0050770,GO:0097485,GO:0005737,GO:0015629,GO:0036064
	ENSGALG00000015094	zinc finger and BTB domain containing 20 [Source:HGNC Symbol;Acc:HGNC:13503]	0.382025	0.484279	0.187179	0.824844	-0.194846	0.998884	GO:0003676,GO:0001078,GO:0003677,GO:0044212,GO:0000122,GO:0010629,GO:0032728,GO:0032755,GO:0032760,GO:0045821,GO:0045892,GO:0046889,GO:0055088,GO:0071333,GO:0005634,GO:0005654,GO:0005737,GO:0016604
	ENSGALG00000026313	Rho family GTPase 3 [Source:HGNC Symbol;Acc:HGNC:671]	0.29766	0.48879	0.104251	0.873018	-0.193409	0.984362	GO:0000166,GO:0005737,GO:0005622,GO:0005525,GO:0003924,GO:0043231,GO:0032956,GO:0051017,GO:0007264,GO:0007266,GO:0008360,GO:0030334,GO:0005938,GO:0007015,GO:0019901,GO:0030950,GO:0032153
	ENSGALG00000014122	cytochrome b5 reductase 3 [Source:NCBI gene;Acc:418220]	-0.709081	0.0548979	-0.901782	0.0302143	-0.1927	0.984362	GO:0055114,GO:0016491,GO:0004128,GO:0050660,GO:0005783,GO:0005811,GO:0071949
	ENSGALG00000017357	serine and arginine rich splicing factor 2 [Source:NCBI gene;Acc:396195]	0.330179	0.473056	0.137869	0.845704	-0.19231	0.994031	GO:0003723,GO:0043484,GO:0005634,GO:0005737,GO:0003676,GO:0006397,GO:0000381,GO:0045292,GO:0008380
	ENSGALG00000035717	heparan sulfate proteoglycan 2 [Source:NCBI gene;Acc:429806]	-0.744605	0.0266096	-0.936816	0.00858118	-0.19221	0.979579	GO:0005509
	ENSGALG00000007395	ATP binding cassette subfamily C member 2 [Source:NCBI gene;Acc:423828]	0.652936	0.110568	0.461502	0.378413	-0.191434	0.990675	GO:0000166,GO:0005524,GO:0016020,GO:0016021,GO:0055085,GO:0005887,GO:0022857,GO:0016887,GO:0042626,GO:0008514,GO:0016324,GO:0015711
	ENSGALG00000001949	malate dehydrogenase 2 [Source:HGNC Symbol;Acc:HGNC:6971]	-0.0147563	0.977954	-0.20607	0.772304	-0.191314	0.994031	GO:0055114,GO:0003824,GO:0016491,GO:0005975,GO:0019752,GO:0006099,GO:0016616,GO:0016615,GO:0030060,GO:0006108,GO:0006475,GO:0009060,GO:0005739,GO:0016020,GO:0043209
	ENSGALG00000015147	aldehyde dehydrogenase 1 family member A1 [Source:NCBI gene;Acc:395264]	1.8317	8.2385e-07	1.64157	4.90297e-05	-0.190134	0.994031	GO:0055114,GO:0016491,GO:0016620,GO:0004029,GO:0018479,GO:0005829
	ENSGALG00000025842	tropomyosin 2 [Source:NCBI gene;Acc:396430]	-0.37603	0.420595	-0.566144	0.265252	-0.190114	0.994031	GO:0003779,GO:0043462,GO:0005737,GO:0005856,GO:0051015,GO:0005884,GO:0007015,GO:0042803,GO:0005515,GO:0042802,GO:0046982,GO:0015629,GO:0008092
	ENSGALG00000012525	formin like 2 [Source:HGNC Symbol;Acc:HGNC:18267]	1.24898	0.00134591	1.05969	0.019963	-0.189283	0.994031	GO:0003779,GO:0030036,GO:0017048,GO:0007010,GO:0016043,GO:0022604,GO:0030866
	ENSGALG00000015773	pentatricopeptide repeat domain 3 [Source:HGNC Symbol;Acc:HGNC:24717]	0.019172	0.970653	-0.169883	0.823334	-0.189055	0.998884	GO:0005739,GO:0019843,GO:0043024,GO:0032543,GO:0005654,GO:0005829,GO:0005886
	ENSGALG00000004048	protein tyrosine phosphatase, receptor type S [Source:NCBI gene;Acc:396375]	-0.0646504	0.896808	-0.25199	0.699562	-0.187339	0.994031	GO:0016020,GO:0016021,GO:0004725,GO:0016787,GO:0016791,GO:0006470,GO:0016311,GO:0035335,GO:0004721,GO:0008201,GO:0035374,GO:0010977,GO:0021510,GO:0021549,GO:0021766,GO:0021987,GO:0022038,GO:0030517,GO:0032687,GO:0032688,GO:0034164,GO:0048671,GO:0048681,GO:0061000,GO:0090557,GO:0099560,GO:0005886,GO:0030054,GO:0045202,GO:0045211,GO:0031410,GO:0030672,GO:0042803,GO:0042995,GO:0005887,GO:0030424,GO:…
	ENSGALG00000012222	rap1 GTPase-GDP dissociation stimulator 1 [Source:NCBI gene;Acc:422701]	0.93938	0.0345101	0.752209	0.17881	-0.187172	0.998884	GO:0005829,GO:0043547,GO:0032471,GO:0051561,GO:0005739,GO:0005783
	ENSGALG00000000814	heterogeneous nuclear ribonucleoprotein R [Source:NCBI gene;Acc:419570]	-0.221636	0.6538	-0.408766	0.48987	-0.18713	0.994031	GO:0003676,GO:0003723,GO:0005634,GO:0005654,GO:0071013,GO:1990904
	ENSGALG00000032045	muscleblind like splicing regulator 3 [Source:NCBI gene;Acc:422233]	1.18852	0.000459282	1.00141	0.00948976	-0.187109	0.984362	GO:0005634,GO:0046872,GO:0005737,GO:0003723,GO:0005654,GO:0000381,GO:0043484,GO:0045662
	ENSGALG00000002155	heparan sulfate 6-O-sulfotransferase 1 [Source:NCBI gene;Acc:395141]	0.313723	0.53663	0.12693	0.871637	-0.186793	0.998884	GO:0016740,GO:0016020,GO:0016021,GO:0008146,GO:0017095,GO:0001525,GO:0015012,GO:0015015,GO:0048286,GO:0048666,GO:0060716
	ENSGALG00000012704	myosin regulatory light chain interacting protein [Source:NCBI gene;Acc:420841]	2.23824	2.3496e-08	2.05159	2.96107e-06	-0.186653	0.998884	GO:0008092,GO:0005856,GO:0006511,GO:0004842,GO:0061630,GO:0007399,GO:0010977,GO:0010989,GO:0016567,GO:0031648,GO:0032803,GO:0042632,GO:0045732,GO:0005622
	ENSGALG00000008934	phosphatidylinositol-4,5-bisphosphate 3-kinase catalytic subunit alpha [Source:NCBI gene;Acc:424971]	1.02876	0.0202558	0.844047	0.124278	-0.18471	0.998884	GO:0000166,GO:0005524,GO:0016301,GO:0016740,GO:0016310,GO:0005737,GO:0005886,GO:0016020,GO:0016477,GO:0006468,GO:0046854,GO:0048015,GO:0016303,GO:0036092,GO:0032147,GO:0014065,GO:0005942,GO:0035005,GO:0046934,GO:0030168,GO:0035004,GO:0032584,GO:0090527,GO:0098586,GO:0004672,GO:0030295,GO:0043560,GO:1902379,GO:0001889,GO:0006006,GO:0007163,GO:0007411,GO:0010468,GO:0030031,GO:0033138,GO:0040014,GO:…
	ENSGALG00000002546	collagen type V alpha 1 chain [Source:NCBI gene;Acc:395568]	-0.989561	0.000590381	-1.17355	6.59743e-05	-0.183985	0.979232	GO:0030199,GO:0005615,GO:0031012,GO:0007155,GO:0008201,GO:0005201,GO:0030198,GO:0005588,GO:0043394,GO:0048407,GO:0001568,GO:0003007,GO:0016477,GO:0032964,GO:0035313,GO:0035989,GO:0043588,GO:0045112,GO:0048592,GO:0051128,GO:0097435,GO:1903225,GO:0005581,GO:0005604
	ENSGALG00000029190	muscleblind like splicing regulator 1 [Source:NCBI gene;Acc:425033]	-0.0281575	0.947379	-0.211761	0.698589	-0.183604	0.984362	GO:0046872,GO:0003723,GO:0003725,GO:0008380,GO:0043484,GO:0005634,GO:0005654,GO:0005737,GO:0005829,GO:0010494
	ENSGALG00000011020	cytochrome c, somatic [Source:NCBI gene;Acc:420624]	-0.779431	0.117094	-0.96234	0.100147	-0.182909	0.998884	GO:0046872,GO:0055114,GO:0005739,GO:0070469,GO:0020037,GO:0009055,GO:0006122,GO:0006123,GO:0005758,GO:0005737,GO:0043293
	ENSGALG00000006345	transmembrane protein 43 [Source:NCBI gene;Acc:416038]	0.13243	0.788618	-0.0493209	0.944835	-0.181751	0.994031	GO:0016020,GO:0016021,GO:0043621,GO:0071763,GO:0005637,GO:0005639,GO:0005788
	ENSGALG00000015193	coiled-coil domain containing 80 [Source:NCBI gene;Acc:395074]	-0.285566	0.549776	-0.465948	0.404926	-0.180382	0.994031	-
	ENSGALG00000014408	LLGL1, scribble cell polarity complex component [Source:HGNC Symbol;Acc:HGNC:6628]	0.273792	0.616553	0.0953128	0.913525	-0.178479	0.998884	GO:0005737,GO:0005886,GO:0005096,GO:0017137,GO:0043547,GO:0030864,GO:0030866,GO:0032878,GO:0051294,GO:0019901,GO:0065003
	ENSGALG00000003265	protein tyrosine phosphatase type IVA, member 2 [Source:HGNC Symbol;Acc:HGNC:9635]	-0.698585	0.117831	-0.876829	0.0960535	-0.178244	0.998884	GO:0008138,GO:0016791,GO:0016311,GO:0006470,GO:0035335,GO:0005634,GO:0005737,GO:0004725
	ENSGALG00000009927	RAP1B, member of RAS oncogene family [Source:NCBI gene;Acc:417840]	0.172498	0.700858	-0.00565647	0.990842	-0.178154	0.991665	GO:0000166,GO:0016020,GO:0005886,GO:0005737,GO:0005829,GO:0007165,GO:0005525,GO:0003924,GO:0030054,GO:0032486,GO:0019003,GO:0044877,GO:0007264,GO:0008283,GO:0045955,GO:0061028,GO:0070374,GO:0071320,GO:1901888,GO:2000114,GO:2000301,GO:0005622,GO:0005811,GO:0005911
	ENSGALG00000005678	filamin B [Source:NCBI gene;Acc:378913]	-0.891998	0.0220185	-1.06993	0.0074877	-0.177929	0.994031	GO:0003779,GO:0030154,GO:0030036,GO:0042802,GO:0003334,GO:0003382,GO:0007519,GO:0071346,GO:0001725,GO:0005829,GO:0005886,GO:0005903,GO:0005925,GO:0045335
	ENSGALG00000033675	bromo adjacent homology domain containing 1 [Source:HGNC Symbol;Acc:HGNC:29153]	1.14977	0.00728241	0.972177	0.0593445	-0.177594	0.998884	GO:0003682,GO:0031507,GO:0045892,GO:0005654,GO:0005677
	ENSGALG00000014716	interleukin 6 signal transducer [Source:NCBI gene;Acc:395684]	0.797035	0.064674	0.619981	0.265703	-0.177054	0.998884	GO:0016020,GO:0016021,GO:0009897,GO:0043235,GO:0008284,GO:0004896,GO:0019955,GO:0042531,GO:0042102,GO:0038154,GO:0070110,GO:0005900,GO:0005127,GO:0004897,GO:0004915,GO:0004921,GO:0004923,GO:0004924,GO:0005138,GO:0019838,GO:0019970,GO:0019981,GO:0005977,GO:0007165,GO:0008593,GO:0019221,GO:0034097,GO:0038165,GO:0045669,GO:0048711,GO:0048861,GO:0070102,GO:0070106,GO:0070120,GO:0005896,GO:0030425,GO:…
	ENSGALG00000000430	signal peptide peptidase like 2B [Source:NCBI gene;Acc:420056]	-0.0963856	0.865668	-0.273064	0.714578	-0.176679	0.998884	GO:0016020,GO:0016021,GO:0005765,GO:0004190,GO:0042500,GO:0031293,GO:0033619,GO:0030660,GO:0071458,GO:0071556,GO:0042803,GO:0006509,GO:0050776,GO:0005654,GO:0005813,GO:0005886,GO:0010008,GO:0015629
	ENSGALG00000004325	prolyl 4-hydroxylase subunit alpha 1 [Source:NCBI gene;Acc:423704]	-0.598116	0.139314	-0.773052	0.0985554	-0.174935	0.994031	GO:0055114,GO:0046872,GO:0005506,GO:0016491,GO:0016705,GO:0005783,GO:0031418,GO:0004656,GO:0016702,GO:0019511,GO:0042802,GO:0018401,GO:0030199,GO:0005739,GO:0016222,GO:0043231
	ENSGALG00000033286	arylsulfatase family member J [Source:HGNC Symbol;Acc:HGNC:26286]	-0.0395536	0.935659	-0.214195	0.738714	-0.174641	0.994411	GO:0016020,GO:0016021,GO:0003824,GO:0008484
	ENSGALG00000004833	prolyl 3-hydroxylase 1 [Source:NCBI gene;Acc:414142]	-0.32699	0.523652	-0.499844	0.42139	-0.172853	0.998884	GO:0055114,GO:0046872,GO:0016491,GO:0005506,GO:0005783,GO:0016705,GO:0031418,GO:0051213,GO:0019511,GO:0044877,GO:0005515,GO:0019797,GO:0032963,GO:0005518,GO:0032991,GO:0006457,GO:0018126,GO:0050708,GO:0050821,GO:0060348,GO:0061077,GO:1901874
	ENSGALG00000011642	ankyrin repeat domain 17 [Source:HGNC Symbol;Acc:HGNC:23575]	0.967314	0.00579706	0.795342	0.0592606	-0.171972	0.994031	GO:0005634,GO:0005737,GO:0045087,GO:0003676,GO:0003723,GO:0003682,GO:0001955,GO:0006275,GO:0042742,GO:0043123,GO:0045787,GO:0051151,GO:1900087,GO:1900245,GO:1900246,GO:0000785,GO:0031965
	ENSGALG00000029261	reticulon 4 [Source:NCBI gene;Acc:378790]	-0.520623	0.196572	-0.692317	0.124613	-0.171694	0.994031	GO:0016020,GO:0016021,GO:0005783,GO:0005789,GO:0031625,GO:0007399,GO:0007413,GO:0010634,GO:0021801,GO:0030308,GO:0030517,GO:0033601,GO:0050821,GO:0051292,GO:0051897,GO:0051960,GO:0060317,GO:0071786,GO:0071787,GO:1905552,GO:1905580,GO:1990809,GO:2000172,GO:0005622,GO:0005635,GO:0014069,GO:0030176,GO:0042995,GO:0043025,GO:0071782,GO:0098826
	ENSGALG00000008294	inositol 1,4,5-trisphosphate receptor type 1 [Source:NCBI gene;Acc:395412]	0.0486892	0.927422	-0.122088	0.872064	-0.170777	0.998884	GO:0016020,GO:0016021,GO:0055085,GO:0005216,GO:0006811,GO:0070588,GO:0005783,GO:0006816,GO:0005262,GO:0070679,GO:0005220,GO:0048016,GO:0005789,GO:0005886,GO:0005509,GO:0035091,GO:0030667,GO:0016529,GO:0051209,GO:0030659,GO:0015278,GO:0019855,GO:0001666,GO:0009791,GO:0032469,GO:0042045,GO:0050849,GO:0050882,GO:0070059,GO:0005635,GO:0005637,GO:0005730,GO:0005737,GO:0005955,GO:0014069,GO:0031088,GO:…
	ENSGALG00000016886	FERM, ARH/RhoGEF and pleckstrin domain protein 1 [Source:NCBI gene;Acc:418781]	0.0796182	0.87338	-0.0911553	0.901828	-0.170774	0.998884	GO:0008092,GO:0005856,GO:0005089,GO:0035023
	ENSGALG00000039615	moesin [Source:NCBI gene;Acc:422173]	0.334263	0.379765	0.164503	0.758613	-0.16976	0.984362	GO:0008092,GO:0005856,GO:0003779,GO:0003725,GO:0005102,GO:0019899,GO:0019901,GO:0050839,GO:0001771,GO:0007159,GO:0008360,GO:0008361,GO:0010628,GO:0022612,GO:0022614,GO:0042098,GO:0045198,GO:0050900,GO:0061028,GO:0070489,GO:0071394,GO:0071803,GO:0072678,GO:1902115,GO:1902966,GO:1903364,GO:2000401,GO:2000643,GO:0001931,GO:0005829,GO:0005886,GO:0005902,GO:0005925,GO:0009986,GO:0016323,GO:0016324,GO:…
	ENSGALG00000016808	E3 SUMO-protein ligase RanBP2-like [Source:NCBI gene;Acc:776067]	0.0961872	0.860334	-0.0726021	0.926035	-0.168789	0.998884	GO:0005634,GO:0046872,GO:0005737,GO:0005813,GO:0006457,GO:0005643,GO:0006607,GO:0003755,GO:0000413,GO:0046907,GO:0008536
	ENSGALG00000013452	endoplasmic reticulum protein 44 [Source:HGNC Symbol;Acc:HGNC:18311]	0.019641	0.969685	-0.147526	0.843807	-0.167167	0.998884	GO:0045454,GO:0003756,GO:0006457,GO:0006986,GO:0009100,GO:0034976,GO:0005788,GO:0005789,GO:0005793,GO:0009986
	ENSGALG00000012425	fermitin family member 2 [Source:HGNC Symbol;Acc:HGNC:15767]	0.204843	0.633114	0.0387492	0.951811	-0.166094	0.994031	GO:0007229,GO:0005547,GO:0051015,GO:0007160,GO:0007179,GO:0016055,GO:0033622,GO:0034446,GO:0048041,GO:0072657,GO:0001725,GO:0005634,GO:0005654,GO:0005737,GO:0005925,GO:0031234
	ENSGALG00000013187	CLPTM1 like [Source:NCBI gene;Acc:420973]	-0.513202	0.242682	-0.679189	0.191736	-0.165987	0.998884	GO:0016020,GO:0016021,GO:0006915
	ENSGALG00000001546	zinc finger ZZ-type and EF-hand domain containing 1 [Source:HGNC Symbol;Acc:HGNC:29027]	0.538761	0.203222	0.373403	0.5174	-0.165357	0.998884	GO:0005509,GO:0046872,GO:0008270
	ENSGALG00000015355	CD47 molecule [Source:NCBI gene;Acc:418408]	1.52699	2.33944e-06	1.36206	9.72891e-05	-0.164931	0.994031	GO:0016020,GO:0016021,GO:0005887,GO:0098609,GO:0050729,GO:0050766,GO:0070053,GO:0098632,GO:0008228,GO:0008284,GO:0009617,GO:0022409,GO:0032649,GO:0032653,GO:0032655,GO:0032675,GO:0032680,GO:0045428,GO:0050870,GO:0071349,GO:0009986,GO:0070062
	ENSGALG00000011464	eukaryotic translation initiation factor 5 [Source:NCBI gene;Acc:423479]	1.35052	4.35081e-05	1.18584	0.000837708	-0.164687	0.994031	GO:0003743,GO:0006413,GO:0006446,GO:0005737,GO:0005829,GO:0005886
	ENSGALG00000032647	cytoplasmic linker associated protein 2 [Source:NCBI gene;Acc:420724]	0.211377	0.615478	0.0467738	0.942702	-0.164603	0.994031	GO:0010470,GO:0010717,GO:0072659,GO:1904261,GO:0005794,GO:0005829
	ENSGALG00000003748	anoctamin 5 [Source:NCBI gene;Acc:422973]	0.524557	0.19012	0.361135	0.503769	-0.163422	0.998884	GO:0016020,GO:0016021,GO:0046983,GO:0034220,GO:0005229,GO:0006821,GO:0005622,GO:0005886,GO:0031982
	ENSGALG00000006378	lipase A, lysosomal acid type [Source:HGNC Symbol;Acc:HGNC:6617]	2.27807	2.15707e-09	2.1148	3.26107e-07	-0.16327	0.998884	GO:0006629,GO:0044255,GO:0016298,GO:0004771,GO:0000902,GO:0001816,GO:0006954,GO:0008283,GO:0030324,GO:0031077,GO:0048771,GO:0048873,GO:0001650,GO:0043231
	ENSGALG00000015656	A kinase (PRKA) anchor protein 2 [Source:NCBI gene;Acc:100533110]	-0.278926	0.549022	-0.441231	0.43029	-0.162306	0.998884	-
TPT1	ENSGALG00000028872	tumor protein, translationally-controlled 1 [Source:NCBI gene;Acc:396363]	-1.03588	0.00281619	-1.19681	0.00152524	-0.160928	0.994031	GO:0005615,GO:0005737,GO:0005509,GO:0000922,GO:0008134,GO:0019827,GO:2000384,GO:0005654,GO:0005771,GO:0005829,GO:0005881
	ENSGALG00000000883	mitogen-activated protein kinase-activated protein kinase 2 [Source:HGNC Symbol;Acc:HGNC:6887]	-0.585359	0.196725	-0.746229	0.155305	-0.160871	0.998884	GO:0000166,GO:0005524,GO:0004672,GO:0004674,GO:0006468,GO:0018105,GO:0035556,GO:0005634,GO:0005737,GO:0034097,GO:0004683,GO:0009931,GO:0006954,GO:0002224,GO:0048010,GO:0051019,GO:0035924,GO:0006974,GO:0032496,GO:0032675,GO:0032680,GO:0038066,GO:0042535,GO:0044351,GO:0048255,GO:0048839,GO:0070935,GO:0005654,GO:0005813
	ENSGALG00000038336	solute carrier family 20 member 2 [Source:NCBI gene;Acc:422493]	0.83558	0.0420247	0.674946	0.193476	-0.160634	0.998884	GO:0016020,GO:0016021,GO:0005887,GO:0035435,GO:0035725,GO:0005315,GO:0015319,GO:0006817,GO:0055085
	ENSGALG00000033405	drebrin 1 [Source:NCBI gene;Acc:396496]	-0.69034	0.128349	-0.850871	0.113077	-0.16053	0.998884	GO:0005622,GO:0003779,GO:0007015,GO:0010643,GO:0010644,GO:0032507,GO:0048699,GO:0061351,GO:0005856,GO:0005886,GO:0005911,GO:0005921,GO:0015629,GO:0016020,GO:0030426
	ENSGALG00000040891	Ras suppressor protein 1 [Source:NCBI gene;Acc:420524]	-0.151881	0.789325	-0.312279	0.657159	-0.160399	0.998884	GO:0010811,GO:0043547,GO:0005925
	ENSGALG00000012929	dynamin 1 like [Source:NCBI gene;Acc:418132]	0.681192	0.0601391	0.520807	0.256733	-0.160385	0.994031	GO:0000166,GO:0005737,GO:0016020,GO:0005525,GO:0008017,GO:0003924,GO:0000266,GO:0031966,GO:0061025,GO:0003374,GO:0008637,GO:0016559,GO:0017137,GO:0030742,GO:0031625,GO:0042803,GO:0001836,GO:0007005,GO:0010821,GO:0032459,GO:0043065,GO:0043653,GO:0048312,GO:0050714,GO:0051259,GO:0051289,GO:0060047,GO:0070266,GO:0070584,GO:0070585,GO:0090141,GO:0090149,GO:0090200,GO:1900063,GO:1903146,GO:1903578,GO:…
	ENSGALG00000046461	leucine rich repeat containing 15 [Source:HGNC Symbol;Acc:HGNC:20818]	1.69761	1.59404e-08	1.53868	1.13098e-06	-0.158935	0.994031	GO:0016020,GO:0016021,GO:0001968,GO:0005518,GO:0043236,GO:0030335,GO:0046813,GO:1903077,GO:0031012
	ENSGALG00000006506	chromosome 13 C5orf15 homolog [Source:NCBI gene;Acc:416321]	-0.464398	0.266311	-0.622934	0.198393	-0.158536	0.998884	GO:0016020,GO:0016021
	ENSGALG00000031493	BCL2 antagonist/killer 1 [Source:NCBI gene;Acc:419912]	1.48001	1.63749e-06	1.32255	9.19757e-05	-0.15746	0.994031	GO:0016020,GO:0016021,GO:0042981,GO:0043065,GO:0042803,GO:0046982,GO:0005741,GO:0008630,GO:0097192,GO:0042802,GO:0044325,GO:0001776,GO:0001782,GO:0001783,GO:0001836,GO:0001974,GO:0002262,GO:0002352,GO:0006915,GO:0006919,GO:0008053,GO:0008283,GO:0008635,GO:0009620,GO:0010046,GO:0010248,GO:0010332,GO:0010524,GO:0032471,GO:0033137,GO:0034644,GO:0035108,GO:0043496,GO:0043497,GO:0044346,GO:0045862,GO:…
	ENSGALG00000011324	tubulin alpha 4b [Source:NCBI gene;Acc:100857214]	1.76222	2.63608e-05	1.60523	0.000650668	-0.156993	0.998884	GO:0000166,GO:0005200,GO:0005737,GO:0005525,GO:0000226,GO:0005856,GO:0005874,GO:0003924,GO:0000278,GO:0007017
	ENSGALG00000008160	cyclin and CBS domain divalent metal cation transport mediator 2 [Source:HGNC Symbol;Acc:HGNC:103]	-0.207797	0.723	-0.364699	0.616689	-0.156901	0.998884	GO:0016020,GO:0016021,GO:1903830,GO:0005524,GO:0015095,GO:0010960,GO:0015693,GO:0005886,GO:0016323,GO:0043231
	ENSGALG00000002699	vav guanine nucleotide exchange factor 2 [Source:NCBI gene;Acc:373938]	0.947964	0.0180981	0.791531	0.0999399	-0.156433	0.998884	GO:0035556,GO:0046872,GO:0005085,GO:0005089,GO:0035023,GO:0001784,GO:0005154,GO:0007264,GO:0008361,GO:0016477,GO:0030031,GO:0030032,GO:0043087,GO:0043552,GO:0005737,GO:0005886,GO:0005622
	ENSGALG00000000402	lysyl oxidase like 2 [Source:NCBI gene;Acc:419533]	0.456193	0.172707	0.300195	0.488528	-0.155998	0.984362	GO:0004720,GO:0005044,GO:0005507,GO:0005509,GO:0016641,GO:0070492,GO:0000122,GO:0001666,GO:0001837,GO:0001935,GO:0002040,GO:0006464,GO:0006898,GO:0010718,GO:0018057,GO:0030199,GO:0032332,GO:0043542,GO:0045892,GO:0046688,GO:0055114,GO:0070828,GO:1902455,GO:0000785,GO:0005615,GO:0005634,GO:0005654,GO:0005783,GO:0016020
	ENSGALG00000005904	transmembrane p24 trafficking protein 1 [Source:NCBI gene;Acc:424499]	-0.716376	0.0776483	-0.870895	0.0643694	-0.154519	0.998884	GO:0016020,GO:0016021,GO:0005783,GO:0006888,GO:0007030,GO:0005793,GO:0030134,GO:0006886,GO:0005794,GO:0090161,GO:0005801,GO:0070971
	ENSGALG00000004618	Tax1 binding protein 3 [Source:HGNC Symbol;Acc:HGNC:30684]	-0.295611	0.461487	-0.45013	0.332647	-0.154518	0.994411	GO:0008013,GO:0008022,GO:0007266,GO:0008285,GO:0030178,GO:0090630,GO:2000009,GO:0001650,GO:0005634,GO:0005737,GO:0015629,GO:0043231
	ENSGALG00000009365	cytochrome P450 family 51 subfamily A member 1 [Source:NCBI gene;Acc:420548]	0.166357	0.716499	0.0119396	0.98325	-0.154417	0.998884	GO:0055114,GO:0046872,GO:0016491,GO:0008168,GO:0032259,GO:0005506,GO:0020037,GO:0004497,GO:0016705,GO:0016126,GO:0005886,GO:0005783,GO:0008398,GO:0016125,GO:0033488,GO:0070988
	ENSGALG00000021636	cut like homeobox 1 [Source:NCBI gene;Acc:101749861]	-0.0120389	0.980684	-0.166365	0.823203	-0.154327	0.998884	GO:0016020,GO:0016021,GO:0005634,GO:0030173,GO:0000139,GO:0000122,GO:0000977,GO:0006891,GO:0048193
	ENSGALG00000030185	phosphatidylserine synthase 1 [Source:NCBI gene;Acc:428374]	0.303525	0.554344	0.149382	0.852136	-0.154142	0.998884	GO:0016740,GO:0016020,GO:0016021,GO:0006629,GO:0005783,GO:0005789,GO:0008654,GO:0006659
	ENSGALG00000039786	fibroblast growth factor receptor 1 [Source:NCBI gene;Acc:396516]	-0.119553	0.825043	-0.273519	0.681033	-0.153966	0.998884	GO:0000166,GO:0005524,GO:0016301,GO:0016740,GO:0016310,GO:0016020,GO:0016021,GO:0004672,GO:0006468,GO:0004713,GO:0005737,GO:0005887,GO:0030154,GO:0070374,GO:0017134,GO:0004714,GO:0004888,GO:0009968,GO:0043066,GO:0043410,GO:0043235,GO:0001525,GO:0008284,GO:0005007,GO:0008543,GO:0008201,GO:0042802,GO:0042803,GO:0090722,GO:0000122,GO:0001657,GO:0001701,GO:0001759,GO:0002053,GO:0002062,GO:0007420,GO:…
	ENSGALG00000022850	transmembrane protein 214 [Source:HGNC Symbol;Acc:HGNC:25983]	0.815232	0.39853	0.66171	0.574476	-0.153522	0.998884	GO:0016020,GO:0016021,GO:0005829,GO:0005783,GO:0005794,GO:0005881
	ENSGALG00000026009	signal recognition particle 9 [Source:NCBI gene;Acc:770243]	-0.0196674	0.969685	-0.172924	0.809984	-0.153256	0.998884	GO:0005737,GO:0003723,GO:0006614,GO:0006616,GO:0008312,GO:0005786,GO:0048500,GO:0045900
	ENSGALG00000002169	pleckstrin homology domain containing B2 [Source:NCBI gene;Acc:424758]	-0.820058	0.0431893	-0.971732	0.038482	-0.151675	0.998884	GO:0016020,GO:0016021,GO:0045595
	ENSGALG00000010836	aryl hydrocarbon receptor [Source:NCBI gene;Acc:373907]	-0.35013	0.424093	-0.501718	0.333524	-0.151588	0.998884	GO:0003677,GO:0005634,GO:0046983,GO:0006355,GO:0003700,GO:0006805,GO:0004874,GO:0009410,GO:0034751,GO:0005737,GO:0001046,GO:0014070,GO:0045893,GO:0005667,GO:0046982,GO:0043425
	ENSGALG00000030147	AF4/FMR2 family member 4 [Source:HGNC Symbol;Acc:HGNC:17869]	0.237227	0.577511	0.0857586	0.898541	-0.151469	0.998884	GO:0005634,GO:0003700,GO:0008023,GO:0003690,GO:0006355,GO:0032783,GO:0007286,GO:0001650,GO:0035327
	ENSGALG00000007952	angiomotin [Source:HGNC Symbol;Acc:HGNC:17810]	-0.125987	0.814222	-0.277383	0.674356	-0.151396	0.998884	GO:0031410,GO:0030036,GO:0038023,GO:0030334,GO:0003365,GO:0035329,GO:0005923,GO:0030027,GO:0043532,GO:0001570,GO:0001701,GO:0001702,GO:0006935,GO:0016525,GO:0034260,GO:0034613,GO:0040019,GO:0042074,GO:0043534,GO:0048514,GO:0051056,GO:0001726,GO:0005634,GO:0005884,GO:0008180,GO:0009897,GO:0030054,GO:0030139
	ENSGALG00000001118	NIMA related kinase 6 [Source:NCBI gene;Acc:417101]	-0.0253383	0.959177	-0.176729	0.788308	-0.151391	0.998884	GO:0000166,GO:0005524,GO:0004672,GO:0004674,GO:0006468,GO:0000287,GO:0001222,GO:0019894,GO:0019901,GO:0031625,GO:0033613,GO:0007059,GO:0018105,GO:0030071,GO:0046777,GO:0005634,GO:0005654,GO:0005737,GO:0005813,GO:0005815,GO:0005829,GO:0032991,GO:0043231
	ENSGALG00000005483	cadherin 13 [Source:NCBI gene;Acc:414849]	-0.807932	0.0109144	-0.958013	0.00508689	-0.150081	0.994031	GO:0016020,GO:0005509,GO:0046872,GO:0007155,GO:0005886,GO:0009986,GO:0007156,GO:0031225,GO:0042803,GO:0008092,GO:0045296,GO:0007043,GO:0016339,GO:0034332,GO:0044331,GO:0098609,GO:0005913,GO:0016342,GO:0002040,GO:0099512,GO:0030169,GO:0055100,GO:0071813,GO:0001938,GO:0001954,GO:0007162,GO:0007266,GO:0008285,GO:0016601,GO:0030032,GO:0030100,GO:0030335,GO:0042058,GO:0043542,GO:0043616,GO:0045944,GO:…
	ENSGALG00000007572	MMS19 homolog, cytosolic iron-sulfur assembly component [Source:HGNC Symbol;Acc:HGNC:13824]	0.30339	0.504103	0.153915	0.824844	-0.149475	0.998884	GO:0003713,GO:0019899,GO:0030331,GO:0006259,GO:0006281,GO:0006974,GO:0007059,GO:0016226,GO:0045893,GO:0097428,GO:1905168,GO:0005634,GO:0005654,GO:0005737,GO:0005819,GO:0005829,GO:0071817,GO:0097361
	ENSGALG00000027126	BLCAP, apoptosis inducing factor [Source:NCBI gene;Acc:100857695]	-0.426388	0.320214	-0.575696	0.254593	-0.149307	0.998884	GO:0016020,GO:0016021,GO:0030262
	ENSGALG00000005701	inositol hexakisphosphate kinase 2 [Source:NCBI gene;Acc:416010]	2.41187	5.52072e-12	2.26295	1.83004e-09	-0.14892	0.998884	GO:0016301,GO:0016740,GO:0016310,GO:0032958,GO:0000828,GO:0030308,GO:0043065,GO:0046854,GO:0001650,GO:0005634,GO:0030054
	ENSGALG00000001334	G protein subunit beta 1 [Source:NCBI gene;Acc:419402]	0.152815	0.701108	0.00407383	0.994006	-0.148741	0.994031	GO:0007165,GO:0003924,GO:0044877,GO:0051020,GO:0007186,GO:0007200,GO:0008283,GO:0050909,GO:0060041,GO:0001750,GO:0005834,GO:0043209
	ENSGALG00000013851	ubiquitin protein ligase E3B [Source:NCBI gene;Acc:776286]	0.132845	0.807473	-0.0158774	0.980567	-0.148723	0.998884	GO:0016740,GO:0004842,GO:0000209,GO:0006511,GO:0061631
	ENSGALG00000012105	exocyst complex component 5 [Source:NCBI gene;Acc:423549]	0.200983	0.666662	0.0532429	0.940998	-0.14774	0.998884	GO:0005737,GO:0006887,GO:0000145,GO:0006893,GO:0017160,GO:0047485,GO:0048278
	ENSGALG00000017165	cullin 5 [Source:HGNC Symbol;Acc:HGNC:2556]	1.10446	0.00944851	0.956948	0.0652046	-0.147515	0.998884	GO:0006511,GO:0031625,GO:0031461,GO:0031466
	ENSGALG00000007000	nuclear receptor subfamily 2 group F member 2 [Source:NCBI gene;Acc:386585]	0.210022	0.634316	0.0625892	0.926044	-0.147433	0.998884	GO:0003677,GO:0005634,GO:0046872,GO:0006351,GO:0006355,GO:0003700,GO:0043565,GO:0008270,GO:0003707,GO:0004879,GO:0030522,GO:0043401,GO:0001972,GO:0042803,GO:0000122,GO:0001701,GO:0001764,GO:0001893,GO:0001937,GO:0001945,GO:0006357,GO:0007519,GO:0009566,GO:0009952,GO:0009956,GO:0010596,GO:0030900,GO:0045736,GO:0045892,GO:0045893,GO:0048514,GO:0060173,GO:0060674,GO:0060707,GO:0060849,GO:0005654,GO:…
	ENSGALG00000003149	inositol 1,4,5-trisphosphate receptor type 3 [Source:HGNC Symbol;Acc:HGNC:6182]	0.364816	0.368639	0.217592	0.700894	-0.147224	0.998884	GO:0016020,GO:0016021,GO:0055085,GO:0005789,GO:0005886,GO:0005216,GO:0006811,GO:0070588,GO:0005509,GO:0005783,GO:0035091,GO:0030667,GO:0006816,GO:0005262,GO:0070679,GO:0016529,GO:0005220,GO:0048016,GO:0051209,GO:0030659,GO:0015278,GO:0007613,GO:0050913,GO:0050916,GO:0050917,GO:0051592,GO:0060291,GO:0060402,GO:0005634,GO:0005654,GO:0005730,GO:0005737,GO:0005887,GO:0043235
	ENSGALG00000015828	BTB domain and CNC homolog 1 [Source:HGNC Symbol;Acc:HGNC:935]	1.16478	0.000311615	1.01905	0.00523458	-0.145722	0.998884	GO:0003677,GO:0005634,GO:0006366,GO:0006355,GO:0003700,GO:0000980,GO:0001078,GO:0001205,GO:0001206,GO:0000083,GO:0000117,GO:0000122,GO:0006281,GO:0045944,GO:0061418
	ENSGALG00000011330	dynein cytoplasmic 1 heavy chain 1 [Source:HGNC Symbol;Acc:HGNC:2961]	0.376647	0.44687	0.231333	0.731417	-0.145313	0.998884	GO:0005524,GO:0016887,GO:0007018,GO:0003777,GO:0030286,GO:0051959,GO:0031122,GO:0045503,GO:0045505,GO:0005868,GO:0008569,GO:0032388,GO:0033962,GO:0034063,GO:0051293,GO:0060236,GO:0072382,GO:0090235,GO:0120162,GO:1905832,GO:0005737,GO:0005813,GO:0005874,GO:0030175
	ENSGALG00000008018	snail family transcriptional repressor 1 [Source:NCBI gene;Acc:396047]	-0.324588	0.570734	-0.469769	0.506379	-0.145181	0.998884	GO:0003676,GO:0005634,GO:0005623,GO:0003700,GO:0003677,GO:0006355
	ENSGALG00000008039	major facilitator superfamily domain containing 13A [Source:NCBI gene;Acc:423861]	0.557096	0.227353	0.412163	0.513011	-0.144933	0.998884	GO:0016020,GO:0016021
	ENSGALG00000034007	integrin subunit alpha 6 [Source:NCBI gene;Acc:396226]	-0.625181	0.129964	-0.770013	0.103435	-0.144831	0.998884	GO:0016020,GO:0016021,GO:0007155,GO:0007229,GO:0008305,GO:0031994,GO:0038132,GO:0007160,GO:0010668,GO:0022409,GO:0030335,GO:0031589,GO:0031668,GO:0035878,GO:0042327,GO:0042475,GO:0043065,GO:0043547,GO:0043588,GO:0045944,GO:0046847,GO:0048565,GO:0050873,GO:0050900,GO:0072001,GO:0097186,GO:2001237,GO:0005604,GO:0005886,GO:0009897,GO:0009925,GO:0009986,GO:0016323,GO:0030056,GO:0045178
	ENSGALG00000004578	RAB GTPase activating protein 1 like [Source:NCBI gene;Acc:424438]	0.19825	0.692934	0.0542947	0.943839	-0.143955	0.998884	GO:0005096,GO:0043547,GO:0017137,GO:0032880,GO:0005634,GO:0005769,GO:0005794,GO:0005929
	ENSGALG00000001474	RAB14, member RAS oncogene family [Source:NCBI gene;Acc:417119]	-0.0477726	0.923696	-0.19125	0.775402	-0.143478	0.998884	GO:0000166,GO:0016020,GO:0000139,GO:0005794,GO:0005525,GO:0003924,GO:0006886,GO:0032482,GO:0005829,GO:0045335,GO:0015031,GO:0032456,GO:0005769,GO:0005802,GO:0031410,GO:0042742,GO:0005768,GO:0006895,GO:0031901,GO:0008543,GO:0055037,GO:0019003,GO:0031489,GO:0032880,GO:0045995,GO:0090382,GO:0090387,GO:0005622,GO:0043231
	ENSGALG00000011106	polypeptide N-acetylgalactosaminyltransferase 2 [Source:HGNC Symbol;Acc:HGNC:4124]	-0.513472	0.27225	-0.656866	0.244	-0.143394	0.998884	GO:0016740,GO:0016020,GO:0016021,GO:0016757,GO:0000139,GO:0005794,GO:0006486,GO:0030246,GO:0004653,GO:0030145,GO:0002378,GO:0006493,GO:0016266,GO:0018242,GO:0018243,GO:0005795,GO:0048471
	ENSGALG00000016340	eukaryotic translation initiation factor 2 subunit gamma [Source:NCBI gene;Acc:418597]	-0.536105	0.351542	-0.679301	0.32477	-0.143195	0.998884	GO:0005737,GO:0005829,GO:0005525,GO:0003924,GO:0003743,GO:0001731,GO:0005850
	ENSGALG00000006775	transglutaminase 2 [Source:NCBI gene;Acc:396432]	2.21661	1.79508e-07	2.07391	7.79517e-06	-0.142705	0.998884	GO:0046872,GO:0003810,GO:0018149,GO:0005783,GO:0032471,GO:0043065,GO:0043277,GO:0045785,GO:0051561,GO:0060445,GO:0060662,GO:0005739,GO:0005829,GO:0031226
	ENSGALG00000017034	forkhead box O1 [Source:NCBI gene;Acc:374231]	0.249267	0.670212	0.106752	0.905833	-0.142516	0.998884	GO:0005634,GO:0003677,GO:0005737,GO:0006355,GO:0003700,GO:0043565,GO:0045944,GO:0008134,GO:0000981,GO:0000122,GO:0042593,GO:0008286,GO:0001078,GO:0001227,GO:0008013,GO:0031625,GO:0051721,GO:0001568,GO:0006974,GO:0009267,GO:0010508,GO:0032869,GO:0032873,GO:0034599,GO:0035947,GO:0042127,GO:0043065,GO:0043066,GO:0045599,GO:0045722,GO:0045732,GO:0045893,GO:0071455,GO:0071732,GO:0090090,GO:0097150,GO:…
	ENSGALG00000004796	cell division cycle 42 [Source:NCBI gene;Acc:395917]	-0.50276	0.164744	-0.645225	0.118152	-0.142465	0.998884	GO:0000166,GO:0016020,GO:0005737,GO:0005886,GO:0030036,GO:0016567,GO:0005622,GO:0005525,GO:0043005,GO:0003924,GO:0043197,GO:0006897,GO:0007264,GO:0030154,GO:0007266,GO:0007399,GO:0008360,GO:0005938,GO:0007015,GO:0019901,GO:0042995,GO:0007163,GO:0030031,GO:0032488,GO:0030496,GO:0099563,GO:0030175,GO:0005912,GO:0034329,GO:0006911,GO:0030742,GO:0003161,GO:0007088,GO:0007097,GO:0031274,GO:0031333,GO:…
	ENSGALG00000003955	centrosomal protein 350 [Source:HGNC Symbol;Acc:HGNC:24238]	0.979423	0.0591219	0.837946	0.189266	-0.141477	0.998884	GO:0008017,GO:0005813,GO:0034453,GO:0005814
	ENSGALG00000001644	SIN3 transcription regulator family member A [Source:NCBI gene;Acc:415307]	1.37433	0.000872393	1.23332	0.00950387	-0.141018	0.998884	GO:0005634,GO:0006355,GO:0003714,GO:0000122,GO:0016575,GO:0000785,GO:0016580,GO:0000976,GO:0001102,GO:0001103,GO:0003677,GO:0003682,GO:0003700,GO:0008134,GO:0033558,GO:0001701,GO:0002218,GO:0002230,GO:0002244,GO:0006260,GO:0006476,GO:0010971,GO:0031937,GO:0034613,GO:0042754,GO:0043066,GO:0045892,GO:0045944,GO:0051595,GO:0071333,GO:1900181,GO:1901675,GO:2000678,GO:0000776,GO:0005654,GO:0005667,GO:…
	ENSGALG00000030550	ATPase plasma membrane Ca2+ transporting 1 [Source:NCBI gene;Acc:374244]	-0.0825382	0.877922	-0.222698	0.758613	-0.14016	0.998884	GO:0000166,GO:0005524,GO:0016020,GO:0016021,GO:0016787,GO:0006816,GO:0070588,GO:0006811,GO:0099132,GO:0005388,GO:0098793,GO:0015085,GO:1905056,GO:0051480,GO:0099509,GO:1990034,GO:0005634,GO:0005886,GO:0098978,GO:0098982
	ENSGALG00000039387	proteasome subunit alpha 2 [Source:NCBI gene;Acc:420772]	0.740816	0.0815554	0.60098	0.263838	-0.139836	0.998884	GO:0016787,GO:0005634,GO:0005737,GO:0008233,GO:0006508,GO:0004298,GO:0051603,GO:0000502,GO:0005839,GO:0019773,GO:0043161,GO:0006511,GO:0004175,GO:0010498,GO:0010499,GO:0000932
	ENSGALG00000037697	lysosomal associated membrane protein 1 [Source:NCBI gene;Acc:396220]	0.375793	0.352288	0.23632	0.67206	-0.139473	0.998884	GO:0016020,GO:0016021,GO:0005764,GO:0005765,GO:0005829,GO:0019899,GO:0019904,GO:0008626,GO:0043323,GO:0045954,GO:0050821,GO:0072594,GO:0090160,GO:1902513,GO:0005737,GO:0005768,GO:0005770,GO:0005771,GO:0005886,GO:0008021,GO:0009897,GO:0009986,GO:0031982,GO:0042383,GO:0042470,GO:0044194,GO:0044754,GO:0045335,GO:0048471,GO:0061474
	ENSGALG00000004049	integrin alpha FG-GAP repeat containing 1 [Source:NCBI gene;Acc:415742]	-0.290691	0.551468	-0.42954	0.475654	-0.138849	0.998884	GO:0016020,GO:0016021
	ENSGALG00000006950	LIM domain kinase 2 [Source:NCBI gene;Acc:396010]	-0.311208	0.494563	-0.448832	0.410359	-0.137624	0.998884	GO:0000166,GO:0005524,GO:0016301,GO:0016740,GO:0016310,GO:0004672,GO:0004674,GO:0006468,GO:0005634,GO:0046872,GO:0005737,GO:0046982,GO:0007283,GO:0060322,GO:0061303,GO:0005801
	ENSGALG00000004363	minichromosome maintenance complex component 3 associated protein [Source:HGNC Symbol;Acc:HGNC:6946]	0.704131	0.150772	0.5666	0.376388	-0.137531	0.998884	GO:0003676,GO:0005634,GO:0005737,GO:0005829,GO:0031965
	ENSGALG00000005805	phospholipase C delta 1 [Source:HGNC Symbol;Acc:HGNC:9060]	1.98976	9.29052e-11	1.85228	1.40281e-08	-0.137477	0.998884	GO:0005509,GO:0016787,GO:0035556,GO:0007165,GO:0006629,GO:0016042,GO:0008081,GO:0004435,GO:0005546,GO:0032794,GO:0001525,GO:0042127,GO:0060716,GO:0005737,GO:0005829
	ENSGALG00000024056	carbohydrate sulfotransferase 3 [Source:NCBI gene;Acc:396018]	-0.306435	0.512211	-0.443885	0.435016	-0.137449	0.998884	GO:0016740,GO:0016020,GO:0016021,GO:0005802,GO:0008146,GO:0000139,GO:0005975,GO:0001517,GO:0006044,GO:0006790,GO:0008459,GO:0030206
	ENSGALG00000040464	striatin 3 [Source:HGNC Symbol;Acc:HGNC:15720]	0.276909	0.600566	0.139736	0.861798	-0.137173	0.998884	GO:0030425,GO:0005516,GO:0044877,GO:0017048,GO:0051721,GO:0070016,GO:0005654,GO:0005794,GO:0005886,GO:0090443
	ENSGALG00000006663	Rho guanine nucleotide exchange factor 12 [Source:HGNC Symbol;Acc:HGNC:14193]	-0.527284	0.164744	-0.663472	0.133156	-0.136188	0.998884	GO:0035556,GO:0005737,GO:0007186,GO:0001664,GO:0005096,GO:0043547,GO:0005085,GO:0005089,GO:0035023,GO:0007266
	ENSGALG00000000845	UV radiation resistance associated [Source:NCBI gene;Acc:419091]	2.66646	1.72312e-09	2.5306	1.2464e-07	-0.135859	0.998884	GO:0000149,GO:0017124,GO:0006281,GO:0006890,GO:0006914,GO:0007051,GO:0007059,GO:0007098,GO:0032465,GO:0032801,GO:0035493,GO:0046718,GO:0051684,GO:0071900,GO:0097680,GO:0005764,GO:0005769,GO:0005770,GO:0005783,GO:0005813,GO:0030496,GO:0032991,GO:0045335,GO:0070418
	ENSGALG00000001428	EF-hand domain family member D1 [Source:NCBI gene;Acc:424741]	2.34267	8.98934e-15	2.20756	5.28113e-12	-0.13511	0.998884	GO:0005509,GO:0031175,GO:0005743
	ENSGALG00000041099	ADP ribosylation factor like GTPase 5A [Source:HGNC Symbol;Acc:HGNC:696]	0.711557	0.16954	0.576804	0.386254	-0.134754	0.998884	GO:0000166,GO:0005737,GO:0005622,GO:0005802,GO:0005525,GO:0016192,GO:0006886,GO:1903292
	ENSGALG00000026137	cyclin dependent kinase inhibitor 2B [Source:NCBI gene;Acc:395076]	-0.173466	0.848222	-0.308126	0.790423	-0.13466	0.998884	GO:0005634,GO:0004861,GO:0019901,GO:0051059,GO:0000082,GO:0001953,GO:0007050,GO:0007265,GO:0008285,GO:0030308,GO:0032088,GO:0035986,GO:0042326,GO:0045736,GO:0045892,GO:0090398,GO:0090399,GO:2000774,GO:0005737,GO:0035985
	ENSGALG00000008648	ubiquitin conjugating enzyme E2 A [Source:NCBI gene;Acc:395672]	0.276147	0.569724	0.141491	0.849482	-0.134656	0.998884	GO:0000166,GO:0005524,GO:0016740,GO:0004842,GO:0031625,GO:0061631,GO:0001701,GO:0006281,GO:0008284,GO:0009411,GO:0016567,GO:0033522,GO:0051865,GO:0060135,GO:0070936,GO:0070979,GO:0000785,GO:0000790,GO:0001741,GO:0033503,GO:0000209,GO:0043161
	ENSGALG00000027262	calcium binding protein 39 [Source:HGNC Symbol;Acc:HGNC:20292]	0.297248	0.583028	0.162903	0.842925	-0.134345	0.998884	GO:0005622,GO:0023014,GO:0004674,GO:0019900,GO:0030295,GO:0043539,GO:0010800,GO:0018105,GO:0032147,GO:0035556,GO:0071902
	ENSGALG00000013640	myelin basic protein [Source:NCBI gene;Acc:396217]	0.930309	0.0477267	0.7974	0.170566	-0.13291	0.998884	GO:0019911,GO:0016020,GO:0005886,GO:0043025,GO:0071944,GO:0042552,GO:0002020,GO:0005516,GO:0007605,GO:0009636,GO:0061024,GO:0032991,GO:0033269,GO:0042995,GO:0043209,GO:0043218
	ENSGALG00000000379	integrin subunit beta 3 [Source:NCBI gene;Acc:374209]	0.994058	0.00086506	0.861394	0.00886255	-0.132664	0.997855	GO:0016020,GO:0016021,GO:0007155,GO:0005178,GO:0007160,GO:0007229,GO:0016477,GO:0033627,GO:0005925,GO:0008305,GO:0009986,GO:0001968,GO:0042802,GO:0009897,GO:0005080,GO:0019899,GO:0001954,GO:0007044,GO:0010628,GO:0010763,GO:0030334,GO:0030335,GO:0032956,GO:0033690,GO:0036120,GO:0043277,GO:0048008,GO:0048146,GO:0061097,GO:0070527,GO:1900026,GO:1903053,GO:2000406,GO:0016324,GO:0035866,GO:0071133
	ENSGALG00000040297	neuroblastoma 1, DAN family BMP antagonist [Source:NCBI gene;Acc:373952]	0.397216	0.394986	0.264947	0.679976	-0.132268	0.998884	GO:0010469,GO:0005576,GO:0016015,GO:0036122,GO:0042803,GO:0007399,GO:0030514,GO:0035582,GO:0038098,GO:0045666,GO:0048263,GO:0048812,GO:0090027,GO:0005615
	ENSGALG00000033772	UPF2, regulator of nonsense mediated mRNA decay [Source:HGNC Symbol;Acc:HGNC:17854]	1.51631	5.64699e-05	1.38408	0.00124198	-0.13223	0.998884	GO:0005737,GO:0003723,GO:0000184,GO:0042162,GO:0001889,GO:0031100,GO:0005634,GO:0005829,GO:0005844,GO:0035145,GO:0036464
	ENSGALG00000001465	ribosomal protein L38 [Source:NCBI gene;Acc:771528]	-0.667845	0.140044	-0.799974	0.129651	-0.13213	0.998884	GO:0003735,GO:0006412,GO:0005622,GO:0005840,GO:0001501,GO:0001503,GO:0002181,GO:0006417,GO:0007605,GO:0034463,GO:0042474,GO:0048318,GO:0014069,GO:0022625,GO:0033291,GO:0042788
	ENSGALG00000010702	adenylosuccinate synthase [Source:NCBI gene;Acc:428579]	-0.110882	0.836355	-0.240462	0.731208	-0.12958	0.998884	GO:0000166,GO:0005737,GO:0046872,GO:0000287,GO:0005525,GO:0016874,GO:0006164,GO:0004019,GO:0006167,GO:0044208,GO:0005829,GO:0005886
	ENSGALG00000011704	3-hydroxyacyl-CoA dehydratase 2 [Source:NCBI gene;Acc:424251]	-0.0430745	0.939263	-0.172262	0.831187	-0.129187	0.998884	GO:0016020,GO:0016021,GO:0016829,GO:0006629,GO:0005783,GO:0005789,GO:0006633,GO:0042761,GO:0006631,GO:0102158,GO:0102343,GO:0102344,GO:0102345,GO:0030148,GO:0018812,GO:0030497,GO:0019899
	ENSGALG00000007364	transducer of ERBB2, 1 [Source:NCBI gene;Acc:395225]	0.796379	0.084153	0.667391	0.254278	-0.128988	0.998884	GO:0005737,GO:0003714,GO:1903507,GO:0008285,GO:0010468,GO:0030971,GO:0046332,GO:0017148,GO:0030514,GO:0045668,GO:0060212,GO:0060213,GO:0060390,GO:1900153,GO:0030014
	ENSGALG00000010023	calmodulin 2 [Source:NCBI gene;Acc:395855]	-0.310856	0.458916	-0.439818	0.361164	-0.128962	0.998884	GO:0005509,GO:0005634,GO:0046872,GO:0019722,GO:0030234,GO:0051300,GO:0032991,GO:0008022,GO:0008179,GO:0010856,GO:0017022,GO:0019855,GO:0019901,GO:0019904,GO:0031432,GO:0031997,GO:0044325,GO:0051401,GO:0072542,GO:0097718,GO:0000086,GO:0002027,GO:0005513,GO:0010880,GO:0032465,GO:0032516,GO:0035307,GO:0043388,GO:0051343,GO:0051592,GO:0055117,GO:0060315,GO:0060316,GO:0075206,GO:0000922,GO:0005737,GO:…
	ENSGALG00000005676	tetratricopeptide repeat domain 28 [Source:HGNC Symbol;Acc:HGNC:29179]	-0.426806	0.308981	-0.555755	0.261838	-0.128949	0.998884	GO:0030496,GO:0072686,GO:0007346,GO:0019900
	ENSGALG00000001328	basigin (Ok blood group) [Source:NCBI gene;Acc:770363]	-0.640008	0.147314	-0.768943	0.122468	-0.128935	0.998884	GO:0016020,GO:0016021,GO:0030424,GO:0005886,GO:0007156,GO:0007411,GO:0098632,GO:0070593,GO:0042470,GO:0002080,GO:0043231
	ENSGALG00000001046	DLG associated protein 4 [Source:HGNC Symbol;Acc:HGNC:24476]	0.0966208	0.851258	-0.0322392	0.963682	-0.12886	0.998884	GO:0023052,GO:0045202
	ENSGALG00000002139	cold shock domain containing E1 [Source:NCBI gene;Acc:419886]	-0.584209	0.0972376	-0.712934	0.0708825	-0.128725	0.998884	GO:0003677,GO:0006355,GO:0003676,GO:0070966,GO:0005794,GO:0005829,GO:0005886,GO:0070937
	ENSGALG00000011695	homeodomain interacting protein kinase 3 [Source:NCBI gene;Acc:421597]	0.464415	0.290204	0.335863	0.574883	-0.128552	0.998884	GO:0004672,GO:0005524,GO:0006468
	ENSGALG00000002445	KIAA0319 like [Source:HGNC Symbol;Acc:HGNC:30071]	0.066172	0.890445	-0.0620953	0.928443	-0.128267	0.998884	GO:0016020,GO:0016021,GO:0031410,GO:0005886
	ENSGALG00000003661	senataxin [Source:HGNC Symbol;Acc:HGNC:445]	1.76673	1.93132e-07	1.63869	8.96702e-06	-0.128048	0.998884	GO:0016020,GO:0016021,GO:0006369,GO:0016604,GO:0001147,GO:0042802,GO:0000165,GO:0006302,GO:0006353,GO:0006376,GO:0006974,GO:0007623,GO:0008543,GO:0010976,GO:0033120,GO:0034599,GO:0043066,GO:0043491,GO:0044344,GO:0045944,GO:0060566,GO:0070301,GO:0071300,GO:2000144,GO:2000806,GO:0000228,GO:0005634,GO:0005654,GO:0005737,GO:0030424,GO:0030426,GO:0045171
GBP	ENSGALG00000026152	Gallus gallus guanylate binding protein (GBP), mRNA. [Source:RefSeq mRNA;Acc:NM_204652]	4.23892	3.98558e-32	4.11118	1.87561e-28	-0.127748	0.998884	GO:0000166,GO:0005525,GO:0003924
	ENSGALG00000032485	signal sequence receptor subunit 4 [Source:HGNC Symbol;Acc:HGNC:11326]	0.232371	0.690487	0.105001	0.905031	-0.12737	0.998884	GO:0016020,GO:0016021,GO:0005783
	ENSGALG00000015803	lysine demethylase 3A [Source:NCBI gene;Acc:422917]	0.694631	0.0740847	0.568286	0.246551	-0.126345	0.998884	GO:0005634,GO:0000785,GO:0000976,GO:0031490,GO:0032454,GO:0033169,GO:0000979,GO:0003700,GO:0005506,GO:0050681,GO:0007283,GO:0007290,GO:0009755,GO:0010468,GO:0030521,GO:0036123,GO:0045893,GO:0045944,GO:0046293,GO:0051573,GO:0120162,GO:1990830,GO:2000036,GO:2000736,GO:0005654,GO:0005737
	ENSGALG00000002478	matrin 3 [Source:NCBI gene;Acc:373948]	0.283383	0.545791	0.15759	0.822798	-0.125793	0.998884	GO:0005634,GO:0003676,GO:0008270,GO:0003723
	ENSGALG00000000855	zinc metallopeptidase STE24 [Source:HGNC Symbol;Acc:HGNC:12877]	0.3995	0.39351	0.274586	0.681362	-0.124914	0.998884	GO:0016020,GO:0016021,GO:0016787,GO:0006508,GO:0008233,GO:0004222,GO:0008237,GO:0071586,GO:0030176,GO:0003690,GO:0004175,GO:0001889,GO:0001942,GO:0003007,GO:0003229,GO:0003231,GO:0003417,GO:0006281,GO:0006325,GO:0006355,GO:0006925,GO:0006974,GO:0006997,GO:0006998,GO:0007346,GO:0007628,GO:0008016,GO:0008340,GO:0008360,GO:0008544,GO:0010506,GO:0010628,GO:0010629,GO:0010906,GO:0016485,GO:0019216,GO:…
	ENSGALG00000032142	cytochrome c oxidase subunit I [Source:NCBI gene;Acc:807639]	-0.193324	0.722742	-0.317907	0.610332	-0.124583	0.998884	GO:0016020,GO:0016021,GO:0055114,GO:0046872,GO:0016491,GO:0005739,GO:0005743,GO:0070469,GO:0020037,GO:0004129,GO:0006123,GO:0009060,GO:0005751,GO:0015990,GO:0006119,GO:0005750,GO:0045277
	ENSGALG00000003702	clathrin interactor 1 [Source:NCBI gene;Acc:416240]	-0.293262	0.51494	-0.417717	0.444745	-0.124455	0.998884	GO:0016020,GO:0016192,GO:0005794,GO:0030276,GO:0005654,GO:0043231
	ENSGALG00000001688	septin 5 [Source:NCBI gene;Acc:416778]	0.300411	0.450615	0.176333	0.752792	-0.124078	0.998884	GO:0000166,GO:0005525,GO:0017157,GO:0008021,GO:0003924,GO:0060271,GO:0032947,GO:0000281,GO:0000921,GO:0005940,GO:0015630,GO:0031105,GO:0032160
	ENSGALG00000038385	mitochondrial fission regulator 1 [Source:NCBI gene;Acc:395222]	-0.0499079	0.925878	-0.17335	0.816729	-0.123442	0.998884	GO:0005739,GO:0000266,GO:0009060,GO:0007005,GO:0005829,GO:0005886
	ENSGALG00000002709	myosin IC [Source:NCBI gene;Acc:417555]	0.064225	0.874008	-0.0591456	0.920036	-0.123371	0.998884	GO:0000166,GO:0005524,GO:0003774,GO:0003779,GO:0016459,GO:0005102,GO:0008022,GO:0017160,GO:0006605,GO:0006612,GO:0030050,GO:0030335,GO:0038089,GO:0071346,GO:0090314,GO:1900078,GO:1900748,GO:2000810,GO:0005737,GO:0005886,GO:0005902,GO:0005903,GO:0009925,GO:0016020,GO:0016328,GO:0016604,GO:0030659,GO:0031941,GO:0032420,GO:0045121,GO:0045335
	ENSGALG00000014012	WAS protein family member 2 [Source:HGNC Symbol;Acc:HGNC:12733]	0.307922	0.500764	0.18457	0.784749	-0.123353	0.998884	GO:0005856,GO:0003779,GO:0030036,GO:0017124,GO:0044877,GO:0051018,GO:0001525,GO:0001667,GO:0006897,GO:0010592,GO:0016601,GO:0030032,GO:0030048,GO:0035855,GO:0051497,GO:0072673,GO:0001726,GO:0005622,GO:0005769,GO:0005911,GO:0030027,GO:0031209,GO:0032991
	ENSGALG00000012263	nuclear export mediator factor [Source:NCBI gene;Acc:428926]	0.255539	0.515992	0.133308	0.80944	-0.122231	0.998884	GO:0005622,GO:0043023,GO:0000049,GO:0072344,GO:1990116,GO:1990112,GO:0051168
	ENSGALG00000041030	poly(rC) binding protein 2 [Source:HGNC Symbol;Acc:HGNC:8648]	-0.568795	0.225049	-0.690724	0.217319	-0.12193	0.998884	GO:0003676,GO:0003723,GO:0003677,GO:0019899,GO:0031625,GO:1990829,GO:0039694,GO:0043161,GO:0050687,GO:0075522,GO:0005634,GO:0005654,GO:0005737,GO:0005829
	ENSGALG00000035297	GABA type A receptor-associated protein [Source:HGNC Symbol;Acc:HGNC:4067]	-0.607975	0.197938	-0.728614	0.196454	-0.120639	0.998884	GO:0005737,GO:0006914,GO:0008017,GO:0031625,GO:0048487,GO:0050811,GO:0000226,GO:0008625,GO:0000421,GO:0005764,GO:0005776,GO:0005790,GO:0005794,GO:0005875,GO:0005886,GO:0005930,GO:0015629,GO:0097225
	ENSGALG00000002837	ribosomal protein L27 [Source:NCBI gene;Acc:396280]	-0.151219	0.769983	-0.271277	0.668954	-0.120057	0.998884	GO:0005737,GO:0005829,GO:0003735,GO:0006412,GO:0005622,GO:0005840,GO:0005783,GO:0022625,GO:0005791,GO:0006364,GO:0015934,GO:0098556,GO:1990904
	ENSGALG00000012921	ETS variant 6 [Source:NCBI gene;Acc:395750]	1.93622	1.3083e-07	1.81616	7.82674e-06	-0.120055	0.998884	GO:0005634,GO:0003677,GO:0006366,GO:0006355,GO:0003700,GO:0043565,GO:0000981,GO:0006357,GO:0030154,GO:0000977,GO:0000978,GO:0001077,GO:0019904,GO:0000122,GO:0007296,GO:0022008,GO:0045944,GO:0071425,GO:0097152,GO:0005730,GO:0005829
	ENSGALG00000004082	TAO kinase 1 [Source:HGNC Symbol;Acc:HGNC:29259]	0.157651	0.732804	0.0379025	0.954386	-0.119748	0.998884	GO:0004672,GO:0004674,GO:0005524,GO:0006468,GO:0005634,GO:0005737,GO:0004709,GO:0000186,GO:0023014,GO:0031098,GO:0032147,GO:0000165,GO:0097194,GO:0016301,GO:0043014,GO:0048487,GO:0000226,GO:0006974,GO:0007026,GO:0007095,GO:0032874,GO:0046330,GO:0070050,GO:1901985,GO:0015630,GO:0048471
TAP1	ENSGALG00000035075	transporter 1, ATP-binding cassette, sub-family B (MDR/TAP) [Source:NCBI gene;Acc:427727]	3.71617	1.64641e-24	3.59725	7.67504e-21	-0.118919	0.998884	GO:0000166,GO:0005524,GO:0016020,GO:0016021,GO:0055085,GO:0016887,GO:0042626,GO:0030176,GO:0015433,GO:0042287,GO:0046979,GO:0002479,GO:0042825,GO:0023029,GO:0042288,GO:0043531,GO:1904680,GO:0006952,GO:0015833,GO:0019885,GO:0046967,GO:0005783,GO:0005815,GO:0042824,GO:0042886
	ENSGALG00000016947	E74 like ETS transcription factor 1 [Source:NCBI gene;Acc:418828]	1.95519	4.85673e-07	1.83628	1.37882e-05	-0.118902	0.998884	GO:0005634,GO:0003677,GO:0006366,GO:0006355,GO:0003700,GO:0043565,GO:0000981,GO:0006357,GO:0030154,GO:0000978,GO:0001077,GO:0001817,GO:0045893,GO:0045944,GO:0050860
	ENSGALG00000032452	growth arrest specific 7 [Source:HGNC Symbol;Acc:HGNC:4169]	0.745861	0.0902141	0.627432	0.257121	-0.118429	0.998884	GO:0005737,GO:0048812,GO:0005886,GO:0051015,GO:0030182,GO:0005884,GO:0008092,GO:0005856,GO:0030041
	ENSGALG00000008555	MAX interactor 1, dimerization protein [Source:NCBI gene;Acc:423888]	2.94532	1.50455e-20	2.82724	1.771e-17	-0.118075	0.998884	GO:0046983,GO:0000977,GO:0000122,GO:0005634,GO:0005730,GO:0005829,GO:0090575
	ENSGALG00000011870	hypoxia inducible factor 1 subunit alpha [Source:NCBI gene;Acc:374177]	-0.59465	0.143653	-0.712518	0.133449	-0.117868	0.998884	GO:0005634,GO:0046983,GO:0006355,GO:0003700,GO:0045944,GO:0000981,GO:0006357,GO:1904115
	ENSGALG00000042088	autophagy related 2B [Source:HGNC Symbol;Acc:HGNC:20187]	0.82945	0.0707285	0.711759	0.213464	-0.117692	0.998884	GO:0000045,GO:0000407,GO:0019898,GO:0006914,GO:0000422,GO:0005654
	ENSGALG00000031702		-0.30436	0.505977	-0.42005	0.452112	-0.115689	0.998884	GO:0046872,GO:0045944,GO:0003713,GO:0042393,GO:0042800,GO:0051568,GO:0044666,GO:0035097,GO:0003677
	ENSGALG00000001420	Ral GTPase activating protein non-catalytic beta subunit [Source:NCBI gene;Acc:419128]	0.265153	0.578128	0.149589	0.837615	-0.115564	0.998884	GO:0005096,GO:0043547,GO:0051056,GO:0090630,GO:0046982
	ENSGALG00000041403	DENN domain containing 4A [Source:HGNC Symbol;Acc:HGNC:24321]	1.05145	0.0112889	0.936031	0.0623278	-0.115418	0.998884	GO:0017112
	ENSGALG00000001306	nuclear factor related to kappaB binding protein [Source:NCBI gene;Acc:419730]	1.62579	6.12309e-05	1.5104	0.0010293	-0.115393	0.998884	GO:0031011,GO:0002020,GO:0005634
	ENSGALG00000024488	CD99 molecule (Xg blood group) [Source:NCBI gene;Acc:418662]	-0.252056	0.606698	-0.367001	0.540904	-0.114945	0.998884	GO:0016020,GO:0016021
	ENSGALG00000002523	cAMP responsive element binding protein 3 [Source:HGNC Symbol;Acc:HGNC:2347]	1.58316	1.36858e-05	1.46862	0.000353936	-0.114539	0.998884	GO:0006355,GO:0003700,GO:0035497,GO:0030968,GO:0045944,GO:0000977,GO:0000978,GO:0000982,GO:0001077,GO:0006990,GO:0090026,GO:1902236,GO:0005634,GO:0005783,GO:0005829
	ENSGALG00000041873	mitofusin 1 [Source:NCBI gene;Acc:424973]	0.230148	0.640717	0.115814	0.874541	-0.114334	0.998884	GO:0016021,GO:0005525,GO:0003924,GO:0005741,GO:0008053,GO:0046039,GO:0051646,GO:1990613,GO:0005739,GO:0031306,GO:0031307,GO:0098799
	ENSGALG00000002569	RAN, member RAS oncogene family [Source:NCBI gene;Acc:396193]	-0.104934	0.83641	-0.218979	0.739181	-0.114045	0.998884	GO:0000166,GO:0005634,GO:0046872,GO:0005737,GO:0005829,GO:0000287,GO:0005525,GO:0003924,GO:0015031,GO:0006606,GO:0061015,GO:0006913,GO:0046039,GO:0019003,GO:0046982,GO:0070883,GO:0000055,GO:0000056,GO:0000060,GO:0000070,GO:0006611,GO:0032092,GO:1902570,GO:0000785,GO:0005635,GO:0005654,GO:0005730,GO:0005814,GO:0030496,GO:0032991,GO:0042565,GO:0055037
	ENSGALG00000039163	Rho guanine nucleotide exchange factor 11 [Source:HGNC Symbol;Acc:HGNC:14580]	0.355855	0.408223	0.242123	0.690373	-0.113732	0.998884	GO:0035556,GO:0005737,GO:0007186,GO:0001664,GO:0005085,GO:0005089,GO:0035023,GO:0007266,GO:0045893
	ENSGALG00000009641	collagen type I alpha 2 chain [Source:NCBI gene;Acc:396243]	-0.508884	0.198879	-0.622516	0.157305	-0.113632	0.998884	GO:0005615,GO:0046872,GO:0005576,GO:0031012,GO:0005581,GO:0005201,GO:0030198,GO:0005584,GO:0002020,GO:0030674,GO:0042802,GO:0046332,GO:0048407,GO:0001501,GO:0001568,GO:0007179,GO:0007266,GO:0008217,GO:0030199,GO:0043589,GO:0070208,GO:0071230,GO:0005583,GO:0005783
	ENSGALG00000029316	AT-rich interaction domain 1A [Source:NCBI gene;Acc:419542]	0.292232	0.54127	0.179027	0.801139	-0.113205	0.998884	GO:0003677,GO:0005634,GO:0006338,GO:0016514,GO:0070603
	ENSGALG00000026159	PDZ and LIM domain 7 [Source:NCBI gene;Acc:416362]	-0.0640447	0.886794	-0.176767	0.767352	-0.112722	0.998884	GO:0046872,GO:0005737,GO:0008134,GO:0048471,GO:0001725,GO:0005884,GO:0015629,GO:0032880,GO:0033613,GO:0006913,GO:0043433,GO:0030864,GO:0031941
	ENSGALG00000015142	desmoglein 2 [Source:HGNC Symbol;Acc:HGNC:3049]	0.477449	0.3518	0.365218	0.591068	-0.112231	0.998884	GO:0016020,GO:0016021,GO:0005509,GO:0007155,GO:0005886,GO:0007156,GO:0050839,GO:0002934,GO:0003165,GO:0086073,GO:0086091,GO:0098911,GO:0014704,GO:0030054,GO:0030057,GO:0043231
	ENSGALG00000005815	transmembrane protein 41B [Source:NCBI gene;Acc:423047]	0.118932	0.811035	0.00687509	0.990941	-0.112057	0.998884	GO:0016020,GO:0016021,GO:0007399,GO:0000045,GO:0005789
	ENSGALG00000000764	signal sequence receptor subunit 2 [Source:NCBI gene;Acc:425656]	-0.125915	0.814222	-0.236914	0.731208	-0.111	0.998884	GO:0016020,GO:0016021,GO:0005783,GO:0005789
	ENSGALG00000006462	protein phosphatase 2 catalytic subunit alpha [Source:NCBI gene;Acc:416318]	0.847473	0.0231151	0.736629	0.102902	-0.110843	0.998884	GO:0016787,GO:0006470,GO:0004721,GO:0046982,GO:0008022,GO:0050811,GO:0007498,GO:0010719,GO:0071902,GO:0000159,GO:0000775,GO:0005737,GO:0005829,GO:0005886
	ENSGALG00000030810	protein phosphatase 4 regulatory subunit 3B [Source:NCBI gene;Acc:426680]	0.42196	0.367789	0.312785	0.626965	-0.109175	0.998884	-
	ENSGALG00000036095	BicC family RNA binding protein 1 [Source:NCBI gene;Acc:423604]	-0.616391	0.137026	-0.725526	0.132232	-0.109135	0.998884	GO:0003676,GO:0003723,GO:0007368,GO:0007507,GO:0090090
	ENSGALG00000041380	Major histocompatibility complex class I antigen BF2 [Source:NCBI gene;Acc:425389]	1.64237	2.92787e-07	1.53378	7.67383e-06	-0.108583	0.998884	GO:0016020,GO:0016021,GO:0046872,GO:0005886,GO:0006955
	ENSGALG00000004667	SMG7, nonsense mediated mRNA decay factor [Source:HGNC Symbol;Acc:HGNC:16792]	0.737109	0.0948877	0.628951	0.260172	-0.108158	0.998884	GO:0005737,GO:0000184,GO:0043021,GO:0042162,GO:0090501,GO:0004540,GO:0070034,GO:0007004,GO:0043487,GO:0005697,GO:0051721,GO:0005634,GO:0005829,GO:0045111
	ENSGALG00000004629	ring finger protein 216 [Source:HGNC Symbol;Acc:HGNC:21698]	1.79611	7.50072e-06	1.68816	0.00014582	-0.107946	0.998884	GO:0032648,GO:0043161,GO:0050691,GO:0070936,GO:0005634,GO:0005654,GO:0005829
	ENSGALG00000015339	ribosomal protein L24 [Source:NCBI gene;Acc:418401]	-0.663221	0.13002	-0.770837	0.131907	-0.107616	0.998884	GO:0003735,GO:0003723,GO:0006412,GO:0000027,GO:0022625,GO:1902626,GO:0002181,GO:0005737,GO:0005783,GO:0005829,GO:0042788
	ENSGALG00000011863	DNA polymerase delta interacting protein 3 [Source:NCBI gene;Acc:417974]	1.65816	3.84173e-06	1.55096	9.73878e-05	-0.107202	0.998884	GO:0003676,GO:0003723,GO:0006406,GO:0016973,GO:0016607,GO:0036464
	ENSGALG00000007190	ATPase H+ transporting V1 subunit G1 [Source:NCBI gene;Acc:417249]	-0.308122	0.567559	-0.415132	0.53892	-0.10701	0.998884	GO:0042626,GO:0006811,GO:1902600,GO:0016471,GO:0008553,GO:0016887,GO:0051117,GO:0006879,GO:0036295,GO:0005622,GO:0005765,GO:0005829,GO:0005886
	ENSGALG00000042839	family with sequence similarity 214 member A [Source:NCBI gene;Acc:415416]	-0.164908	0.752061	-0.271246	0.688499	-0.106339	0.998884	-
	ENSGALG00000015617	ribosomal protein S23 [Source:NCBI gene;Acc:427323]	-0.364371	0.413298	-0.470118	0.363366	-0.105747	0.998884	GO:0003735,GO:0006412,GO:0005622,GO:0005840,GO:0022627,GO:0015935
	ENSGALG00000000259	proteasome inhibitor subunit 1 [Source:NCBI gene;Acc:430115]	1.24679	0.00455271	1.14119	0.02653	-0.105599	0.998884	GO:0006511,GO:0042803,GO:0046982,GO:0070628,GO:1901799,GO:0005783,GO:0005829,GO:0048471
	ENSGALG00000032316	CDV3 homolog [Source:NCBI gene;Acc:420693]	-0.498698	0.213704	-0.604148	0.20218	-0.105449	0.998884	GO:0005829,GO:0005886
	ENSGALG00000014426	karyopherin subunit alpha 1 [Source:NCBI gene;Acc:418271]	0.636587	0.179951	0.531356	0.387404	-0.105231	0.998884	GO:0005634,GO:0005737,GO:0005829,GO:0005654,GO:0015031,GO:0005643,GO:0061608,GO:0006606,GO:0008565,GO:0008139,GO:0006607,GO:0030425,GO:0099527
	ENSGALG00000032366	myocyte enhancer factor 2A [Source:NCBI gene;Acc:395670]	0.390571	0.350608	0.285768	0.610332	-0.104803	0.998884	GO:0003677,GO:0005634,GO:0046983,GO:0006366,GO:0000978,GO:0001077,GO:0006351,GO:0006355,GO:0042826,GO:0045944,GO:0000790,GO:0000977,GO:0001205,GO:0000981,GO:0001085,GO:0003682,GO:0003700,GO:0003705,GO:0003713,GO:0019901,GO:0033613,GO:0035035,GO:0043565,GO:0046332,GO:0046982,GO:0000002,GO:0000122,GO:0000165,GO:0007507,GO:0010613,GO:0045893,GO:0046326,GO:0048311,GO:0055005,GO:0061337,GO:0070375,GO:…
	ENSGALG00000026661	methionine sulfoxide reductase B3 [Source:NCBI gene;Acc:417833]	-0.111629	0.813405	-0.216268	0.714578	-0.104638	0.998884	GO:0055114,GO:0006979,GO:0016671,GO:0033743,GO:0030091,GO:0034599,GO:0008270,GO:0005739,GO:0005783
	ENSGALG00000002943	pre-mRNA processing factor 8 [Source:HGNC Symbol;Acc:HGNC:17340]	0.111668	0.831326	0.00733515	0.990842	-0.104332	0.998884	GO:0003723,GO:0000398,GO:0005682,GO:0071013,GO:0005681,GO:0000244,GO:0000386,GO:0017070,GO:0030619,GO:0030620,GO:0030623,GO:0070530,GO:0097157,GO:0005634,GO:0046540,GO:0071005,GO:0071007
	ENSGALG00000004189	MAF bZIP transcription factor K [Source:NCBI gene;Acc:395518]	-0.266319	0.587973	-0.370513	0.549589	-0.104193	0.998884	GO:0005634,GO:0003677,GO:0006366,GO:0045944,GO:0000978,GO:0001077,GO:0006355,GO:0003700,GO:0043565,GO:0000122,GO:0005654
	ENSGALG00000010363	HECT and RLD domain containing E3 ubiquitin protein ligase 3 [Source:NCBI gene;Acc:422514]	0.173334	0.750415	0.0692974	0.930268	-0.104037	0.998884	GO:0016740,GO:0004842,GO:0016567
	ENSGALG00000029921	cysteine and glycine rich protein 2 [Source:NCBI gene;Acc:396128]	-0.0785657	0.879188	-0.181762	0.788308	-0.103196	0.998884	GO:0046872,GO:0005634,GO:0007275,GO:0030154
	ENSGALG00000004813	isoleucyl-tRNA synthetase [Source:HGNC Symbol;Acc:HGNC:5330]	0.0377861	0.943079	-0.0647417	0.932721	-0.102528	0.998884	GO:0000166,GO:0005524,GO:0005737,GO:0006412,GO:0016874,GO:0004812,GO:0006418,GO:0002161,GO:0106074,GO:0000049,GO:0004822,GO:0051020,GO:0006428,GO:0005829,GO:0017101
	ENSGALG00000034821	lectin, mannose binding 1 [Source:NCBI gene;Acc:426849]	-0.734163	0.085926	-0.836613	0.0999399	-0.10245	0.998884	GO:0016020,GO:0016021,GO:0005789,GO:0005537,GO:0006888,GO:0007029,GO:0007030,GO:0010638,GO:0000139,GO:0005793,GO:0005794,GO:0030017,GO:0030134,GO:0044220,GO:0005737
	ENSGALG00000010127	glyoxalase I [Source:HGNC Symbol;Acc:HGNC:4323]	-0.408791	0.43242	-0.511162	0.429235	-0.102372	0.998884	GO:0046872,GO:0004462,GO:0016829,GO:0008270,GO:0006357,GO:0030316,GO:0043066,GO:0005634,GO:0005829,GO:0005886
	ENSGALG00000041164		-0.518373	0.338532	-0.620686	0.33468	-0.102313	0.998884	GO:0003723,GO:0003746,GO:0043022,GO:0006412,GO:0006452,GO:0045901,GO:0045905
	ENSGALG00000042883	valosin containing protein interacting protein 1 [Source:NCBI gene;Acc:428359]	0.637506	0.20655	0.535433	0.417208	-0.102074	0.998884	GO:0016567,GO:0004843,GO:0071108,GO:0016320,GO:0035871,GO:0090168,GO:0005737
	ENSGALG00000011342	FYVE, RhoGEF and PH domain containing 6 [Source:HGNC Symbol;Acc:HGNC:21740]	1.56947	1.09468e-05	1.46838	0.000231925	-0.101091	0.998884	GO:0046872,GO:0043087,GO:0005085,GO:0005089,GO:0035023
	ENSGALG00000003539	KIAA1522 [Source:HGNC Symbol;Acc:HGNC:29301]	-0.183845	0.71785	-0.284503	0.666163	-0.100658	0.998884	GO:0030154
	ENSGALG00000043711	argonaute 3, RISC catalytic component [Source:NCBI gene;Acc:419628]	0.336468	0.465341	0.235858	0.721089	-0.10061	0.998884	GO:0003676,GO:0005737,GO:0003723,GO:0035198,GO:0006417,GO:0031047,GO:0035278,GO:0090502,GO:0000932,GO:0016442,GO:0035068,GO:0003725,GO:0003727,GO:0004521,GO:0090624,GO:0006402,GO:0010501,GO:0010628,GO:0031054,GO:0035196,GO:0035279,GO:0035280,GO:0072091,GO:1901224,GO:0000794,GO:0005654,GO:0036464,GO:0070578
	ENSGALG00000029066	discoidin, CUB and LCCL domain-containing protein 1-like [Source:NCBI gene;Acc:419584]	1.40686	0.00151323	1.30631	0.00950841	-0.100549	0.998884	GO:0016020,GO:0016021
	ENSGALG00000012763	N-acetylglucosamine-1-phosphate transferase subunits alpha and beta [Source:HGNC Symbol;Acc:HGNC:29670]	-0.942113	0.019172	-1.04203	0.0248714	-0.0999216	0.998884	GO:0016020,GO:0016021,GO:0005509,GO:0016772,GO:0005794,GO:0046835,GO:0003976,GO:0007040,GO:0009306,GO:0016256,GO:0033299,GO:0000139
	ENSGALG00000000154	DENN domain containing 2D [Source:HGNC Symbol;Acc:HGNC:26192]	3.23103	8.68421e-12	3.13282	4.87283e-10	-0.0982117	0.998884	GO:0017112,GO:0005654,GO:0005829
	ENSGALG00000042807		0.246099	0.538284	0.148006	0.790423	-0.0980928	0.998884	GO:0016020,GO:0016021,GO:0007155,GO:0008305
	ENSGALG00000008621	neuropilin 2 [Source:NCBI gene;Acc:374157]	-0.618765	0.127773	-0.716827	0.126478	-0.0980618	0.998884	GO:0016020,GO:0016021,GO:0046872,GO:0007411,GO:0005021,GO:0017154,GO:0001525,GO:0038084,GO:0001755,GO:0001764,GO:0003148,GO:0007507,GO:0021612,GO:0021649,GO:0021675,GO:0021828,GO:0036486,GO:0048846,GO:0050919,GO:0061549,GO:0061551,GO:0097374,GO:0097490,GO:0097491,GO:1901166,GO:1902285,GO:1903375,GO:1904835,GO:1990830,GO:0030424,GO:0007275,GO:0030154,GO:0007399,GO:0071526
	ENSGALG00000017299	ribosomal protein S11 [Source:NCBI gene;Acc:419049]	-0.518241	0.256713	-0.615867	0.245709	-0.0976264	0.998884	GO:0003735,GO:0006412,GO:0005622,GO:0005840,GO:0022627
	ENSGALG00000015112	zinc finger protein 521 [Source:HGNC Symbol;Acc:HGNC:24605]	1.0061	0.0128426	0.909163	0.0615941	-0.0969375	0.998884	GO:0005634,GO:0003700,GO:0003676,GO:0003677,GO:0006355,GO:0019904,GO:0048663
	ENSGALG00000026822	WD repeat domain 81 [Source:HGNC Symbol;Acc:HGNC:26600]	0.0277539	0.95597	-0.0685918	0.924538	-0.0963457	0.998884	GO:0035014,GO:0070530,GO:0006511,GO:0007005,GO:0010923,GO:0035973,GO:0043551,GO:0045022,GO:0050821,GO:0000421,GO:0005739,GO:0005765,GO:0005829,GO:0031313,GO:0031901,GO:0031902
	ENSGALG00000015693	ubiquitin specific peptidase 25 [Source:HGNC Symbol;Acc:HGNC:12624]	1.18001	0.000854736	1.08428	0.00757269	-0.0957337	0.998884	GO:0016579,GO:0036459,GO:0006511,GO:0005829,GO:0004843,GO:0004197,GO:0031647,GO:0031625,GO:0051117,GO:0070536,GO:0071108,GO:1904293,GO:0005783
	ENSGALG00000013649	CCR4-NOT transcription complex subunit 7 [Source:NCBI gene;Acc:422733]	-0.288963	0.538011	-0.383998	0.511989	-0.0950351	0.998884	GO:0016787,GO:0005634,GO:0046872,GO:0003676,GO:0005737,GO:0003723,GO:0004518,GO:0006417,GO:0031047,GO:0090305,GO:0090503,GO:0017148,GO:0000932,GO:0030015,GO:0043928,GO:0000175,GO:0004527,GO:0004535,GO:0008285,GO:0008284,GO:0030014,GO:0004532,GO:0060213,GO:1900153,GO:0003714,GO:0008134,GO:0000122,GO:0000289,GO:0000290,GO:0010629,GO:0033962,GO:0042509,GO:0045070,GO:0045892,GO:0045944,GO:0051607,GO:…
	ENSGALG00000035578	RNA binding motif protein 6 [Source:NCBI gene;Acc:415931]	2.22815	6.26257e-09	2.1333	4.1687e-07	-0.0948445	0.998884	GO:0003676,GO:0003723,GO:0005634
	ENSGALG00000009364	protein kinase C iota [Source:NCBI gene;Acc:424991]	-0.281377	0.560697	-0.376189	0.526138	-0.0948121	0.998884	GO:0000166,GO:0005524,GO:0016301,GO:0016740,GO:0016310,GO:0004672,GO:0004674,GO:0006468,GO:0035556,GO:0046872,GO:0005622,GO:0004697,GO:0018105,GO:0005543,GO:0007015,GO:0010976,GO:0032869,GO:0034351,GO:0035089,GO:0042462,GO:0043524,GO:0045216,GO:0046326,GO:0051092,GO:0060252,GO:1903078,GO:2000353,GO:0005634,GO:0005737,GO:0005829,GO:0015630,GO:0016324,GO:0043220,GO:0045171,GO:0045177
	ENSGALG00000029968	growth arrest and DNA damage inducible beta [Source:HGNC Symbol;Acc:HGNC:4096]	2.03618	2.46536e-10	1.94168	5.17951e-09	-0.094502	0.998884	GO:0005634,GO:0051726,GO:0005737,GO:0000185,GO:0000186,GO:0006469,GO:0043065,GO:0046330,GO:1900745
	ENSGALG00000006049	serine/threonine kinase 26 [Source:NCBI gene;Acc:422231]	0.469444	0.275167	0.375152	0.5117	-0.0942925	0.998884	GO:0004672,GO:0004674,GO:0005524,GO:0006468,GO:0005737,GO:0048812,GO:0023014,GO:0031098,GO:0032147,GO:0000165,GO:0000287,GO:0042802,GO:0042803,GO:0009267,GO:0030033,GO:0030336,GO:0042542,GO:0042981,GO:0046777,GO:1903205,GO:0005794,GO:0005798,GO:0005829,GO:0016020,GO:0016324,GO:0048471,GO:0071944
	ENSGALG00000008912	ATP binding cassette subfamily B member 1 [Source:NCBI gene;Acc:395712]	-1.00598	0.00268901	-1.09991	0.00293903	-0.0939223	0.998884	GO:0000166,GO:0005524,GO:0016020,GO:0016021,GO:0055085,GO:0016887,GO:0042626,GO:0090554,GO:0090555,GO:0099038,GO:0000086,GO:0045332,GO:0047484,GO:0072089,GO:0099040,GO:1901529,GO:2001225,GO:0009986,GO:0016324
	ENSGALG00000012277	MAF bZIP transcription factor F [Source:NCBI gene;Acc:395519]	1.37416	0.000574546	1.28028	0.00531294	-0.0938772	0.998884	GO:0005634,GO:0003677,GO:0006366,GO:0045944,GO:0000978,GO:0001077,GO:0006355,GO:0003700,GO:0043565,GO:0045604
	ENSGALG00000031642	integrin linked kinase [Source:NCBI gene;Acc:374018]	-0.70785	0.0946493	-0.801589	0.111865	-0.0937384	0.998884	GO:0016301,GO:0016310,GO:0004672,GO:0005524,GO:0006468,GO:0007229,GO:0004674,GO:0019901,GO:0001658,GO:0001934,GO:0003151,GO:0008284,GO:0009967,GO:0010761,GO:0014044,GO:0018105,GO:0021675,GO:0022011,GO:0030030,GO:0030513,GO:0033209,GO:0034446,GO:0042327,GO:0043491,GO:0045197,GO:0045669,GO:0045893,GO:0090263,GO:1901224,GO:2000178,GO:0005654,GO:0005829,GO:0005925,GO:0030027,GO:0030054
	ENSGALG00000004122	proline rich nuclear receptor coactivator 2 [Source:NCBI gene;Acc:419688]	0.380946	0.413298	0.287553	0.646173	-0.093392	0.998884	GO:0000184,GO:0005654,GO:0005794
	ENSGALG00000011555	QKI, KH domain containing RNA binding [Source:NCBI gene;Acc:374204]	-0.138428	0.76519	-0.231512	0.698589	-0.0930845	0.998884	GO:0005634,GO:0007275,GO:0003676,GO:0005737,GO:0003723,GO:0006397,GO:0006417,GO:0051028,GO:0030154,GO:0008380,GO:0017124
	ENSGALG00000004763	aldehyde dehydrogenase 3 family member A2 [Source:NCBI gene;Acc:417615]	-0.262829	0.629923	-0.355309	0.608538	-0.0924797	0.998884	GO:0016020,GO:0016021,GO:0055114,GO:0016491,GO:0016620,GO:0004028,GO:0006081,GO:0004029,GO:0042803,GO:0046577,GO:0050061,GO:0052814,GO:0007417,GO:0007422,GO:0008544,GO:0033306,GO:0046458,GO:0005783,GO:0043231
	ENSGALG00000005158	WD repeat and FYVE domain containing 1 [Source:NCBI gene;Acc:424806]	1.0608	0.00616273	0.968572	0.0337948	-0.0922265	0.998884	GO:0046872,GO:0005545,GO:0034141,GO:0034145,GO:0005634,GO:0005769,GO:0005829
	ENSGALG00000005547	phosphoinositide-3-kinase adaptor protein 1 [Source:NCBI gene;Acc:374268]	1.81115	1.46275e-06	1.71909	3.95939e-05	-0.0920652	0.998884	GO:0016020,GO:0005886,GO:0005737,GO:0005829,GO:0005515,GO:0014068,GO:0036312,GO:0042802,GO:0031929,GO:0032869,GO:0034134,GO:0034142,GO:0034154,GO:0034162,GO:0042325,GO:0043549,GO:0050727
	ENSGALG00000014984	F2R like trypsin receptor 1 [Source:NCBI gene;Acc:427213]	0.0875007	0.836885	-0.00358303	0.994348	-0.0910838	0.998884	GO:0016020,GO:0016021,GO:0004930,GO:0007186,GO:0005887,GO:0035025,GO:0051482,GO:0007596,GO:0015057,GO:0070493,GO:0001965,GO:0031681,GO:0002286,GO:0002690,GO:0002741,GO:0007204,GO:0010804,GO:0014068,GO:0030193,GO:0030335,GO:0030836,GO:0031274,GO:0032930,GO:0034137,GO:0034140,GO:0034141,GO:0034145,GO:0035926,GO:0042119,GO:0043122,GO:0043123,GO:0043311,GO:0043547,GO:0045217,GO:0045944,GO:0046328,GO:…
	ENSGALG00000014800	ATPase H+ transporting V1 subunit A [Source:NCBI gene;Acc:395821]	0.812809	0.0307742	0.721746	0.111487	-0.0910625	0.998884	GO:0005524,GO:0015991,GO:1902600,GO:0046034,GO:0033180,GO:0046961,GO:0006879,GO:0036295,GO:0005829,GO:0005886,GO:0005902,GO:0016324,GO:0043209
	ENSGALG00000037780	prostate transmembrane protein, androgen induced 1 [Source:NCBI gene;Acc:428166]	0.13965	0.763652	0.048946	0.941387	-0.0907045	0.998884	GO:0016020,GO:0016021,GO:0070412,GO:0010991,GO:0030512,GO:0050699,GO:0060394,GO:0000139,GO:0010008,GO:0031901,GO:0043231
	ENSGALG00000012137	kinectin 1 [Source:NCBI gene;Acc:396335]	-0.477368	0.318022	-0.567778	0.338058	-0.0904098	0.998884	GO:0016020,GO:0016021,GO:0007018,GO:0019894,GO:0005783
	ENSGALG00000005079	vinculin [Source:NCBI gene;Acc:396422]	-0.690565	0.0791959	-0.780902	0.0733837	-0.0903376	0.998884	GO:0016020,GO:0005623,GO:0005743,GO:0007155,GO:0005886,GO:0005737,GO:0005198,GO:0003779,GO:0051015,GO:0005856,GO:0030054,GO:0015629,GO:0042803,GO:0031594,GO:0005912,GO:0005515,GO:0030334,GO:0005925,GO:0017166,GO:0001725,GO:0042383,GO:0005903,GO:0005915,GO:0090636,GO:0090637,GO:1990357,GO:0051393,GO:0008013,GO:0045294,GO:0045296,GO:0051371,GO:0097110,GO:0002009,GO:0030032,GO:0034333,GO:0090136,GO:…
	ENSGALG00000011031	Janus kinase 1 [Source:NCBI gene;Acc:395681]	-0.162651	0.702137	-0.252335	0.629049	-0.089684	0.998884	GO:0000166,GO:0005524,GO:0016301,GO:0016740,GO:0016310,GO:0016020,GO:0004672,GO:0006468,GO:0004713,GO:0004715,GO:0035556,GO:0005856,GO:0018108,GO:0019221,GO:0005131,GO:0019903,GO:0031625,GO:0038110,GO:0046677,GO:1903672,GO:0005634,GO:0005737
	ENSGALG00000016427	ADAM metallopeptidase domain 17 [Source:NCBI gene;Acc:421931]	-0.176988	0.680052	-0.266352	0.610332	-0.0893639	0.998884	GO:0016020,GO:0016021,GO:0006508,GO:0004222,GO:0008237,GO:0005829
PGRMC1	ENSGALG00000020260	progesterone receptor membrane component 1 [Source:NCBI gene;Acc:772196]	-1.4126	0.00025085	-1.5019	0.000483304	-0.0892986	0.998884	GO:0016020,GO:0016021,GO:0005783,GO:0020037,GO:0008289,GO:0031090,GO:0043231,GO:0005496,GO:0030868
	ENSGALG00000003605	Nipped-B homolog-like [Source:NCBI gene;Acc:427439]	0.261152	0.615791	0.172299	0.825025	-0.0888524	0.998884	GO:0005634,GO:0010468,GO:0003682,GO:0007420,GO:0000790,GO:0000228,GO:0007076,GO:0007064,GO:0000785,GO:0003007,GO:0006302,GO:0007507,GO:0034087,GO:0048703,GO:0070550,GO:0071169,GO:0071733,GO:1905406,GO:1990414,GO:0090694,GO:0007049
	ENSGALG00000012994	ELKS/RAB6-interacting/CAST family member 1 [Source:HGNC Symbol;Acc:HGNC:17072]	-0.986395	0.0219379	-1.07483	0.0347598	-0.0884372	0.998884	GO:0048786,GO:0007252,GO:0008385
	ENSGALG00000013400	programmed cell death 6 [Source:HGNC Symbol;Acc:HGNC:8765]	0.545772	0.207771	0.457405	0.42139	-0.0883662	0.998884	GO:0005509,GO:0000139,GO:0000287,GO:0042802,GO:0042803,GO:0043495,GO:0046983,GO:0048306,GO:0060090,GO:0001938,GO:0006886,GO:0006888,GO:0006915,GO:0006919,GO:0010595,GO:0014029,GO:0014032,GO:0030948,GO:0032007,GO:0034605,GO:0036324,GO:0043280,GO:0045766,GO:0048208,GO:0051592,GO:0051898,GO:1902527,GO:0005634,GO:0005737,GO:0005783,GO:0030127,GO:0031410,GO:0031463,GO:0070971,GO:0016020,GO:0016021
	ENSGALG00000002661	tyrosine 3-monooxygenase/tryptophan 5-monooxygenase activation protein epsilon [Source:NCBI gene;Acc:417554]	-1.00333	0.00790731	-1.09067	0.0105194	-0.0873378	0.998884	GO:0005634,GO:0005737,GO:0019904,GO:0005246,GO:0015459,GO:0019899,GO:0031625,GO:0042802,GO:0042826,GO:0044325,GO:0046982,GO:0050815,GO:0051219,GO:0097110,GO:0000165,GO:0034504,GO:0034605,GO:0046827,GO:0051480,GO:0060306,GO:1901016,GO:1901020,GO:1902309,GO:1905913,GO:0005886
	ENSGALG00000023648	protein phosphatase 3 regulatory subunit B, alpha [Source:NCBI gene;Acc:378804]	-0.132017	0.813405	-0.219166	0.764297	-0.0871494	0.998884	GO:0005509,GO:0004721,GO:0019902,GO:0001569,GO:0001837,GO:0006470,GO:0006606,GO:0007507,GO:0014044,GO:0022011,GO:0033173,GO:0034504,GO:0060487,GO:0005955,GO:0042383
	ENSGALG00000017200	myotubularin related protein 2 [Source:NCBI gene;Acc:418992]	-0.0413865	0.933674	-0.128416	0.855303	-0.0870296	0.998884	GO:0016020,GO:0004725,GO:0016787,GO:0016791,GO:0016311,GO:0035335,GO:0005737,GO:0005829,GO:0006629,GO:0005768,GO:0031901,GO:0004438,GO:0052629,GO:0046856,GO:0042803,GO:0052866,GO:0031642,GO:0032288,GO:0046488,GO:0046855,GO:0048666,GO:0051262,GO:0060304,GO:0005634,GO:0005774,GO:0043231
	ENSGALG00000001169	crumbs 2, cell polarity complex component [Source:HGNC Symbol;Acc:HGNC:18688]	-0.219274	0.657493	-0.305778	0.621539	-0.086504	0.998884	GO:0016020,GO:0016021,GO:0005509,GO:0005886,GO:0032991,GO:0019828,GO:0019899,GO:0001707,GO:0001756,GO:0010470,GO:0010718,GO:0010951,GO:0014028,GO:0030513,GO:0045199,GO:0055111,GO:0072358,GO:0016324
	ENSGALG00000008633	septin 6 [Source:NCBI gene;Acc:422369]	-0.0189262	0.971618	-0.105087	0.89543	-0.0861611	0.998884	GO:0000166,GO:0005525,GO:0031105,GO:0005940,GO:0008021,GO:0032154,GO:0032173,GO:0043679,GO:0097227,GO:0003924,GO:0060271,GO:0032947,GO:0000281,GO:0000921,GO:0015630,GO:0032160
	ENSGALG00000025999	NDUFA4, mitochondrial complex associated [Source:NCBI gene;Acc:772135]	-0.371391	0.543704	-0.457132	0.541732	-0.085741	0.998884	GO:0016020,GO:0016021,GO:0005751,GO:0004129,GO:0044877,GO:0005739,GO:0005747
	ENSGALG00000030626	frizzled class receptor 6 [Source:NCBI gene;Acc:378788]	0.0392153	0.943079	-0.0463179	0.953165	-0.0855332	0.998884	GO:0016020,GO:0016021,GO:0007275,GO:0005886,GO:0004888,GO:0007166,GO:0016055,GO:0017147,GO:0042813,GO:0035567,GO:0060070,GO:0031625,GO:0001736,GO:0001843,GO:0001942,GO:0030168,GO:0030901,GO:0033278,GO:0035880,GO:0042472,GO:0043433,GO:0048105,GO:0060071,GO:0090090,GO:0016327,GO:0045177
	ENSGALG00000037784	dystroglycan 1 [Source:NCBI gene;Acc:100049058]	-0.740974	0.0834881	-0.826282	0.105921	-0.0853073	0.998884	GO:0016020,GO:0016021,GO:0005509,GO:0007016,GO:0002162,GO:0003779,GO:0008307,GO:0015631,GO:0017166,GO:0042169,GO:0043395,GO:0051393,GO:0002011,GO:0006509,GO:0010470,GO:0010717,GO:0014044,GO:0019048,GO:0021682,GO:0022011,GO:0030336,GO:0034453,GO:0043409,GO:0051898,GO:0060441,GO:0060445,GO:0071679,GO:0071711,GO:1904261,GO:0005604,GO:0005615,GO:0005654,GO:0005737,GO:0005886,GO:0005911,GO:0005925,GO:…
	ENSGALG00000011902	transgelin [Source:NCBI gene;Acc:396490]	0.115883	0.811035	0.0307208	0.960932	-0.0851621	0.998884	GO:0005737,GO:0051015,GO:0030855
	ENSGALG00000001317	hyperpolarization activated cyclic nucleotide-gated potassium channel 2 [Source:NCBI gene;Acc:428335]	-0.679155	0.157626	-0.764232	0.189757	-0.0850767	0.998884	GO:0016020,GO:0016021,GO:0055085,GO:0005215
	ENSGALG00000030280	poly(A) binding protein cytoplasmic 1 [Source:NCBI gene;Acc:430997]	-0.430923	0.270777	-0.515898	0.248724	-0.0849751	0.998884	GO:0003676,GO:0005737,GO:0003723,GO:0005634,GO:0005829,GO:1990904,GO:0003730,GO:0008143,GO:0008266,GO:0010494
	ENSGALG00000006691	actin related protein 2/3 complex subunit 4 [Source:NCBI gene;Acc:416051]	-0.488861	0.267662	-0.573283	0.282767	-0.084421	0.998884	GO:0005737,GO:0003779,GO:0005856,GO:0015629,GO:0030041,GO:0030833,GO:0034314,GO:0005885,GO:0005200,GO:0019899,GO:0030674,GO:0051015
	ENSGALG00000029429	transforming growth factor beta induced [Source:NCBI gene;Acc:395897]	-0.717235	0.0741607	-0.800997	0.0679707	-0.0837611	0.998884	GO:0005615,GO:0031012,GO:0007155,GO:0008283,GO:0005178,GO:0005518,GO:0050839,GO:0050840,GO:0001525,GO:0030198,GO:0005802
	ENSGALG00000004467	CAP-Gly domain containing linker protein 1 [Source:NCBI gene;Acc:395784]	0.180485	0.750065	0.0971041	0.909274	-0.0833812	0.998884	GO:0016020,GO:0008017,GO:0008270,GO:0015631,GO:0051010,GO:0001578,GO:0031116,GO:0044861,GO:0005635,GO:0005813,GO:0005874,GO:0005881,GO:0015630,GO:0035371,GO:0044354
	ENSGALG00000002197	nucleophosmin [Source:NCBI gene;Acc:396203]	-0.787588	0.048787	-0.870941	0.0568945	-0.083353	0.998884	GO:0003676
	ENSGALG00000008098	nicotinamide phosphoribosyltransferase [Source:NCBI gene;Acc:417707]	2.61595	4.2874e-13	2.53348	5.59684e-11	-0.0824734	0.998884	GO:0003824,GO:0009435,GO:0004514,GO:0042802,GO:0047280,GO:0007623,GO:0032922,GO:0045944,GO:0051770,GO:0005737,GO:0016607,GO:0030054
	ENSGALG00000029691	NFKB inhibitor beta [Source:HGNC Symbol;Acc:HGNC:7798]	-0.240956	0.620256	-0.322872	0.604905	-0.0819157	0.998884	GO:0071222
	ENSGALG00000016377	peroxidasin [Source:HGNC Symbol;Acc:HGNC:14966]	-0.756193	0.0827312	-0.837438	0.0900306	-0.0812445	0.998884	GO:0055114,GO:0005615,GO:0020037,GO:0098869,GO:0006979,GO:0004601,GO:0005201,GO:0030198,GO:0042744,GO:0005783,GO:0031012
	ENSGALG00000002377	enolase 1, (alpha) [Source:NCBI gene;Acc:396017]	-0.427127	0.219186	-0.507788	0.191627	-0.0806615	0.998884	GO:0000287,GO:0046872,GO:0006096,GO:0004634,GO:0000015,GO:0000977,GO:0001078,GO:0001227,GO:0042803,GO:0051020,GO:0000122,GO:0009615,GO:0010756,GO:0030308,GO:0045892,GO:0045933,GO:0061621,GO:1903298,GO:2001171,GO:0005737,GO:0005829,GO:0005886,GO:0009986,GO:0016020,GO:0099738
	ENSGALG00000029295	antizyme inhibitor 1 [Source:NCBI gene;Acc:420254]	-0.040315	0.935105	-0.120724	0.863557	-0.0804088	0.998884	GO:0003824,GO:0005737,GO:0043085,GO:0004586,GO:0042978,GO:0006596,GO:0033387,GO:0042177,GO:1902269,GO:0005634
	ENSGALG00000001250	amyloid beta precursor like protein 2 [Source:NCBI gene;Acc:419727]	-0.738686	0.0343681	-0.819066	0.0361301	-0.0803796	0.998884	GO:0016020,GO:0016021,GO:0010951,GO:0046914,GO:0004867,GO:0008201
	ENSGALG00000006047	transmembrane protein adipocyte associated 1 [Source:NCBI gene;Acc:416028]	0.681022	0.114718	0.600857	0.264502	-0.080165	0.998884	GO:0016020,GO:0016021,GO:0040016,GO:1901991
	ENSGALG00000002719	casein kinase 1 delta [Source:NCBI gene;Acc:417378]	0.218151	0.658637	0.138414	0.850732	-0.0797364	0.998884	GO:0000166,GO:0005524,GO:0004672,GO:0004674,GO:0006468,GO:0018105,GO:0032436,GO:0005876,GO:0051225,GO:0090263,GO:0042752,GO:1905515,GO:0018107,GO:0001934,GO:0007020,GO:0007030,GO:0030177,GO:0032922,GO:0034067,GO:0061512,GO:0071539,GO:2000052,GO:0005634,GO:0005794,GO:0005813,GO:0005819,GO:0005886,GO:0048471
	ENSGALG00000005001	zinc finger CCHC-type containing 13 [Source:NCBI gene;Acc:395731]	-0.407289	0.273439	-0.486041	0.258237	-0.0787526	0.998884	GO:0003676,GO:0008270,GO:0000977,GO:0001227,GO:0000122,GO:0008284,GO:0045893,GO:0045944,GO:0005634,GO:0005783,GO:0005829
	ENSGALG00000036790	ribosomal protein S27a [Source:NCBI gene;Acc:395796]	-0.760006	0.0661733	-0.838681	0.0784942	-0.0786749	0.998884	GO:0005634,GO:0046872,GO:0005737,GO:0003735,GO:0006412,GO:0005840,GO:0022627,GO:0016567,GO:0031625,GO:0031386,GO:0019941,GO:0005654,GO:0006281,GO:0043209
	ENSGALG00000010273	protein phosphatase 2 catalytic subunit beta [Source:NCBI gene;Acc:396021]	-0.612622	0.206061	-0.691133	0.242847	-0.0785113	0.998884	GO:0016787,GO:0005634,GO:0046872,GO:0005737,GO:0005856,GO:0006470,GO:0004721,GO:0005694,GO:0000922,GO:0000775,GO:0046982,GO:0008637,GO:0010468,GO:0034976,GO:0042542,GO:0043161,GO:0046677,GO:0000159
	ENSGALG00000012799	ras responsive element binding protein 1 [Source:NCBI gene;Acc:395920]	1.27564	0.0010348	1.19732	0.00707519	-0.0783223	0.998884	GO:0005634,GO:0006366,GO:0003700,GO:0003676,GO:0000977,GO:0000978,GO:0001228,GO:0000122,GO:0010634,GO:0033601,GO:0045892,GO:0045944,GO:1900026,GO:1903691,GO:2000394,GO:0001650,GO:0016607
	ENSGALG00000005525	serine and arginine rich splicing factor 1 [Source:NCBI gene;Acc:772264]	0.00256395	0.99614	-0.0754455	0.909062	-0.0780095	0.998884	GO:0003676,GO:0003723,GO:0050733,GO:0001701,GO:0008380,GO:0060048,GO:0005634,GO:0016607
	ENSGALG00000003353	retinoic acid induced 14 [Source:HGNC Symbol;Acc:HGNC:14873]	-0.245627	0.604204	-0.323633	0.574724	-0.0780057	0.998884	GO:0001650,GO:0005634,GO:0005829
	ENSGALG00000001654	complement C1q binding protein [Source:HGNC Symbol;Acc:HGNC:1243]	-0.281699	0.610978	-0.359695	0.610332	-0.0779957	0.998884	GO:0005634,GO:0005886,GO:0008134,GO:0009986,GO:0003714,GO:0005739,GO:0003729,GO:0005759,GO:0008494,GO:0005540,GO:0001849,GO:0070131,GO:0030984,GO:0097177,GO:0000122,GO:0014065,GO:0030449,GO:0032689,GO:0032695,GO:0039534,GO:0039536,GO:0042256,GO:0043065,GO:0045785,GO:0048025,GO:0050687,GO:0051897,GO:0090023,GO:1900026,GO:1901165,GO:2000510,GO:0005829,GO:0016020
	ENSGALG00000007381	serpin family G member 1 [Source:HGNC Symbol;Acc:HGNC:1228]	0.500093	0.333866	0.423315	0.529943	-0.0767778	0.998884	GO:0005615,GO:0004867,GO:0010951,GO:0045916,GO:0030193,GO:0001869
	ENSGALG00000005398	hydroxyacylglutathione hydrolase [Source:NCBI gene;Acc:416537]	0.23669	0.619445	0.159952	0.822798	-0.0767377	0.998884	GO:0004416,GO:0006750,GO:0019243,GO:0016787,GO:0046872,GO:0005739,GO:0005737,GO:0005759,GO:0019853
	ENSGALG00000011639	centrosomal protein 170B [Source:NCBI gene;Acc:423494]	-0.373186	0.487313	-0.449478	0.49953	-0.0762917	0.998884	-
	ENSGALG00000006788	regulation of nuclear pre-mRNA domain containing 1B [Source:NCBI gene;Acc:419295]	0.344925	0.48879	0.269567	0.700894	-0.0753581	0.998884	GO:0000993,GO:0042802,GO:0008284,GO:0010564,GO:0045944,GO:0070940,GO:0005634,GO:0005654,GO:0005813,GO:0005829,GO:0016591
	ENSGALG00000015436	syndecan binding protein [Source:NCBI gene;Acc:421136]	-0.601846	0.0886173	-0.677105	0.0894367	-0.075259	0.998884	GO:0035556,GO:0005737,GO:0005886,GO:0007268,GO:0030036,GO:0010862,GO:0030511,GO:0005137,GO:0045545,GO:0007265,GO:0008284,GO:0030307,GO:0030335,GO:0005654,GO:0005829,GO:0005895,GO:0031965,GO:0043231,GO:0005622
	ENSGALG00000013853	AFG3 like matrix AAA peptidase subunit 2 [Source:HGNC Symbol;Acc:HGNC:315]	0.807956	0.0676104	0.733439	0.176581	-0.0745178	0.998884	GO:0016020,GO:0016021,GO:0005524,GO:0008270,GO:0006508,GO:0004222,GO:0005743,GO:0008053,GO:0008237,GO:0007005,GO:0007409,GO:0007528,GO:0016485,GO:0016540,GO:0021675,GO:0034982,GO:0036444,GO:0040014,GO:0042407,GO:0042552,GO:0048747,GO:0051560,GO:0060013,GO:0005739,GO:0005745
	ENSGALG00000008663	dimethylarginine dimethylaminohydrolase 1 [Source:NCBI gene;Acc:378898]	-0.963147	0.0156287	-1.03701	0.0198297	-0.0738676	0.998884	GO:0016597,GO:0016403,GO:0000052,GO:0003073,GO:0006525,GO:0006527,GO:0008285,GO:0043116,GO:0045429,GO:1900038
	ENSGALG00000004719	spectrin alpha, non-erythrocytic 1 [Source:NCBI gene;Acc:374234]	0.428469	0.343275	0.354881	0.541732	-0.0735881	0.998884	GO:0005509,GO:0043034,GO:0015630,GO:0043231
	ENSGALG00000006157	integrator complex subunit 6 like [Source:NCBI gene;Acc:422239]	2.68072	6.0682e-11	2.60721	3.48519e-09	-0.0735109	0.998884	GO:0034472,GO:0032039
	ENSGALG00000003691	ring finger protein 145 [Source:HGNC Symbol;Acc:HGNC:20853]	0.0976615	0.846087	0.0248828	0.971276	-0.0727786	0.998884	GO:0016020,GO:0016021,GO:0046872,GO:0008270
	ENSGALG00000017199	mastermind like transcriptional coactivator 2 [Source:HGNC Symbol;Acc:HGNC:16259]	1.15236	0.0016627	1.08024	0.0103654	-0.0721261	0.998884	GO:0005654,GO:0045944,GO:0003713,GO:0007219,GO:0016607,GO:0007221,GO:0005634
	ENSGALG00000009752	core 1 synthase, glycoprotein-N-acetylgalactosamine 3-beta-galactosyltransferase 1 [Source:NCBI gene;Acc:420575]	-0.905825	0.0470385	-0.977741	0.074031	-0.0719158	0.998884	GO:0016740,GO:0016020,GO:0016021,GO:0046872,GO:0016757,GO:0006486,GO:0001822,GO:0001525,GO:0016263,GO:0016267,GO:0006493,GO:0016266,GO:0060576
	ENSGALG00000041762	stromal interaction molecule 1 [Source:NCBI gene;Acc:419082]	0.408335	0.389754	0.336761	0.59819	-0.0715741	0.998884	GO:0016020,GO:0016021,GO:0005246,GO:0032237,GO:0051924,GO:0030176,GO:0005886,GO:0005783,GO:0005509,GO:0006874,GO:0042802,GO:0002115,GO:0006812,GO:0014902,GO:0032991
	ENSGALG00000016720	Gallus gallus CD2 associated protein (CD2AP), mRNA. [Source:RefSeq mRNA;Acc:NM_001318403]	0.40899	0.355661	0.337575	0.565061	-0.0714152	0.998884	GO:0017124,GO:0007015,GO:0032911,GO:0051058,GO:1900182,GO:2000249,GO:0001726,GO:0005737,GO:0005886,GO:0005911,GO:0031941
	ENSGALG00000032092	protein phosphatase 4 regulatory subunit 1 [Source:HGNC Symbol;Acc:HGNC:9320]	0.840723	0.0518029	0.769629	0.143072	-0.0710942	0.998884	GO:0043666,GO:0007165,GO:0050790,GO:0019888,GO:0030289
	ENSGALG00000037423	protein tyrosine phosphatase, receptor type K [Source:HGNC Symbol;Acc:HGNC:9674]	-0.167125	0.729516	-0.237097	0.710179	-0.0699722	0.998884	GO:0016020,GO:0016021,GO:0004725,GO:0016787,GO:0016791,GO:0006470,GO:0016311,GO:0035335,GO:0004721,GO:0008013,GO:0019901,GO:0045295,GO:0007155,GO:0007165,GO:0007179,GO:0008285,GO:0010839,GO:0016477,GO:0030336,GO:0034394,GO:0034614,GO:0034644,GO:0045786,GO:0045892,GO:0048041,GO:0001750,GO:0005886,GO:0005911,GO:0009986,GO:0030054,GO:0030424,GO:0030425,GO:0031256,GO:0043025,GO:0043231
	ENSGALG00000015511	roundabout guidance receptor 1 [Source:HGNC Symbol;Acc:HGNC:10249]	-0.270722	0.591529	-0.340676	0.598612	-0.0699538	0.998884	GO:0016020,GO:0016021,GO:0005623,GO:0030424,GO:0005886,GO:0007411,GO:0007507,GO:0035385,GO:0043025,GO:0007156,GO:0050808,GO:0008046,GO:0030275,GO:0042802,GO:0002042,GO:0006919,GO:0021836,GO:0030336,GO:0033600,GO:0035025,GO:0043406,GO:0050772,GO:0050925,GO:0070100,GO:1900748,GO:0005737,GO:0009986
	ENSGALG00000008369	ATP binding cassette subfamily C member 5 [Source:HGNC Symbol;Acc:HGNC:56]	0.117239	0.829674	0.0483009	0.950795	-0.0689379	0.998884	GO:0000166,GO:0005524,GO:0016020,GO:0016021,GO:0055085,GO:0016887,GO:0042626,GO:0008514,GO:0015711
	ENSGALG00000002922	notch 2 [Source:NCBI gene;Acc:374031]	-0.179422	0.670212	-0.248233	0.627172	-0.0688109	0.998884	GO:0016020,GO:0016021,GO:0005509,GO:0046872,GO:0006355,GO:0007275,GO:0030154,GO:0038023,GO:0007219,GO:0050793,GO:0003184,GO:0007050,GO:0009887,GO:0010629,GO:0045967,GO:0046579,GO:0046849,GO:0060413,GO:0070374,GO:2001204,GO:0005634,GO:0005654,GO:0005886,GO:0005887,GO:0009986,GO:0043235
	ENSGALG00000014213	proline rich 5 [Source:NCBI gene;Acc:418237]	0.212329	0.699184	0.144195	0.855777	-0.0681348	0.998884	GO:0031932,GO:0038203,GO:0001934,GO:0014068
	ENSGALG00000000318	cysteine and glycine rich protein 1 [Source:NCBI gene;Acc:396176]	-1.10483	0.0033064	-1.17223	0.00439824	-0.067393	0.998884	GO:0005634,GO:0005623,GO:0046872,GO:0005737,GO:0005856,GO:0051219,GO:0005925,GO:0001725,GO:0051393,GO:0031252
	ENSGALG00000007581	forty-two-three domain containing 1 [Source:NCBI gene;Acc:424921]	0.769652	0.0493341	0.702766	0.142775	-0.066886	0.998884	GO:0005634,GO:0003723,GO:0003729,GO:0051028,GO:0006406,GO:0005654,GO:0016607
	ENSGALG00000011659	acetyl-CoA acetyltransferase 2 [Source:NCBI gene;Acc:421587]	0.687633	0.139325	0.621363	0.285265	-0.0662692	0.998884	GO:0016740,GO:0003824,GO:0016746,GO:0005829,GO:0005739,GO:0004300,GO:0006635,GO:0016747,GO:0006696,GO:0003988,GO:0003857,GO:0003985,GO:0005634,GO:0005730,GO:0005737
	ENSGALG00000008022	TAP binding protein [Source:NCBI gene;Acc:417048]	1.07619	0.0061978	1.01004	0.0268462	-0.0661514	0.998884	GO:0016020,GO:0016021,GO:0019885
	ENSGALG00000008122	solute carrier family 39 member 13 [Source:NCBI gene;Acc:423183]	-0.179455	0.701108	-0.24541	0.681362	-0.0659548	0.998884	GO:0016020,GO:0016021,GO:0055085,GO:0000139,GO:0005794,GO:0005385,GO:0046873,GO:0006882,GO:0030001,GO:0006811,GO:0071577,GO:0042803,GO:0006829,GO:0061448,GO:0048471
	ENSGALG00000008999	actin filament associated protein 1 like 2 [Source:HGNC Symbol;Acc:HGNC:25901]	0.0599036	0.901588	-0.00569958	0.991996	-0.0656032	0.998884	GO:0005737,GO:0009966,GO:0035591,GO:0061098,GO:0017124,GO:0030296,GO:0042169,GO:0006954,GO:0007346,GO:0032675,GO:0032757,GO:0045742,GO:0045893,GO:0005829,GO:0005886
	ENSGALG00000000811	IST1, ESCRT-III associated factor [Source:HGNC Symbol;Acc:HGNC:28977]	0.318385	0.474496	0.252941	0.681033	-0.0654442	0.998884	GO:0015031,GO:0019904,GO:0044877,GO:0090541,GO:0008104,GO:0009838,GO:0019076,GO:0045184,GO:0045862,GO:0046745,GO:0048672,GO:0051301,GO:0061640,GO:0000785,GO:0005793,GO:0005813,GO:0005829,GO:0030496,GO:0043231,GO:0090543
	ENSGALG00000003197	ribosomal protein L7a [Source:NCBI gene;Acc:417158]	-0.250312	0.533738	-0.315745	0.513011	-0.0654321	0.998884	GO:0005840,GO:0003723,GO:0006412,GO:0042254,GO:0022625,GO:0000470,GO:1990904,GO:0016020,GO:0042788
	ENSGALG00000031296	uncharacterized LOC424740 [Source:NCBI gene;Acc:424740]	-0.11576	0.812968	-0.179956	0.776465	-0.0641955	0.998884	-
	ENSGALG00000034725	bromodomain containing 4 [Source:NCBI gene;Acc:100859056]	0.179788	0.728362	0.116335	0.877495	-0.0634522	0.998884	GO:0006468
	ENSGALG00000015148	annexin A1 [Source:NCBI gene;Acc:404271]	-0.780867	0.163488	-0.842936	0.212481	-0.0620694	0.998884	GO:0005509,GO:0004859,GO:0005544,GO:0007166,GO:0005198,GO:0042803,GO:0048306,GO:0030073,GO:0030674,GO:0008360,GO:0006954,GO:0031532,GO:0042127,GO:0042102,GO:0002548,GO:0042493,GO:0006909,GO:0031018,GO:0050727,GO:0007187,GO:1900087,GO:1900138,GO:0046883,GO:0019834,GO:0033676,GO:1990814,GO:0001780,GO:0002685,GO:0007165,GO:0010165,GO:0014839,GO:0018149,GO:0030216,GO:0030850,GO:0031340,GO:0031394,GO:…
	ENSGALG00000017153	radixin [Source:NCBI gene;Acc:395511]	0.0274403	0.959177	-0.0340514	0.96327	-0.0614917	0.998884	GO:0008092,GO:0005856,GO:0003779,GO:0019904,GO:0042803,GO:0051117,GO:0008360,GO:0008361,GO:0010628,GO:0030033,GO:0030335,GO:0032231,GO:0034111,GO:0034260,GO:0043087,GO:0045176,GO:0045184,GO:0045792,GO:0061028,GO:0072659,GO:0097067,GO:1900027,GO:1900087,GO:1902115,GO:1902966,GO:1903364,GO:1903392,GO:2000643,GO:0001726,GO:0005886,GO:0005902,GO:0005925,GO:0016324,GO:0030027,GO:0030175,GO:0030864,GO:…
	ENSGALG00000006190	four and a half LIM domains 1 [Source:HGNC Symbol;Acc:HGNC:3702]	0.304428	0.493979	0.243212	0.692904	-0.0612163	0.998884	GO:0046872,GO:0044325,GO:0003254,GO:0010972,GO:0030308,GO:0043268,GO:1901016,GO:2000134,GO:0005634,GO:0005737,GO:0005829,GO:0005886
	ENSGALG00000002606	calsyntenin 1 [Source:NCBI gene;Acc:395372]	-0.296292	0.480368	-0.357494	0.486153	-0.0612026	0.998884	GO:0016020,GO:0016021,GO:0005509,GO:0009986,GO:0007156,GO:0050806,GO:0045211,GO:0051965,GO:0001540,GO:0019894,GO:0042988,GO:0001558,GO:0005576,GO:0014069
	ENSGALG00000008667	destrin, actin depolymerizing factor [Source:NCBI gene;Acc:396539]	-0.721744	0.0218859	-0.782623	0.0209452	-0.0608789	0.998884	GO:0005622,GO:0003779,GO:0015629,GO:0030042,GO:0051014,GO:0030836,GO:0051015,GO:0030043,GO:0005737,GO:0030864
	ENSGALG00000031448	mitogen-activated protein kinase 6 [Source:NCBI gene;Acc:415419]	-0.898131	0.00645719	-0.958672	0.00773267	-0.0605414	0.998884	GO:0000166,GO:0005524,GO:0016301,GO:0016740,GO:0016310,GO:0004672,GO:0004674,GO:0006468,GO:0035556,GO:0005634,GO:0005737,GO:0004707,GO:0000165,GO:0010468,GO:0071310,GO:0007049,GO:0019901,GO:0046982,GO:0060999,GO:0005829,GO:0032156,GO:0032991
	ENSGALG00000008009	B cell receptor associated protein 29 [Source:NCBI gene;Acc:417702]	1.83041	8.29291e-09	1.77035	2.31165e-07	-0.06006	0.998884	GO:0016020,GO:0016021,GO:0005887,GO:0005789,GO:0006886,GO:0006888,GO:0005783,GO:0070973
	ENSGALG00000016605	EFR3 homolog B [Source:HGNC Symbol;Acc:HGNC:29155]	3.16827	1.0305e-15	3.10841	1.63843e-13	-0.0598587	0.998884	GO:0046854,GO:0072659,GO:0005886
	ENSGALG00000038656		0.182332	0.72387	0.122859	0.868042	-0.0594727	0.998884	GO:0016020,GO:0016021
	ENSGALG00000007642	C-terminal binding protein-like [Source:NCBI gene;Acc:416354]	-0.188986	0.711513	-0.24766	0.721552	-0.0586746	0.998884	GO:0055114,GO:0016491,GO:0016616,GO:0051287
	ENSGALG00000005820	ring finger protein 130 [Source:HGNC Symbol;Acc:HGNC:18280]	-0.134537	0.780945	-0.192368	0.766951	-0.0578317	0.998884	GO:0016020,GO:0016021,GO:0061630,GO:0016567,GO:0006511,GO:0004842,GO:0012501,GO:0005737
	ENSGALG00000005422	PDZ and LIM domain 1 [Source:HGNC Symbol;Acc:HGNC:2067]	-0.485493	0.176057	-0.543273	0.188252	-0.0577796	0.998884	GO:0046872,GO:0005856,GO:0003713,GO:0006355,GO:1903508,GO:0005667
	ENSGALG00000003331	Fas associated factor family member 2 [Source:HGNC Symbol;Acc:HGNC:24666]	1.26052	0.0016627	1.20275	0.00917404	-0.0577614	0.998884	GO:0043086,GO:0031625,GO:0035473,GO:0043130,GO:0055102,GO:0030433,GO:0030970,GO:0034389,GO:0043161,GO:0005783,GO:0005811,GO:0034098,GO:0016020,GO:0016021
	ENSGALG00000001229	SKI proto-oncogene [Source:NCBI gene;Acc:428181]	0.517867	0.289757	0.4606	0.462731	-0.0572662	0.998884	GO:0006351,GO:0046332,GO:0042803,GO:0005634,GO:0043565,GO:0005667,GO:0046982,GO:0070491,GO:0003714,GO:0008270,GO:0019901,GO:0019904,GO:0031625,GO:0000122,GO:0008285,GO:0010626,GO:0014902,GO:0030512,GO:0030514,GO:0032926,GO:0043388,GO:0045668,GO:0060395,GO:0070207,GO:0005654,GO:0005813,GO:0016604,GO:0016605,GO:0032991
	ENSGALG00000010809	basic leucine zipper and W2 domains 2 [Source:NCBI gene;Acc:420594]	-1.10358	0.000692974	-1.16046	0.00130959	-0.0568869	0.998884	GO:0005737
	ENSGALG00000004519	transient receptor potential cation channel subfamily V member 2 [Source:HGNC Symbol;Acc:HGNC:18082]	-0.196534	0.688321	-0.252667	0.699843	-0.056133	0.998884	GO:0016020,GO:0016021,GO:0055085,GO:0005887,GO:0005216,GO:0006811,GO:0070588,GO:0005622,GO:0005886,GO:0005262,GO:0009408,GO:0005261,GO:0009266,GO:0045773,GO:0090280,GO:0120162,GO:0009986,GO:0030424,GO:0032584,GO:0044295,GO:0044297
	ENSGALG00000005077	coagulation factor VIII [Source:HGNC Symbol;Acc:HGNC:3546]	-0.0798081	0.943287	-0.135859	0.9292	-0.0560507	0.998884	GO:0005507,GO:0055114,GO:0046872,GO:0016491,GO:0030168
	ENSGALG00000042023		0.125217	0.801259	0.0693181	0.923285	-0.0558988	0.998884	GO:0016020,GO:0016021
	ENSGALG00000009698	solute carrier family 38 member 1 [Source:NCBI gene;Acc:417806]	-0.118611	0.844283	-0.174316	0.836985	-0.0557048	0.998884	GO:0016020,GO:0016021,GO:0005887,GO:0015171,GO:0003333,GO:0015186,GO:0006868,GO:0005886,GO:0030424
	ENSGALG00000039872	PDZ and LIM domain 4 [Source:NCBI gene;Acc:395643]	-0.812576	0.0266467	-0.867142	0.042372	-0.0545658	0.998884	GO:0016020,GO:0005634,GO:0046872,GO:0005737,GO:0005856,GO:0030054,GO:0045202,GO:0045211,GO:0060173,GO:0005768,GO:0042995,GO:0030027,GO:0048471,GO:0031901,GO:0043005,GO:0051015,GO:0005515,GO:0055038,GO:0043197,GO:0019903,GO:0042803,GO:0051393,GO:0031532,GO:0098976,GO:0001725,GO:0031905,GO:0031941,GO:0034777
	ENSGALG00000003977	twinfilin actin binding protein 2 [Source:NCBI gene;Acc:415940]	-0.167558	0.703392	-0.221945	0.700117	-0.0543873	0.998884	GO:0005622,GO:0003779,GO:0030837,GO:0003785,GO:0005080,GO:0005524,GO:0005546,GO:0010592,GO:0010976,GO:0032956,GO:0045773,GO:0071300,GO:0071363,GO:0005737,GO:0030027,GO:0030175,GO:0030426,GO:0032420,GO:0048471
	ENSGALG00000003532	DEAD-box helicase 5 [Source:NCBI gene;Acc:395629]	-0.136618	0.753686	-0.190701	0.734337	-0.054083	0.998884	GO:0000166,GO:0005524,GO:0016787,GO:0003676,GO:0004386,GO:0003724,GO:0003730,GO:0035500,GO:0036002,GO:0043021,GO:0046332,GO:0050681,GO:0070412,GO:0070878,GO:0000122,GO:0000380,GO:0000381,GO:0000956,GO:0001837,GO:0006357,GO:0009299,GO:0030509,GO:0030520,GO:0030521,GO:0043517,GO:0060765,GO:0072332,GO:1903800,GO:0005634,GO:0005730,GO:0071013,GO:1990904
	ENSGALG00000011957	transducer of ERBB2, 2 [Source:NCBI gene;Acc:417992]	0.97606	0.0129446	0.922874	0.0421783	-0.0531851	0.998884	GO:0005737,GO:0003714,GO:1903507,GO:0008285,GO:0010468,GO:0042809,GO:0045671,GO:0045778,GO:0005829
	ENSGALG00000007481	3-hydroxyacyl-CoA dehydratase 3 [Source:NCBI gene;Acc:415539]	-0.271438	0.590555	-0.323878	0.618182	-0.0524396	0.998884	GO:0016020,GO:0016021,GO:0016829,GO:0006629,GO:0005783,GO:0005789,GO:0006633,GO:0042761,GO:0006631,GO:0102158,GO:0102343,GO:0102344,GO:0102345,GO:0030148,GO:0018812,GO:0030497,GO:0019899,GO:0007249,GO:0007254,GO:0007266,GO:0045070,GO:0046726,GO:0005739,GO:0005829,GO:0031965
	ENSGALG00000015170	vacuolar protein sorting 13 homolog A [Source:NCBI gene;Acc:427050]	0.674595	0.116037	0.623134	0.242847	-0.0514609	0.998884	GO:0005622,GO:0005623,GO:0006623,GO:0045053,GO:0019898,GO:0006914,GO:0007399,GO:0007626,GO:0035176,GO:0031045
	ENSGALG00000002363	heat shock protein family A (Hsp70) member 9 [Source:NCBI gene;Acc:416183]	0.166633	0.726784	0.11537	0.866137	-0.0512628	0.998884	GO:0000166,GO:0005524,GO:0051082,GO:0006457,GO:0019899,GO:0006611,GO:0016226,GO:1902037,GO:1903707,GO:0005739,GO:0005759,GO:0043209
	ENSGALG00000005505	phosphatidylinositol-4,5-bisphosphate 3-kinase catalytic subunit beta [Source:NCBI gene;Acc:424826]	0.619284	0.162928	0.568655	0.295929	-0.0506292	0.998884	GO:0000166,GO:0005524,GO:0016301,GO:0016740,GO:0016310,GO:0005737,GO:0005886,GO:0016020,GO:0016477,GO:0006468,GO:0046854,GO:0048015,GO:0016303,GO:0036092,GO:0014065,GO:0005942,GO:0035005,GO:0030168,GO:0035004,GO:0046934,GO:0043560,GO:0001935,GO:0001952,GO:0006874,GO:0007156,GO:0009611,GO:0010628,GO:0033031,GO:0040016,GO:0060055,GO:0005634,GO:0005730,GO:0030496
	ENSGALG00000007215	kinesin family member 5B [Source:HGNC Symbol;Acc:HGNC:6324]	-0.171233	0.743197	-0.221808	0.749047	-0.0505748	0.998884	GO:0000166,GO:0005524,GO:0016887,GO:0003774,GO:0007018,GO:0008017,GO:0005874,GO:0003777,GO:0005871,GO:0042802,GO:0007028,GO:0032230,GO:0035617,GO:0042391,GO:0043268,GO:0047496,GO:0051642,GO:0071346,GO:0072383,GO:1903078,GO:0005737,GO:0005815,GO:0005829,GO:0030139,GO:0031982,GO:0035253,GO:0043005,GO:0043227,GO:0045335
	ENSGALG00000006856	CD151 molecule (Raph blood group) [Source:NCBI gene;Acc:423105]	-0.482838	0.201936	-0.532883	0.223105	-0.0500452	0.998884	GO:0016020,GO:0016021,GO:0005887,GO:0007166,GO:0005178,GO:0016477,GO:0030335,GO:0042098,GO:0044319,GO:0045807,GO:0005604,GO:0009986
	ENSGALG00000004533	KIAA2013 [Source:HGNC Symbol;Acc:HGNC:28513]	0.634953	0.183379	0.585225	0.332647	-0.0497279	0.998884	GO:0016020,GO:0016021
	ENSGALG00000008858	malate dehydrogenase 1 [Source:NCBI gene;Acc:421281]	-0.226295	0.652946	-0.275297	0.681914	-0.0490018	0.998884	GO:0055114,GO:0005615,GO:0003824,GO:0016491,GO:0005737,GO:0005829,GO:0005975,GO:0019752,GO:0006099,GO:0016616,GO:0016615,GO:0030060,GO:0006108,GO:0006107,GO:0006734,GO:0043209
	ENSGALG00000002705	CDGSH iron sulfur domain 1 [Source:NCBI gene;Acc:423642]	-0.373526	0.502589	-0.421053	0.549589	-0.0475269	0.998884	GO:0016020,GO:0016021,GO:0051537,GO:0043231,GO:0042802,GO:0005739
	ENSGALG00000027534	GM2 ganglioside activator [Source:HGNC Symbol;Acc:HGNC:4367]	-0.770171	0.0990555	-0.817581	0.14882	-0.0474098	0.998884	GO:0043085,GO:0008047,GO:0004563,GO:0006689,GO:0007611,GO:0009313,GO:0019915,GO:0050877,GO:0050885
	ENSGALG00000016775	ribosomal protein L31 [Source:NCBI gene;Acc:418710]	-0.739197	0.0823103	-0.78613	0.113836	-0.0469335	0.998884	GO:0003735,GO:0006412,GO:0005622,GO:0005840,GO:0022625,GO:0002181,GO:0006298,GO:0090305,GO:0004519,GO:0042788
	ENSGALG00000002726	kinesin family member 1B [Source:HGNC Symbol;Acc:HGNC:16636]	-0.183686	0.698254	-0.230137	0.717907	-0.0464518	0.998884	GO:0000166,GO:0005524,GO:0003774,GO:0007018,GO:0003777,GO:0008017,GO:0030424,GO:0030425,GO:0031410,GO:0016887,GO:0043005,GO:0016192,GO:0005874,GO:1904115,GO:0008574,GO:0005871,GO:0030705,GO:0007270,GO:0007274,GO:0008089,GO:0047497,GO:0005739,GO:0005875,GO:0030659
	ENSGALG00000000812	Gallus gallus ornithine decarboxylase antizyme 1 (OAZ1), mRNA. [Source:RefSeq mRNA;Acc:NM_204916]	0.293178	0.514799	0.247424	0.673329	-0.0457542	0.998884	GO:0005829,GO:0008073,GO:0006595,GO:0043086,GO:0005634,GO:0005737,GO:0045732,GO:0090316,GO:1902268
	ENSGALG00000016713	phospholipase A2 group VII [Source:NCBI gene;Acc:395816]	0.268366	0.573119	0.223062	0.738714	-0.0453045	0.998884	GO:0016787,GO:0006629,GO:0016042,GO:0003847,GO:0005543,GO:0047499,GO:0034374,GO:0034440,GO:0034441,GO:0046469,GO:0090026,GO:0034362
	ENSGALG00000004375	VPS35, retromer complex component [Source:NCBI gene;Acc:415750]	-0.322479	0.513596	-0.36683	0.561614	-0.044351	0.998884	GO:0006886,GO:0005770,GO:0015031,GO:0042147,GO:0008565,GO:0030906,GO:0030904,GO:0031748,GO:0007040,GO:0010628,GO:0010629,GO:0010821,GO:0031647,GO:0031648,GO:0032268,GO:0032463,GO:0033365,GO:0043653,GO:0045056,GO:0050728,GO:0050882,GO:0060161,GO:0060548,GO:0061357,GO:0090141,GO:0090263,GO:0090326,GO:0099074,GO:0099639,GO:1901215,GO:1902823,GO:1902950,GO:1903181,GO:1903364,GO:1903828,GO:1905166,GO:…
	ENSGALG00000012273	SOS Ras/Rho guanine nucleotide exchange factor 2 [Source:HGNC Symbol;Acc:HGNC:11188]	0.14472	0.807589	0.101012	0.906136	-0.0437078	0.998884	GO:0003677,GO:0046982,GO:0005085,GO:0005089,GO:0035023,GO:0000786,GO:0007264
	ENSGALG00000042330	protein phosphatase 1, regulatory (inhibitor) subunit 9B [Source:NCBI gene;Acc:395762]	-0.323278	0.514799	-0.366961	0.563689	-0.0436821	0.998884	GO:0005737,GO:0030425,GO:0031175,GO:0051015,GO:0014069,GO:0015629,GO:0007015,GO:0019722
	ENSGALG00000012135	activating transcription factor 4 [Source:NCBI gene;Acc:395693]	-0.141707	0.733395	-0.185304	0.729902	-0.0435969	0.998884	GO:0005634,GO:0005737,GO:0006355,GO:0003700,GO:0000981,GO:0006357,GO:0000977,GO:1990440,GO:0000978,GO:0000980,GO:0001077,GO:0001085,GO:0003677,GO:0019901,GO:0043522,GO:0043565,GO:0044212,GO:0006094,GO:0006874,GO:0007623,GO:0010575,GO:0010628,GO:0032922,GO:0034198,GO:0034976,GO:0036091,GO:0036499,GO:0042149,GO:0042789,GO:0043525,GO:0045893,GO:0045943,GO:0045944,GO:0070059,GO:0070169,GO:0120163,GO:…
	ENSGALG00000017388	YY1 transcription factor [Source:NCBI gene;Acc:423455]	0.710141	0.116567	0.666621	0.234699	-0.0435198	0.998884	GO:0005634,GO:0000978,GO:0003676,GO:0005667,GO:0003677,GO:0001103,GO:0000790,GO:0001078,GO:0043565,GO:0000980,GO:0001158,GO:0031519,GO:0000400,GO:0000987,GO:0003723,GO:0044212,GO:0046332,GO:0000122,GO:0000724,GO:0006974,GO:0010225,GO:0010629,GO:0032688,GO:0034644,GO:0031011
	ENSGALG00000016920	LIM domain 7 [Source:HGNC Symbol;Acc:HGNC:6646]	0.214705	0.83661	0.171348	0.905833	-0.0433568	0.998884	GO:0046872,GO:0023051,GO:0030155,GO:0005635,GO:0005654,GO:0005737,GO:0005886,GO:0016324
	ENSGALG00000006261	selenoprotein F [Source:NCBI gene;Acc:424521]	-0.0729854	0.894585	-0.116239	0.885692	-0.0432538	0.998884	GO:0005788
	ENSGALG00000013039	BH3 interacting domain death agonist [Source:NCBI gene;Acc:395236]	0.938349	0.0133463	0.895362	0.0432676	-0.0429864	0.998884	GO:0005737,GO:0042981,GO:0043065
	ENSGALG00000006219	protein kinase AMP-activated non-catalytic subunit gamma 2 [Source:NCBI gene;Acc:420435]	0.711535	0.0556252	0.669056	0.133156	-0.0424784	0.998884	GO:0032559,GO:0071900,GO:0032147,GO:0071901,GO:0004862,GO:0005524,GO:0008603,GO:0008607,GO:0019901,GO:0030295,GO:0043531,GO:0005977,GO:0006110,GO:0006469,GO:0010800,GO:0019217,GO:0035556,GO:0045860,GO:0031588,GO:0016301,GO:0016310
	ENSGALG00000000542	zinc finger protein 593 [Source:NCBI gene;Acc:419549]	0.0153118	0.978217	-0.0270906	0.971883	-0.0424024	0.998884	GO:0046872,GO:0003676,GO:0008270,GO:0043023,GO:0030687,GO:0000055,GO:0045944,GO:1903026,GO:0005634,GO:0005730
OAT	ENSGALG00000031158	ornithine aminotransferase [Source:NCBI gene;Acc:426430]	-1.28799	0.00304496	-1.32704	0.0081321	-0.0390538	0.998884	GO:0016740,GO:0003824,GO:0030170,GO:0055129,GO:0008483,GO:0004587,GO:0005737,GO:0010121,GO:0019544,GO:0034214,GO:0005654,GO:0005739
	ENSGALG00000009158	CDC42 binding protein kinase alpha [Source:NCBI gene;Acc:416746]	-0.75734	0.0470385	-0.796166	0.0782987	-0.0388261	0.998884	GO:0000166,GO:0005524,GO:0016301,GO:0016740,GO:0016310,GO:0004672,GO:0004674,GO:0006468,GO:0035556,GO:0046872,GO:0030036,GO:0000287,GO:0042802,GO:0016477,GO:0031032,GO:0031532,GO:0042641,GO:0005622
	ENSGALG00000036539	ephrin B1 [Source:NCBI gene;Acc:395896]	0.254553	0.591078	0.216096	0.738714	-0.0384565	0.998884	GO:0016020,GO:0016021,GO:0005886,GO:0046875,GO:0048013,GO:0007411,GO:0001755,GO:0009880,GO:0031295,GO:0042102,GO:0005634,GO:0005737,GO:0045121
	ENSGALG00000006753	ATP synthase F1 subunit gamma [Source:NCBI gene;Acc:419108]	0.0955595	0.868478	0.0574902	0.946511	-0.0380693	0.998884	GO:0006811,GO:0046933,GO:0015986,GO:0099132,GO:0000275,GO:0045261,GO:0006754,GO:0016887,GO:0005753,GO:0043209
	ENSGALG00000010124	ribosomal protein S8 [Source:NCBI gene;Acc:424584]	-0.721101	0.0691621	-0.758412	0.0944687	-0.0373114	0.998884	GO:0003735,GO:0006412,GO:0005622,GO:0005840,GO:0022627,GO:0000462,GO:0005783,GO:0005829,GO:1990904
	ENSGALG00000031975	ubiquitin conjugating enzyme E2 H [Source:NCBI gene;Acc:416678]	-0.266378	0.555778	-0.303596	0.598084	-0.0372176	0.998884	GO:0000166,GO:0005524,GO:0016740,GO:0006511,GO:0061631,GO:0004842,GO:0043161,GO:0070936,GO:0070979
	ENSGALG00000014324	solute carrier family 2 member 14 [Source:NCBI gene;Acc:396517]	0.340625	0.382294	0.303652	0.540137	-0.0369728	0.998884	GO:0016020,GO:0016021,GO:0005615,GO:0005623,GO:0055085,GO:0022857,GO:0005215,GO:0005355,GO:1904659,GO:0033300,GO:0055056,GO:0070837,GO:0002080,GO:0005737,GO:0005886
	ENSGALG00000041548		-0.718938	0.0809841	-0.755733	0.123635	-0.0367953	0.998884	GO:0005524,GO:0003676,GO:0006413,GO:0003743,GO:0004004
	ENSGALG00000005694	glycyl-tRNA synthetase [Source:NCBI gene;Acc:428403]	-0.0620388	0.907844	-0.0985574	0.901828	-0.0365186	0.998884	GO:0005524,GO:0005737,GO:0000166,GO:0004820,GO:0006426,GO:0005739,GO:0004812,GO:0006418,GO:0004081,GO:0042802,GO:0046983,GO:0015966,GO:0070150,GO:0005829,GO:0030141,GO:0030424,GO:0070062
	ENSGALG00000004220	serine incorporator 3 [Source:NCBI gene;Acc:419196]	-0.594677	0.145777	-0.630889	0.196454	-0.0362119	0.998884	GO:0016020,GO:0016021,GO:0006665,GO:0006658,GO:0009597,GO:0045087,GO:0051607,GO:1902237,GO:0005794,GO:0005886
	ENSGALG00000042458	actinin, alpha 1 [Source:NCBI gene;Acc:373918]	-0.834462	0.00984347	-0.870076	0.0118963	-0.0356136	0.998884	GO:0005509,GO:0003779,GO:0051015,GO:1903508,GO:0051017,GO:0051764,GO:0099173,GO:0016020,GO:0005623,GO:0046872,GO:0005886,GO:0005737,GO:0005856,GO:0030054,GO:0005515,GO:0051219,GO:0042803,GO:0042995,GO:0048741,GO:0097433,GO:0005925,GO:0017166,GO:0001725,GO:0042383,GO:0005915,GO:0090636,GO:0090637,GO:1990357,GO:0030274,GO:0051393,GO:0045214,GO:0001726,GO:0005923,GO:0016328,GO:0030018,GO:0030027,GO:…
	ENSGALG00000001412	semaphorin 7A (John Milton Hagen blood group) [Source:NCBI gene;Acc:415298]	1.23398	0.0160697	1.19855	0.0420218	-0.035435	0.998884	GO:0016020,GO:0005615,GO:0005887,GO:0009897,GO:0005178,GO:0007229,GO:0070374,GO:0030215,GO:0038191,GO:0045499,GO:0001755,GO:0030335,GO:0048843,GO:0050919,GO:0071526,GO:0050727,GO:0060907,GO:0045773,GO:0001934,GO:0021988,GO:0031175,GO:0048675
	ENSGALG00000030598	B-TFIID TATA-box binding protein associated factor 1 [Source:HGNC Symbol;Acc:HGNC:17307]	0.880952	0.038105	0.845525	0.0987627	-0.0354273	0.998884	GO:0005524,GO:0035562,GO:0005654,GO:0043231
	ENSGALG00000031681	mannose-6-phosphate receptor, cation dependent [Source:NCBI gene;Acc:396044]	-0.670144	0.0973889	-0.705187	0.14933	-0.0350436	0.998884	GO:0016021,GO:0005802,GO:0048471,GO:0005537,GO:0005770,GO:0015578,GO:1905394,GO:0015761,GO:0033299,GO:0000323,GO:0016020
	ENSGALG00000008806	ribosomal protein L12 [Source:NCBI gene;Acc:417264]	-0.504711	0.204862	-0.539662	0.257121	-0.0349509	0.998884	GO:0003735,GO:0006412,GO:0005840,GO:0000027,GO:0022625,GO:0019843,GO:0005634,GO:0005730,GO:0005737,GO:0014069
	ENSGALG00000026383	Gallus gallus thymosin beta 4, X-linked (TMSB4X), mRNA. [Source:RefSeq mRNA;Acc:NM_001001315]	-0.730216	0.0607159	-0.765144	0.072345	-0.0349288	0.998884	GO:0005737,GO:0003785,GO:0042989,GO:0007015,GO:0030334
	ENSGALG00000035156	dynactin subunit 1 [Source:NCBI gene;Acc:426238]	-0.12823	0.831489	-0.162782	0.846361	-0.0345516	0.998884	GO:0070840,GO:0010970,GO:0005869,GO:0008017,GO:0032402,GO:0000922,GO:0005814,GO:0031252,GO:0032991,GO:0035371
	ENSGALG00000031917	ankyrin repeat and IBR domain containing 1 [Source:HGNC Symbol;Acc:HGNC:22215]	0.623366	0.131952	0.589087	0.248636	-0.0342792	0.998884	GO:0016740,GO:0004842,GO:0016567,GO:0046872,GO:0005737,GO:0061630,GO:0000209,GO:0006511,GO:0031624,GO:0032436,GO:0000151
	ENSGALG00000002764	ATPase Na+/K+ transporting subunit beta 3 [Source:NCBI gene;Acc:396549]	-0.279697	0.566479	-0.313169	0.616257	-0.0334716	0.998884	GO:0016020,GO:0016021,GO:0006811,GO:0006813,GO:0006814,GO:0010248,GO:0005890,GO:0001671,GO:0005391,GO:0051117,GO:0006883,GO:0010107,GO:0030007,GO:0032781,GO:0036376,GO:0050821,GO:0072659,GO:0086009,GO:1901018,GO:1903278,GO:1903288,GO:0005737,GO:0005886
	ENSGALG00000033932	MHC BF1 class I [Source:NCBI gene;Acc:693260]	1.74822	1.17725e-07	1.71505	1.09923e-06	-0.0331793	0.998884	GO:0016020,GO:0016021,GO:0005886,GO:0006955
	ENSGALG00000008229	aldehyde dehydrogenase 7 family member A1 [Source:HGNC Symbol;Acc:HGNC:877]	-0.902692	0.0322989	-0.934597	0.0652768	-0.0319051	0.998884	GO:0055114,GO:0016491,GO:0016620,GO:0004043,GO:0005739,GO:0005829
	ENSGALG00000004818	ribosomal protein L6 [Source:NCBI gene;Acc:373957]	-0.614474	0.104496	-0.646033	0.147046	-0.0315589	0.998884	GO:0003735,GO:0006412,GO:0005622,GO:0005840,GO:0003723,GO:0000027,GO:0022625,GO:0002181,GO:0005634,GO:0036464,GO:0042788
	ENSGALG00000032329	nucleophosmin/nucleoplasmin 3 [Source:HGNC Symbol;Acc:HGNC:7931]	-0.113327	0.836422	-0.144286	0.852136	-0.0309588	0.998884	GO:0005737,GO:0003682,GO:0005654,GO:0005730,GO:0042393,GO:0006338,GO:0006364,GO:0009303,GO:0005829,GO:0015629
	ENSGALG00000027152	helicase with zinc finger [Source:HGNC Symbol;Acc:HGNC:16878]	0.909013	0.0374819	0.878155	0.0963907	-0.0308581	0.998884	GO:0046872,GO:0005829,GO:0043186,GO:0035194
	ENSGALG00000031216	flotillin 2 [Source:NCBI gene;Acc:417579]	0.469103	0.293198	0.439066	0.443117	-0.0300362	0.998884	GO:0005794,GO:0031410,GO:0045661,GO:0046982,GO:0001765,GO:0010629,GO:0044860,GO:0050821,GO:0072659,GO:1902992,GO:1903905,GO:0001931,GO:0002080,GO:0005768,GO:0005886,GO:0005901,GO:0005913,GO:0016020,GO:0016323,GO:0016600,GO:0030027,GO:0030139,GO:0030864,GO:0031982,GO:0044291,GO:0045121,GO:0048471
	ENSGALG00000004200	dipeptidyl peptidase 9 [Source:HGNC Symbol;Acc:HGNC:18648]	-0.0493914	0.919852	-0.0788714	0.913791	-0.02948	0.998884	GO:0006508,GO:0008236,GO:0042802,GO:0005829
	ENSGALG00000007307	ubiquitin specific peptidase 7 [Source:NCBI gene;Acc:395126]	0.0210394	0.970653	-0.00712192	0.991893	-0.0281614	0.998884	GO:0016579,GO:0036459,GO:0006511,GO:0071108,GO:0002039,GO:0004197,GO:0004843,GO:0008022,GO:0008134,GO:0031625,GO:0101005,GO:1990380,GO:0006283,GO:0010216,GO:0032088,GO:0032435,GO:0035520,GO:0050821,GO:0051090,GO:1901537,GO:0005634,GO:0005829,GO:0032991
SPTBN1	ENSGALG00000002932	NME/NM23 nucleoside diphosphate kinase 2 [Source:NCBI gene;Acc:395916]	-1.17938	0.00755141	-1.20711	0.0152962	-0.0277251	0.998884	GO:0000166,GO:0005524,GO:0016301,GO:0016740,GO:0016310,GO:0004550,GO:0006165,GO:0006183,GO:0006228,GO:0006241
	ENSGALG00000007075	ATPase 13A3 [Source:HGNC Symbol;Acc:HGNC:24113]	-0.894417	0.037265	-0.921567	0.0761824	-0.0271502	0.998884	GO:0000166,GO:0005524,GO:0016020,GO:0016021,GO:0016787,GO:0046872,GO:0016887,GO:0005623,GO:0006812,GO:0006874
	ENSGALG00000005807	importin 7 [Source:HGNC Symbol;Acc:HGNC:9852]	-0.871225	0.0107659	-0.898241	0.0202761	-0.0270158	0.998884	GO:0005634,GO:0005829,GO:0006886,GO:0005635,GO:0008536,GO:0006606,GO:0008565,GO:0042393,GO:0046332,GO:0045087,GO:0005654
	ENSGALG00000028119	CDC42 small effector 1 [Source:HGNC Symbol;Acc:HGNC:17719]	-0.651631	0.207337	-0.676251	0.288517	-0.0246204	0.998884	GO:0016020,GO:0005886,GO:0005737,GO:0005856,GO:0005198,GO:0035023,GO:0017048,GO:0008360
	ENSGALG00000031348	signal peptide peptidase like 2A [Source:NCBI gene;Acc:415450]	-0.451786	0.251794	-0.476334	0.321922	-0.0245474	0.998884	GO:0016020,GO:0016021,GO:0005765,GO:0004190,GO:0042500,GO:0042803,GO:0006509,GO:0031293,GO:0033619,GO:0050776,GO:0005770,GO:0005886,GO:0030660,GO:0031902,GO:0043231,GO:0071458,GO:0071556
	ENSGALG00000010046	family with sequence similarity 177 member A1 [Source:NCBI gene;Acc:423323]	-0.803667	0.0530813	-0.828112	0.100354	-0.0244445	0.998884	-
	ENSGALG00000016231	DEAD-box helicase 3 X-linked [Source:NCBI gene;Acc:418567]	0.964165	0.00544817	0.94139	0.0120254	-0.022775	0.998884	GO:0000166,GO:0005524,GO:0016787,GO:0003676,GO:0004386
	ENSGALG00000035086	myosin light chain 6 [Source:HGNC Symbol;Acc:HGNC:7587]	-0.409353	0.392184	-0.432105	0.44714	-0.0227515	0.998884	GO:0005509,GO:0008307,GO:0005903,GO:0016461
	ENSGALG00000023872	family with sequence similarity 129 member B [Source:HGNC Symbol;Acc:HGNC:25282]	0.388987	0.262553	0.366868	0.378413	-0.0221191	0.998884	GO:0003713,GO:0008285,GO:0032274,GO:0043066,GO:0045892,GO:0045893,GO:2000279,GO:2000679,GO:0005634,GO:0005654,GO:0005737,GO:0005829,GO:0005886,GO:0005912
	ENSGALG00000012159	ARP3 actin related protein 3 homolog [Source:NCBI gene;Acc:374197]	-0.13583	0.76087	-0.156756	0.793304	-0.0209257	0.998884	GO:0000166,GO:0005524,GO:0005737,GO:0003779,GO:0005856,GO:0007015,GO:0042995,GO:0034314,GO:0005885,GO:0005200,GO:0051015,GO:0007163,GO:0008356,GO:0016344,GO:0033206,GO:0051321,GO:0051653,GO:0060271,GO:0071346,GO:0005903,GO:0005911,GO:0030027
	ENSGALG00000001901	ariadne RBR E3 ubiquitin protein ligase 1 [Source:NCBI gene;Acc:415319]	-0.422965	0.379182	-0.443595	0.472772	-0.0206307	0.998884	GO:0016740,GO:0004842,GO:0016567,GO:0046872,GO:0005737,GO:0061630,GO:0000209,GO:0006511,GO:0031624,GO:0032436,GO:0000151,GO:0008270,GO:0031625,GO:0016604,GO:0019005,GO:0031462,GO:0031463,GO:0031464,GO:0097413
	ENSGALG00000014773	erbb2 interacting protein [Source:HGNC Symbol;Acc:HGNC:15842]	0.121173	0.814222	0.100665	0.892033	-0.0205073	0.998884	GO:0007165,GO:0016323,GO:0071356,GO:0005176,GO:0032088,GO:0005102,GO:0006605,GO:0032495,GO:0032496,GO:0070433,GO:0071638,GO:0005634,GO:0005737,GO:0005886,GO:0016607,GO:0030054,GO:0030056
	ENSGALG00000027151	FK506 binding protein 1A [Source:NCBI gene;Acc:374233]	-0.432313	0.320698	-0.452561	0.401032	-0.0202487	0.998884	GO:0005623,GO:0005737,GO:0016853,GO:0005829,GO:0043123,GO:0003755,GO:0007507,GO:0060173,GO:0016020,GO:0005515,GO:0005528,GO:0000413,GO:0061077,GO:0042803,GO:0009792,GO:0007420,GO:0030424,GO:0043204,GO:0048185,GO:0008144,GO:0043231,GO:0003007,GO:0014802,GO:0001933,GO:0070062,GO:0001889,GO:0030018,GO:0032092,GO:0046332,GO:0030324,GO:0019855,GO:0044325,GO:0010880,GO:0032515,GO:0042098,GO:0051209,GO:…
	ENSGALG00000042814	MAPK regulated corepressor interacting protein 1 [Source:NCBI gene;Acc:101749776]	-0.930747	0.0290476	-0.950932	0.0652046	-0.0201854	0.998884	GO:0005634,GO:0005737,GO:0010717,GO:0010494
	ENSGALG00000006526	plexin B3 [Source:NCBI gene;Acc:100859325]	-0.138907	0.789102	-0.158323	0.823693	-0.0194155	0.998884	GO:0016020,GO:0016021,GO:0005887,GO:0007165,GO:0017154,GO:0007162,GO:0008360,GO:0030334,GO:0043087,GO:0050772,GO:0071526,GO:1902287,GO:0002116,GO:0032794,GO:0014068,GO:0033689,GO:0043547,GO:0043931,GO:0048812,GO:0051493,GO:1900220
	ENSGALG00000009018	transmembrane protein 87A [Source:HGNC Symbol;Acc:HGNC:24522]	-0.190462	0.703392	-0.209526	0.760715	-0.0190639	0.998884	GO:0016020,GO:0016021,GO:0005829,GO:0042147,GO:0032580
TTYH3	ENSGALG00000004310	tweety family member 3 [Source:HGNC Symbol;Acc:HGNC:22222]	-1.57845	3.18315e-06	-1.59726	2.31131e-05	-0.0188097	0.998884	GO:0016020,GO:0016021,GO:0005886,GO:0006811,GO:0034220,GO:1902476,GO:0005254,GO:0006821,GO:0034707,GO:0005229,GO:0072320
	ENSGALG00000008677	vimentin [Source:NCBI gene;Acc:420519]	-1.15513	0.000314777	-1.17377	0.000464401	-0.0186419	0.998884	GO:0005882,GO:0005623,GO:0005198,GO:0003725,GO:0005200,GO:0005212,GO:0008022,GO:0019904,GO:0042802,GO:0097110,GO:1990254,GO:0010628,GO:0010977,GO:0014002,GO:0032967,GO:0043488,GO:0045103,GO:0045109,GO:0045727,GO:0060020,GO:0060395,GO:0070307,GO:0071222,GO:0071225,GO:0071346,GO:0005737,GO:0005777,GO:0005829,GO:0005844,GO:0005856,GO:0005886,GO:0031252,GO:0042995,GO:0043005,GO:0045335,GO:1990904
	ENSGALG00000000235	protein phosphatase 2 regulatory subunit Balpha [Source:NCBI gene;Acc:419523]	0.113293	0.828943	0.0955366	0.899203	-0.0177568	0.998884	GO:0043666,GO:0019888,GO:0000159,GO:0005829,GO:0000278,GO:0070262,GO:0004722,GO:0006470,GO:0043278
	ENSGALG00000005002	voltage dependent anion channel 2 [Source:NCBI gene;Acc:395498]	-0.371567	0.385488	-0.389174	0.465228	-0.017607	0.998884	GO:0055085,GO:0008308,GO:0015698,GO:0098656,GO:0005741,GO:0005739,GO:0006754,GO:0065010,GO:0015866,GO:0031090,GO:0006820,GO:0007339,GO:0032272,GO:2001243,GO:0001669,GO:0042645,GO:0043209
	ENSGALG00000010276	GC-rich promoter binding protein 1 like 1 [Source:NCBI gene;Acc:424603]	0.788139	0.0229028	0.77061	0.0552359	-0.0175284	0.998884	GO:0005634,GO:0003700,GO:0045893,GO:0006351
	ENSGALG00000000296	pecanex 1 [Source:HGNC Symbol;Acc:HGNC:19740]	0.418322	0.329357	0.400857	0.454875	-0.0174654	0.998884	GO:0016020,GO:0016021
	ENSGALG00000001550	RNA binding motif protein 39 [Source:HGNC Symbol;Acc:HGNC:15923]	1.90103	3.0581e-09	1.8837	4.19552e-08	-0.0173335	0.998884	GO:0005634,GO:0003676,GO:0003723,GO:0006397,GO:0005654,GO:0005815,GO:0015630,GO:0016607,GO:0032991
	ENSGALG00000011432	CDC42 binding protein kinase beta [Source:HGNC Symbol;Acc:HGNC:1738]	-0.791411	0.0320728	-0.807541	0.056564	-0.0161296	0.998884	GO:0000166,GO:0005524,GO:0016301,GO:0016740,GO:0016310,GO:0004672,GO:0004674,GO:0006468,GO:0035556,GO:0046872,GO:0016477,GO:0030036,GO:0044877,GO:0031032,GO:0042641,GO:0005622
	ENSGALG00000032974	ADAM metallopeptidase with thrombospondin type 1 motif 2 [Source:HGNC Symbol;Acc:HGNC:218]	-0.331396	0.484009	-0.347352	0.564449	-0.015956	0.998884	GO:0008270,GO:0006508,GO:0062023,GO:0004222,GO:0008233,GO:0008237,GO:0007283,GO:0016485,GO:0030199,GO:0030324,GO:0043588,GO:0031012
	ENSGALG00000015352	cyclin G associated kinase [Source:HGNC Symbol;Acc:HGNC:4113]	1.71874	0.000113495	1.7033	0.000483304	-0.0154435	0.998884	GO:0004672,GO:0005524,GO:0006468,GO:0005737,GO:0005829,GO:0043231,GO:0031982,GO:0030276,GO:0006898,GO:0007030,GO:0010977,GO:0034067,GO:0072318,GO:0072583,GO:0072659,GO:0090160,GO:1905224,GO:0005794
	ENSGALG00000034876	pyruvate dehyrogenase phosphatase catalytic subunit 1 [Source:NCBI gene;Acc:428372]	0.837915	0.06726	0.822701	0.134595	-0.0152142	0.998884	GO:0016787,GO:0006470,GO:0003824,GO:0046872,GO:0004721,GO:0004722,GO:0043169,GO:0035970
	ENSGALG00000011319	adhesion G protein-coupled receptor L3 [Source:HGNC Symbol;Acc:HGNC:20974]	-0.747038	0.0837162	-0.761524	0.146918	-0.0144856	0.998884	GO:0016020,GO:0016021,GO:0004930,GO:0007165,GO:0007186,GO:0004888,GO:0007166,GO:0030246,GO:0030424,GO:0005887,GO:0007189,GO:0005622,GO:0007420,GO:0005911,GO:0005509,GO:0001764,GO:0007416,GO:0031987,GO:0042220,GO:0051965,GO:0098742
	ENSGALG00000014957	WD repeat domain 1 [Source:NCBI gene;Acc:422842]	-0.424988	0.230104	-0.439236	0.297602	-0.0142475	0.998884	GO:0002446,GO:0008360,GO:0030036,GO:0030043,GO:0030220,GO:0030834,GO:0030836,GO:0030865,GO:0042247,GO:0043297,GO:0045199,GO:0045214,GO:0060307,GO:1990266,GO:0005886,GO:0005911,GO:0030054,GO:0043209
	ENSGALG00000038059	nuclear receptor subfamily 1 group H member 3 [Source:NCBI gene;Acc:395221]	0.0257066	0.95525	0.011486	0.98307	-0.0142206	0.998884	GO:0005634,GO:0003677,GO:0006366,GO:0046872,GO:0006351,GO:0006355,GO:0003700,GO:0043565,GO:0045944,GO:0038023,GO:0008270,GO:0008134,GO:0000981,GO:0030154,GO:0030374,GO:0000122,GO:0090575,GO:0000977,GO:0003707,GO:0030522,GO:0043401,GO:0004879,GO:0042632,GO:0071222,GO:0000976,GO:0007275,GO:0055088,GO:0050728,GO:0006629,GO:0000978,GO:0001077,GO:0035326,GO:0044212,GO:0010875,GO:0010887,GO:0043031,GO:…
	ENSGALG00000008405	ralA binding protein 1 [Source:NCBI gene;Acc:429466]	-0.425494	0.32505	-0.439032	0.424537	-0.0135373	0.998884	GO:0005622,GO:0007165,GO:0005096,GO:0007264,GO:0016020,GO:0017160,GO:0042626,GO:0048365,GO:0043087,GO:0043547,GO:0055085,GO:0006897,GO:0015238,GO:0022857,GO:0006855,GO:1900753
	ENSGALG00000007358	cartilage intermediate layer protein [Source:HGNC Symbol;Acc:HGNC:1980]	-0.582794	0.201285	-0.59594	0.288517	-0.013146	0.998884	GO:0010629,GO:0043569,GO:0060392,GO:0071560,GO:0005615,GO:0062023
	ENSGALG00000001446	gelsolin [Source:NCBI gene;Acc:395774]	-0.648048	0.116396	-0.660859	0.182893	-0.012812	0.998884	GO:0005509,GO:0051015,GO:0051016,GO:0045010,GO:0051014,GO:0003779,GO:0045159,GO:0006911,GO:0010628,GO:0014891,GO:0016192,GO:0030041,GO:0031648,GO:0042989,GO:0046597,GO:0051127,GO:0051693,GO:0060271,GO:0071346,GO:0071801,GO:0090527,GO:0097017,GO:0097284,GO:1902174,GO:1903903,GO:1903906,GO:1903909,GO:1903923,GO:1990000,GO:2001269,GO:0002102,GO:0005576,GO:0005615,GO:0005634,GO:0005737,GO:0005829,GO:…
	ENSGALG00000009560	methylsterol monooxygenase 1 [Source:NCBI gene;Acc:422423]	-0.0238241	0.958196	-0.0364507	0.953048	-0.0126265	0.998884	GO:0016020,GO:0016021,GO:0055114,GO:0005506,GO:0016491,GO:0008610
	ENSGALG00000035334	cytochrome c oxidase subunit III [Source:NCBI gene;Acc:807637]	-0.0683831	0.896808	-0.0804401	0.913791	-0.012057	0.998884	GO:0016020,GO:0016021,GO:0016491,GO:0055114,GO:0005739,GO:0005743,GO:0004129,GO:1902600,GO:0055085,GO:0006123,GO:0009060,GO:0005751,GO:0022904,GO:0009055,GO:0045277,GO:0015002,GO:0015453,GO:0008535,GO:0019646
	ENSGALG00000006697	toll interacting protein [Source:NCBI gene;Acc:423099]	-0.106355	0.846087	-0.117889	0.878867	-0.0115343	0.998884	GO:0019900,GO:0035325,GO:0007165,GO:0016310,GO:0030855,GO:0036010
	ENSGALG00000035299	translocase of outer mitochondrial membrane 20 [Source:HGNC Symbol;Acc:HGNC:20947]	-0.388077	0.436394	-0.398779	0.538389	-0.0107022	0.998884	GO:0016020,GO:0016021,GO:0005739,GO:0006886,GO:0006605,GO:0031307,GO:0005741,GO:0005742,GO:0015450,GO:0030943,GO:0051082,GO:0006626,GO:0016031,GO:0030150,GO:0070096,GO:0005740,GO:0044233
	ENSGALG00000038290	prolyl 4-hydroxylase subunit beta [Source:NCBI gene;Acc:374091]	-0.531407	0.130426	-0.542	0.181448	-0.0105931	0.998884	GO:0016853,GO:0045454,GO:0055114,GO:0003756,GO:0004656,GO:0005178,GO:0015037,GO:0046982,GO:0018401,GO:0034976,GO:0046598,GO:0071456,GO:1902175,GO:0005783,GO:0005793,GO:0009897,GO:0016222,GO:0034663,GO:0005623
	ENSGALG00000031325	Gallus gallus transforming growth factor beta 1 (TGFB1), mRNA. [Source:RefSeq mRNA;Acc:NM_001318456]	-0.200468	0.657274	-0.210869	0.721552	-0.0104002	0.998884	GO:0010469,GO:0005576,GO:0008083,GO:0005615,GO:0005160,GO:0005623,GO:0071902,GO:0043539,GO:0000122,GO:0001570,GO:0001657,GO:0001775,GO:0001843,GO:0002028,GO:0002460,GO:0002513,GO:0003179,GO:0006468,GO:0006874,GO:0006954,GO:0007179,GO:0007219,GO:0007492,GO:0007507,GO:0008283,GO:0008284,GO:0008354,GO:0010468,GO:0010628,GO:0010629,GO:0010718,GO:0010763,GO:0014003,GO:0016202,GO:0021915,GO:0030217,GO:…
	ENSGALG00000028880	farnesyl diphosphate synthase [Source:HGNC Symbol;Acc:HGNC:3631]	-0.625393	0.281706	-0.63569	0.378413	-0.0102965	0.998884	GO:0016740,GO:0008299,GO:0005654,GO:0005829
	ENSGALG00000016894	DnaJ heat shock protein family (Hsp40) member C3 [Source:NCBI gene;Acc:418787]	-0.555642	0.248836	-0.565589	0.355695	-0.00994772	0.998884	GO:0005829,GO:0005783,GO:0006469,GO:0006986,GO:0004860,GO:0019901,GO:0036494,GO:0070417,GO:1903912,GO:0051087,GO:0051787,GO:0043066,GO:0051603,GO:0005737,GO:0005788,GO:0031205
	ENSGALG00000010811	legumain [Source:HGNC Symbol;Acc:HGNC:9472]	-0.637061	0.138624	-0.646942	0.198575	-0.00988019	0.998884	GO:0006508,GO:0008233,GO:0004197,GO:0051603,GO:0003014,GO:0006624,GO:0007613,GO:0008284,GO:0008306,GO:0010447,GO:0010629,GO:0032801,GO:0035729,GO:0040015,GO:0043524,GO:0045931,GO:0071277,GO:0090026,GO:0097061,GO:0097202,GO:0097264,GO:1900273,GO:1901185,GO:1904646,GO:2001028,GO:0005576,GO:0005737,GO:0005764,GO:0005770,GO:0045177,GO:0048471
	ENSGALG00000012877	cAMP responsive element binding protein 3 like 2 [Source:HGNC Symbol;Acc:HGNC:23720]	-0.859783	0.0259821	-0.869593	0.0568945	-0.00980968	0.998884	GO:0006366,GO:0006355,GO:0003700,GO:0035497,GO:0030968,GO:0045944,GO:0000978,GO:0001077,GO:0044212,GO:0002062,GO:0006888,GO:0034976,GO:0045893,GO:0051216,GO:0005634,GO:0005654,GO:0005783
	ENSGALG00000008169	GDP dissociation inhibitor 2 [Source:NCBI gene;Acc:395854]	-0.880546	0.0284666	-0.89031	0.0613906	-0.00976427	0.998884	GO:0005737,GO:0043547,GO:0050790,GO:0005096,GO:0015031,GO:0007264,GO:0005092,GO:0005093,GO:0005794,GO:0043209,GO:0005622
	ENSGALG00000032702	integrin subunit alpha 3 [Source:NCBI gene;Acc:373946]	-0.537087	0.16111	-0.546538	0.21566	-0.00945101	0.998884	GO:0016020,GO:0016021,GO:0007155,GO:0007229,GO:0008305,GO:0002020,GO:0046982,GO:0001764,GO:0007613,GO:0017015,GO:0030111,GO:0030324,GO:0030510,GO:0035024,GO:0035640,GO:0043588,GO:0048333,GO:0072006,GO:0097062,GO:0097205,GO:1903078,GO:0005886,GO:0009897,GO:0009986,GO:0016323,GO:0031527,GO:0034667,GO:0043235,GO:0045202,GO:0060076,GO:0071438,GO:0071944,GO:0097060
	ENSGALG00000033001	ATP synthase membrane subunit f [Source:NCBI gene;Acc:416495]	-0.0679364	0.907844	-0.0771409	0.928429	-0.00920449	0.998884	GO:0016887,GO:0005739,GO:0005753,GO:0016020,GO:0016021
	ENSGALG00000002469	cell division cycle 73 [Source:NCBI gene;Acc:424356]	0.356089	0.410786	0.346888	0.531335	-0.00920081	0.998884	GO:0005634,GO:0000993,GO:0006368,GO:0016570,GO:0016593,GO:0007049,GO:0032968,GO:0030177,GO:0008285,GO:0000122,GO:0045944,GO:0034402,GO:0019827,GO:0001558,GO:0001711,GO:0006357,GO:0006378,GO:0031442,GO:0043066,GO:0045638,GO:0071222,GO:1902808,GO:2000134
	ENSGALG00000004295	carboxypeptidase D [Source:HGNC Symbol;Acc:HGNC:2301]	-0.905184	0.0139137	-0.913771	0.0323396	-0.00858711	0.998884	GO:0016020,GO:0016021,GO:0004181,GO:0004185,GO:0008270,GO:0006508,GO:0005615,GO:0006518,GO:0016485
	ENSGALG00000015014	transportin 1 [Source:HGNC Symbol;Acc:HGNC:6401]	0.0862667	0.847803	0.0776864	0.905031	-0.00858039	0.998884	GO:0005634,GO:0006886,GO:0008536,GO:0008139,GO:0006607,GO:0006610,GO:0031965,GO:0034399
	ENSGALG00000005575	A-kinase anchoring protein 1 [Source:HGNC Symbol;Acc:HGNC:367]	-0.43306	0.359744	-0.441623	0.467824	-0.008563	0.998884	GO:0016020,GO:0016021,GO:0003676,GO:0003723,GO:0005739,GO:0034237,GO:0010738
	ENSGALG00000014638	ASH1 like histone lysine methyltransferase [Source:HGNC Symbol;Acc:HGNC:19088]	0.333512	0.434268	0.325	0.546708	-0.00851178	0.998884	GO:0016740,GO:0003677,GO:0005634,GO:0046872,GO:0008168,GO:0032259,GO:0003682,GO:0018024,GO:0042800,GO:0046975,GO:0001501,GO:0002674,GO:0007338,GO:0009791,GO:0010468,GO:0030317,GO:0032635,GO:0043124,GO:0043409,GO:0045944,GO:0046697,GO:0048733,GO:0050728,GO:0051568,GO:0061038,GO:0097676,GO:1903699,GO:1903709,GO:0005654,GO:0005794
	ENSGALG00000042750	NADH dehydrogenase subunit 1 [Source:NCBI gene;Acc:807636]	-0.328069	0.727048	-0.336541	0.784373	-0.00847235	0.998884	GO:0016020,GO:0016021,GO:0055114,GO:0008137,GO:0016491,GO:0005739,GO:0005743,GO:0070469,GO:0009060,GO:0005747,GO:0031966
	ENSGALG00000011974	ribosomal protein L7 like 1 [Source:NCBI gene;Acc:422676]	0.235253	0.635552	0.227035	0.741434	-0.00821838	0.998884	GO:0003735,GO:0022625,GO:0000463,GO:0001825,GO:0005730
	ENSGALG00000008983	G protein subunit beta 4 [Source:HGNC Symbol;Acc:HGNC:20731]	0.0779488	0.880654	0.0705218	0.926044	-0.00742694	0.998884	GO:0007165,GO:0044877,GO:0043209
	ENSGALG00000002160	beta-2-microglobulin [Source:NCBI gene;Acc:414830]	0.804694	0.0158546	0.798226	0.0280923	-0.0064683	0.998884	GO:0005576,GO:0006955,GO:0002376,GO:0042802,GO:0001916,GO:0002237,GO:0002474,GO:0002481,GO:0002726,GO:0006826,GO:0010977,GO:0019885,GO:0032092,GO:0033077,GO:0033216,GO:0042026,GO:0045646,GO:0048260,GO:0055072,GO:0071281,GO:0071283,GO:1900121,GO:1900122,GO:1900390,GO:1904434,GO:1904437,GO:0005794,GO:0005829,GO:0005886,GO:0009897,GO:0042612,GO:1990712
	ENSGALG00000017611	N-terminal Xaa-Pro-Lys N-methyltransferase 1 [Source:NCBI gene;Acc:425539]	-0.0887688	0.865544	-0.0952058	0.901828	-0.00643696	0.998884	GO:0008168,GO:0006480,GO:0071885,GO:0008276,GO:0042054,GO:0007051,GO:0007059,GO:0016571,GO:0018012,GO:0018013,GO:0018016,GO:0035572,GO:0035573,GO:0005634,GO:0005654,GO:0005829
	ENSGALG00000016238	mediator complex subunit 14 [Source:HGNC Symbol;Acc:HGNC:2370]	1.50905	0.00033492	1.50314	0.00139177	-0.00590887	0.998884	GO:0006357,GO:0003712,GO:0016592,GO:0030518,GO:0070847,GO:0003713,GO:0038023,GO:0006367,GO:0019827,GO:0030521,GO:0045893,GO:0045944,GO:0005634
	ENSGALG00000006908	discs large MAGUK scaffold protein 1 [Source:HGNC Symbol;Acc:HGNC:2900]	0.76466	0.0769741	0.75879	0.134401	-0.00587006	0.998884	GO:0043005,GO:0016323,GO:0031594,GO:0035255,GO:0007268,GO:0098609,GO:0098839,GO:0045197,GO:0043113,GO:0008022,GO:0015459,GO:0019900,GO:0019901,GO:0019902,GO:0031434,GO:0032947,GO:0044325,GO:0097016,GO:0000122,GO:0001657,GO:0001658,GO:0001771,GO:0001935,GO:0002088,GO:0002369,GO:0007015,GO:0008104,GO:0008284,GO:0008360,GO:0030432,GO:0030838,GO:0030866,GO:0030953,GO:0031579,GO:0031641,GO:0032147,GO:…
	ENSGALG00000004728	ral guanine nucleotide dissociation stimulator like 1 [Source:NCBI gene;Acc:424446]	-0.409331	0.42757	-0.414935	0.518536	-0.00560418	0.998884	GO:0005622,GO:0007165,GO:0005085,GO:0007264,GO:0008321
	ENSGALG00000001093	transcription factor 3 [Source:NCBI gene;Acc:395146]	-0.343864	0.452217	-0.349217	0.551136	-0.00535333	0.998884	GO:0005634,GO:0046983,GO:0000978,GO:0003700,GO:0045944,GO:0005667,GO:0042803,GO:0045666,GO:0046982,GO:0043425,GO:0070888,GO:0001078,GO:0003677,GO:0003713,GO:0008134,GO:0031435,GO:0070491,GO:0070644,GO:0000122,GO:0006351,GO:0033152,GO:0045893,GO:0051091,GO:0000790,GO:0005737,GO:0016607,GO:0090575
	ENSGALG00000032595	NADH:ubiquinone oxidoreductase subunit B2 [Source:NCBI gene;Acc:418118]	-0.126862	0.831422	-0.131842	0.872064	-0.00498058	0.998884	GO:0005743,GO:0005747,GO:0032981
	ENSGALG00000010448	latent transforming growth factor beta binding protein 1 [Source:NCBI gene;Acc:421461]	-0.877303	0.0035489	-0.882095	0.00554657	-0.00479166	0.998884	GO:0005509,GO:0050431,GO:0050436,GO:0003281,GO:0035904,GO:0060976,GO:0001527,GO:0031012,GO:0032991
	ENSGALG00000041687	sterol regulatory element binding transcription factor 2 [Source:HGNC Symbol;Acc:HGNC:11290]	-0.265333	0.515188	-0.2699	0.601975	-0.00456703	0.998884	GO:0046983,GO:0000978,GO:0001078,GO:0003677,GO:0003700,GO:0008022,GO:0044212,GO:0070888,GO:0000122,GO:0006355,GO:0009267,GO:0010886,GO:0042632,GO:0045944,GO:0071404,GO:0072368,GO:0090370,GO:1902895,GO:0005634,GO:0005654,GO:0005737,GO:0005739,GO:0005783,GO:0016020,GO:0032937,GO:0043231
	ENSGALG00000029476	exportin 1 [Source:NCBI gene;Acc:421192]	0.214251	0.664857	0.210712	0.749419	-0.00353933	0.998884	GO:0005634,GO:0005737,GO:0006886,GO:0008536,GO:0005049,GO:0000055,GO:0008565,GO:0000054,GO:0000056,GO:0006611,GO:0006913,GO:0010824,GO:0034504,GO:0042176,GO:0042254,GO:0046825,GO:0000776,GO:0005642,GO:0005730,GO:0005829,GO:0031965,GO:0032991,GO:0043231,GO:1990904
	ENSGALG00000030378	ribosomal protein L11 [Source:NCBI gene;Acc:419682]	-0.470857	0.293193	-0.473985	0.395671	-0.0031281	0.998884	GO:0003735,GO:0006412,GO:0005622,GO:0005840,GO:0000027,GO:0022625,GO:0008097,GO:0031625,GO:1990948,GO:0002181,GO:0006364,GO:0006605,GO:0010628,GO:0032092,GO:0042273,GO:0050821,GO:1901796,GO:1904667,GO:2000059,GO:2000435,GO:0005654,GO:0005730,GO:0005737,GO:0032991,GO:0042788
	ENSGALG00000004302	NADH:ubiquinone oxidoreductase subunit A10 [Source:NCBI gene;Acc:424032]	-0.265277	0.611121	-0.2684	0.710042	-0.00312305	0.998884	GO:0005737,GO:0055114,GO:0005739,GO:0070469,GO:0006120,GO:0005747,GO:0005759,GO:0008137,GO:0032981,GO:0043209
	ENSGALG00000017042	ubiquitin fold modifier 1 [Source:NCBI gene;Acc:418894]	-1.00825	0.0191653	-1.0113	0.0507248	-0.00304986	0.998884	GO:0005634,GO:0005737,GO:1990592,GO:0071569,GO:0033146,GO:0034976,GO:0005783
	ENSGALG00000036294	cyclase associated actin cytoskeleton regulatory protein 1 [Source:HGNC Symbol;Acc:HGNC:20040]	-0.222979	0.605657	-0.225623	0.695897	-0.0026436	0.998884	GO:0003779,GO:0030864,GO:0030036,GO:0007010,GO:0000902,GO:0007163,GO:0045761,GO:0008179,GO:0001667,GO:0006898,GO:0008154,GO:0005737
	ENSGALG00000036391	glutamine--fructose-6-phosphate transaminase 1 [Source:NCBI gene;Acc:419514]	-0.711466	0.0518385	-0.714101	0.101247	-0.00263496	0.998884	GO:0006487,GO:0006002,GO:0004360,GO:0097367,GO:1901135,GO:1901137,GO:0006047,GO:0032922
	ENSGALG00000003734	SUZ RNA binding domain containing 1 [Source:NCBI gene;Acc:419462]	0.158263	0.768934	0.155715	0.840759	-0.00254804	0.998884	-
	ENSGALG00000013167	succinate dehydrogenase complex flavoprotein subunit A [Source:NCBI gene;Acc:395758]	0.254525	0.628001	0.251979	0.729955	-0.00254563	0.998884	GO:0016020,GO:0055114,GO:0016491,GO:0005743,GO:0050660,GO:0006099,GO:0016627,GO:0022900,GO:0008177
	ENSGALG00000013824	hdc homolog, cell cycle regulator [Source:HGNC Symbol;Acc:HGNC:21041]	1.18168	0.00513697	1.17934	0.0152657	-0.00234211	0.998884	GO:0045930,GO:0005634,GO:0005737
	ENSGALG00000039288	RNA binding motif protein 10 [Source:NCBI gene;Acc:415947]	0.238694	0.627535	0.236609	0.728228	-0.00208462	0.998884	GO:0046872,GO:0003676,GO:0042981,GO:0003723,GO:0005681,GO:0008380,GO:0000381,GO:0003729,GO:0000245,GO:0043065,GO:0005634,GO:0005654
	ENSGALG00000012272	transmembrane protein 184B [Source:NCBI gene;Acc:418027]	0.0740446	0.879188	0.0721977	0.919549	-0.00184691	0.998884	GO:0016020,GO:0016021
	ENSGALG00000035623	LIM domains containing 1 [Source:HGNC Symbol;Acc:HGNC:6612]	0.702747	0.093201	0.701211	0.16303	-0.00153662	0.998884	GO:0005634,GO:0046872,GO:0006355,GO:0005667,GO:0003714,GO:0005911,GO:0045892,GO:0000932,GO:0005912,GO:0007010,GO:0001666,GO:0002076,GO:0008360,GO:0016310,GO:0016477,GO:0033962,GO:0035195,GO:0035331,GO:0045668,GO:0090090,GO:2000637,GO:0005737,GO:0005886,GO:0005925,GO:0016442
	ENSGALG00000028683	signal sequence receptor subunit 3 [Source:NCBI gene;Acc:425027]	-0.267905	0.594019	-0.26913	0.695566	-0.00122514	0.998884	GO:0016020,GO:0016021,GO:0005622,GO:0006614
	ENSGALG00000015458	immunoglobulin like domain containing receptor 2 [Source:HGNC Symbol;Acc:HGNC:18131]	0.111027	0.831692	0.110908	0.877585	-0.000119402	0.999591	GO:0016020,GO:0016021,GO:0009749,GO:0030073,GO:0030154,GO:0031016,GO:0048873
	ENSGALG00000037483	acidic (leucine-rich) nuclear phosphoprotein 32 family, member B [Source:NCBI gene;Acc:420087]	-0.835648	0.0558325	-0.835546	0.111275	0.000102193	0.998884	GO:0005634,GO:0042393,GO:0062023,GO:0032991,GO:0044877
	ENSGALG00000039830	DExH-box helicase 30 [Source:NCBI gene;Acc:420376]	1.07079	0.00816799	1.07091	0.0196856	0.000124132	0.998884	GO:0000166,GO:0005524,GO:0016787,GO:0005634,GO:0003676,GO:0003723,GO:0004386,GO:0004003,GO:0034459,GO:0032508,GO:0002151,GO:0003682,GO:0003725,GO:0004004,GO:0007417,GO:1902775,GO:0005737,GO:0005739,GO:0005829,GO:0035770,GO:0042645
	ENSGALG00000029502	chloride intracellular channel 2 [Source:NCBI gene;Acc:422178]	0.595929	0.155083	0.596309	0.241944	0.000380574	0.998884	GO:0016020,GO:0005634,GO:0005737,GO:0005244,GO:0034765,GO:0098869,GO:0006811,GO:1902476,GO:0005254,GO:0006821,GO:0034707,GO:0004602,GO:0010880,GO:0051099,GO:0060315,GO:0005622
	ENSGALG00000036747	tetratricopeptide repeat domain 31 [Source:HGNC Symbol;Acc:HGNC:25759]	3.37211	1.10058e-24	3.373	1.51432e-22	0.00089056	0.998884	GO:0003676,GO:0003723
	ENSGALG00000040866	prolyl 3-hydroxylase 2 [Source:NCBI gene;Acc:414143]	0.956692	0.0220185	0.957981	0.047832	0.00128906	0.998884	GO:0055114,GO:0046872,GO:0005506,GO:0016491,GO:0016705,GO:0031418,GO:0005794,GO:0005783,GO:0051213,GO:0008285,GO:0019797,GO:0032963,GO:0005604,GO:0019511,GO:0016529
	ENSGALG00000028774	S100 calcium binding protein A10 [Source:NCBI gene;Acc:396506]	-0.188999	0.707554	-0.187593	0.782177	0.00140602	0.998884	GO:0005509,GO:0016020,GO:0016021,GO:0042803,GO:0044325,GO:0001765,GO:0006900,GO:0043547,GO:0051099,GO:0051290,GO:0051496,GO:0051894,GO:0072659,GO:1900026,GO:0019897,GO:0045121
	ENSGALG00000039108	microtubule associated protein 1S [Source:HGNC Symbol;Acc:HGNC:15715]	-0.222773	0.615475	-0.220968	0.714578	0.00180561	0.998884	GO:0030425,GO:0005829,GO:0006915,GO:0051015,GO:0008017,GO:0000226,GO:0045202,GO:0005874,GO:0003779,GO:0043025,GO:0003677,GO:0015631,GO:0042802,GO:0048487,GO:0001578,GO:0007399,GO:0007409,GO:0007420,GO:0010848,GO:0016358,GO:0048812,GO:0005634,GO:0005730,GO:0005875,GO:0015630,GO:0030054,GO:0042995,GO:0048471
	ENSGALG00000015709	transforming acidic coiled-coil containing protein 3 [Source:NCBI gene;Acc:422899]	1.43198	0.00012085	1.43423	0.00051898	0.00225015	0.998884	GO:0005737,GO:0000226,GO:0008283,GO:0021987,GO:0007091,GO:0060236,GO:1902850,GO:0005815,GO:0005829,GO:0072686
	ENSGALG00000005907	ribophorin I [Source:HGNC Symbol;Acc:HGNC:10381]	-0.306998	0.459684	-0.303938	0.563458	0.0030605	0.998884	GO:0016740,GO:0016020,GO:0016021,GO:0016757,GO:0006486,GO:0005783,GO:0005789,GO:0004579,GO:0018279,GO:0005791,GO:0005829
	ENSGALG00000007878	succinate dehydrogenase complex subunit D [Source:NCBI gene;Acc:419793]	-0.473444	0.324866	-0.469577	0.447483	0.00386702	0.998884	GO:0016020,GO:0016021,GO:0046872,GO:0055114,GO:0005739,GO:0005743,GO:0020037,GO:0006099,GO:0006121,GO:0048039,GO:0005740,GO:0000104,GO:0050433,GO:0071456,GO:0005749
	ENSGALG00000000377	heterogeneous nuclear ribonucleoprotein M [Source:NCBI gene;Acc:420054]	-0.0684399	0.900482	-0.0637288	0.937046	0.00471107	0.998884	GO:0005634,GO:0005737,GO:0003676,GO:0003723,GO:0000398,GO:0003729,GO:0071014,GO:1990904,GO:2000815,GO:0000380
	ENSGALG00000006343	actin, alpha 2, smooth muscle, aorta [Source:NCBI gene;Acc:423787]	-0.180299	0.873514	-0.175437	0.910419	0.00486233	0.998884	GO:0000166,GO:0005524,GO:0019901,GO:0008217,GO:0009615,GO:0014829,GO:0072144,GO:0005737,GO:0005856,GO:0015629,GO:0030485,GO:0032982,GO:0032991
	ENSGALG00000007712	myosin IB [Source:HGNC Symbol;Acc:HGNC:7596]	0.70627	0.0747301	0.711729	0.130879	0.00545877	0.998884	GO:0000166,GO:0005524,GO:0003774,GO:0003779,GO:0016459,GO:0005886,GO:0005737,GO:0005546,GO:0000146,GO:0005547,GO:0051015,GO:0006892,GO:0007015,GO:0030048,GO:0051017,GO:0005769,GO:0005884,GO:0005903,GO:0010008,GO:0030175,GO:0032588,GO:0048471,GO:0071944
	ENSGALG00000019397	ceramide kinase [Source:NCBI gene;Acc:425523]	-0.06151	0.915032	-0.0555255	0.947119	0.00598448	0.998884	GO:0016310,GO:0016301,GO:0003951,GO:0046834,GO:0000287,GO:0001729,GO:0006672,GO:0016021
	ENSGALG00000012244	kelch domain containing 2 [Source:NCBI gene;Acc:423569]	-0.752352	0.108257	-0.745994	0.196002	0.00635885	0.998884	GO:0005634,GO:0016604,GO:0031965
	ENSGALG00000012849	solute carrier family 37 member 3 [Source:NCBI gene;Acc:418112]	0.370594	0.395086	0.377231	0.489895	0.00663625	0.998884	GO:0016020,GO:0016021,GO:0055085,GO:0022857
	ENSGALG00000005534	transmembrane 9 superfamily member 3 [Source:NCBI gene;Acc:395460]	-0.678354	0.133485	-0.671303	0.234699	0.00705065	0.998884	GO:0016020,GO:0016021,GO:0072657
	ENSGALG00000011865		-0.186493	0.725542	-0.179379	0.815817	0.00711453	0.998884	GO:0030036,GO:0005815,GO:0031941
	ENSGALG00000015258	discoidin, CUB and LCCL domain containing 2 [Source:NCBI gene;Acc:418379]	-0.570154	0.0934011	-0.562519	0.152745	0.00763458	0.998884	GO:0016020,GO:0016021,GO:0030308,GO:0042060,GO:0005887,GO:0009986
	ENSGALG00000034253	zinc finger protein 644 [Source:HGNC Symbol;Acc:HGNC:29222]	0.0412024	0.937348	0.0488822	0.949462	0.00767973	0.998884	GO:0005634,GO:0003700,GO:0003676,GO:0003677,GO:0006355
	ENSGALG00000005105	translocated promoter region, nuclear basket protein [Source:HGNC Symbol;Acc:HGNC:12017]	-0.21136	0.678894	-0.203426	0.776438	0.00793454	0.998884	GO:0017056,GO:0005643,GO:0006606,GO:0007094,GO:0003682,GO:0003729,GO:0015631,GO:0031072,GO:0042803,GO:0051019,GO:0070840,GO:0000122,GO:0006404,GO:0006405,GO:0006999,GO:0010965,GO:0031453,GO:0031990,GO:0032880,GO:0034605,GO:0035457,GO:0042307,GO:0045947,GO:0046832,GO:0070849,GO:0090267,GO:0090316,GO:1901673,GO:0000776,GO:0005634,GO:0005635,GO:0005737,GO:0005868,GO:0019898,GO:0031965,GO:0034399,GO:…
	ENSGALG00000009549	karyopherin subunit alpha 4 [Source:NCBI gene;Acc:425012]	0.257634	0.566632	0.265628	0.649067	0.00799432	0.998884	GO:0005634,GO:0005737,GO:0015031,GO:0061608,GO:0006606,GO:0008565,GO:0042542,GO:0031965
	ENSGALG00000003601	ATPase plasma membrane Ca2+ transporting 4 [Source:HGNC Symbol;Acc:HGNC:817]	-0.241443	0.525428	-0.233417	0.628891	0.00802562	0.998884	GO:0000166,GO:0005524,GO:0016020,GO:0016021,GO:0016787,GO:0006816,GO:0070588,GO:0006811,GO:0099132,GO:0005388,GO:0005887,GO:0006874,GO:0030165,GO:0005516,GO:0030346,GO:0036487,GO:0050998,GO:0006357,GO:0010751,GO:0030317,GO:0033138,GO:0045019,GO:0051001,GO:0051480,GO:0051599,GO:0070885,GO:0071872,GO:0098736,GO:0140199,GO:1900082,GO:1902806,GO:1903243,GO:1903249,GO:2000481,GO:0005886,GO:0030018,GO:…
	ENSGALG00000000510	DDB1 and CUL4 associated factor 7 [Source:NCBI gene;Acc:771554]	0.614873	0.204243	0.623842	0.288517	0.00896829	0.998884	GO:0005634,GO:0005654,GO:0005829,GO:0016363,GO:0016604,GO:0032991,GO:0080008
	ENSGALG00000002832	interferon induced protein 35 [Source:HGNC Symbol;Acc:HGNC:5399]	2.64587	6.04401e-11	2.65492	9.70434e-10	0.00904607	0.998884	GO:0005634
	ENSGALG00000012172	ribosomal protein L3 [Source:NCBI gene;Acc:418016]	-1.04418	0.00151323	-1.03481	0.00507875	0.00937128	0.998884	GO:0003735,GO:0006412,GO:0005622,GO:0005840,GO:0000027,GO:0071353,GO:0005730,GO:0005829,GO:0032991
	ENSGALG00000020813	coiled-coil domain containing 50 [Source:NCBI gene;Acc:424906]	-0.562458	0.139883	-0.552414	0.23658	0.010044	0.998884	GO:0031625,GO:0007605,GO:0005829,GO:0005874
	ENSGALG00000027918	platelet activating factor acetylhydrolase 1b catalytic subunit 2 [Source:NCBI gene;Acc:419765]	-0.453472	0.270626	-0.44324	0.398713	0.0102321	0.998884	-
	ENSGALG00000012311	ubiquitin conjugating enzyme E2 D3 [Source:NCBI gene;Acc:422713]	0.424694	0.309014	0.434973	0.398975	0.010279	0.998884	GO:0000166,GO:0005524,GO:0016740,GO:0006511,GO:0000151,GO:0061631,GO:0031625,GO:0070936,GO:0070534,GO:0070979,GO:0004842,GO:0000209,GO:0006513,GO:0016567,GO:0043161,GO:0051865
	ENSGALG00000009940	solute carrier family 35 member E3 [Source:NCBI gene;Acc:417842]	-0.477713	0.19392	-0.467009	0.28826	0.0107037	0.998884	GO:0016020,GO:0016021
	ENSGALG00000038933	fatty acid binding protein 7 [Source:NCBI gene;Acc:396246]	-0.888892	0.419862	-0.878017	0.505182	0.0108745	0.999591	GO:0008289,GO:0005737,GO:0007420,GO:0008134,GO:0003407,GO:0001964,GO:0021846,GO:0022008,GO:0060134,GO:0005911,GO:0042995,GO:0043025,GO:0044297,GO:0071944
	ENSGALG00000002447	catenin alpha 1 [Source:HGNC Symbol;Acc:HGNC:2509]	-0.0864519	0.840144	-0.0753304	0.900308	0.0111214	0.998884	GO:0007155,GO:0005829,GO:0051015,GO:0007015,GO:0045296,GO:0008013,GO:0090136,GO:0005912,GO:0005198,GO:0015629,GO:0017166,GO:0042802,GO:0045295,GO:0046982,GO:0007163,GO:0007406,GO:0034613,GO:0042127,GO:0043066,GO:0043297,GO:0045880,GO:0071681,GO:2000146,GO:2001045,GO:2001240,GO:2001241,GO:0005794,GO:0005886,GO:0005911,GO:0005913,GO:0005915,GO:0014704,GO:0016342,GO:0016600,GO:0030027,GO:0030054,GO:…
	ENSGALG00000003307	transmembrane p24 trafficking protein 2 [Source:NCBI gene;Acc:416821]	-0.574256	0.162948	-0.563131	0.265703	0.0111248	0.998884	GO:0016020,GO:0016021,GO:0005783,GO:0006888,GO:0007030,GO:0005793,GO:0030134,GO:0006886,GO:0005794,GO:0001701,GO:0001756,GO:0001843,GO:0001892,GO:0001893,GO:0001947,GO:0010628,GO:0032525,GO:0034260,GO:0035264,GO:0036342,GO:0048598,GO:0060716,GO:0072659,GO:0043231
	ENSGALG00000002210	peptidylprolyl isomerase B (cyclophilin B) [Source:NCBI gene;Acc:396447]	-0.414416	0.284718	-0.402449	0.394509	0.0119676	0.998884	GO:0016853,GO:0003755,GO:0000413,GO:0006457,GO:0016018,GO:0070063,GO:0040018,GO:0044794,GO:0044829,GO:0050821,GO:0060348,GO:0061077,GO:0005634,GO:0005783,GO:0034663,GO:0048471
	ENSGALG00000009946	HECT domain E3 ubiquitin protein ligase 1 [Source:HGNC Symbol;Acc:HGNC:20157]	0.580079	0.0996508	0.59273	0.149512	0.012651	0.998884	GO:0016740,GO:0004842,GO:0016567,GO:0046872,GO:0070534
	ENSGALG00000000678	Cbp/p300 interacting transactivator with Glu/Asp rich carboxy-terminal domain 4 [Source:NCBI gene;Acc:395465]	0.37395	0.497946	0.387132	0.571779	0.013182	0.998884	GO:0005634,GO:0006355,GO:0006357,GO:0003713,GO:0043627,GO:0045893,GO:0005737
	ENSGALG00000023335	ring finger and CHY zinc finger domain containing 1 [Source:NCBI gene;Acc:771726]	0.0428366	0.931584	0.0562778	0.935917	0.0134411	0.998884	GO:0008270,GO:0002039,GO:0004842,GO:0042803,GO:0006511,GO:0016567,GO:0031398,GO:0032436,GO:0000151,GO:0005634,GO:0005654,GO:0005737,GO:0005829
	ENSGALG00000005241	dynein cytoplasmic 1 light intermediate chain 2 [Source:NCBI gene;Acc:415793]	0.0987403	0.854408	0.112348	0.886115	0.0136074	0.998884	GO:0007018,GO:0005868,GO:0003777,GO:0000226,GO:0045504
	ENSGALG00000001043	RNA exonuclease 1 homolog [Source:HGNC Symbol;Acc:HGNC:24616]	0.0612168	0.914456	0.0754667	0.926607	0.0142499	0.998884	GO:0003676,GO:0005654,GO:0016604
	ENSGALG00000002016	protein kinase C delta [Source:NCBI gene;Acc:415905]	1.57348	0.000450291	1.5882	0.00132678	0.0147164	0.998884	GO:0000166,GO:0005524,GO:0016301,GO:0016740,GO:0016310,GO:0004672,GO:0004674,GO:0006468,GO:0018105,GO:0035556,GO:0005634,GO:0046872,GO:0005737,GO:0004697,GO:0007049,GO:0006915,GO:0048471,GO:0008047,GO:0019899,GO:0019900,GO:0019901,GO:0043560,GO:0016064,GO:0016572,GO:0018107,GO:0023021,GO:0030837,GO:0032079,GO:0032147,GO:0032613,GO:0032615,GO:0032930,GO:0032956,GO:0034351,GO:0035307,GO:0042100,GO:…
	ENSGALG00000014914	sorting nexin 18 [Source:HGNC Symbol;Acc:HGNC:19245]	1.38006	0.00141427	1.39522	0.0040206	0.0151597	0.998884	GO:0016020,GO:0035091,GO:0000278,GO:0015031,GO:0031410,GO:0030659,GO:0005546,GO:0000281,GO:0006897,GO:0016197,GO:0036089,GO:0043547,GO:0030136,GO:0031234,GO:0070062
	ENSGALG00000009842	Ras association domain family member 3 [Source:NCBI gene;Acc:417828]	-0.711716	0.0884744	-0.696418	0.16581	0.0152982	0.998884	GO:0042981,GO:0007165,GO:0042802,GO:0005829,GO:0005886
	ENSGALG00000014083	integrator complex subunit 13 [Source:HGNC Symbol;Acc:HGNC:20174]	-0.162863	0.731337	-0.146755	0.828851	0.0161076	0.998884	GO:0007052,GO:0007346,GO:0051642,GO:0090435,GO:0005634,GO:0005737
	ENSGALG00000004180		1.5785	5.04875e-05	1.59468	0.000195825	0.0161798	0.998884	GO:0005524,GO:0007029,GO:0005783,GO:0051085,GO:0005788
	ENSGALG00000035696	ribosomal RNA processing 1B [Source:NCBI gene;Acc:425237]	0.355512	0.48257	0.37252	0.565061	0.017008	0.998884	GO:0005634,GO:0006364,GO:0030687,GO:0030688,GO:0003713,GO:0010923,GO:0034260,GO:0043065,GO:0043484,GO:0043923,GO:0045944,GO:0098586,GO:0000791,GO:0000792,GO:0001652,GO:0005730
	ENSGALG00000013990	ribosomal protein S12 [Source:NCBI gene;Acc:421698]	-0.51739	0.206911	-0.499981	0.317108	0.0174092	0.998884	GO:0003735,GO:0006412,GO:0005622,GO:0005840,GO:0005737,GO:0022627,GO:0005794,GO:0005829,GO:0043231
	ENSGALG00000004587	ring finger and CCCH-type domains 1 [Source:HGNC Symbol;Acc:HGNC:29434]	0.969259	0.0157822	0.986684	0.0276723	0.0174252	0.998884	GO:0046872,GO:0003730,GO:0010608,GO:0042129,GO:0050863,GO:0003725,GO:0003729,GO:0004842,GO:0008270,GO:0035198,GO:0035613,GO:0000209,GO:0000288,GO:0000956,GO:0001782,GO:0002634,GO:0002635,GO:0010468,GO:0030889,GO:0033962,GO:0042098,GO:0043029,GO:0043488,GO:0045623,GO:0046007,GO:0048535,GO:0048536,GO:0050852,GO:0050856,GO:0061014,GO:0061158,GO:0061470,GO:0071347,GO:1901224,GO:2000320,GO:2000628,GO:…
	ENSGALG00000011078	protein tyrosine phosphatase, non-receptor type 13 [Source:NCBI gene;Acc:422591]	0.0677056	0.900284	0.0852254	0.916179	0.0175198	0.998884	GO:0004725,GO:0016787,GO:0016791,GO:0006470,GO:0016311
	ENSGALG00000026298	SERTA domain containing 2 [Source:NCBI gene;Acc:421276]	1.14715	0.00094262	1.16552	0.00195536	0.0183751	0.998884	GO:0003713,GO:0030308,GO:0045893,GO:0005634,GO:0005654,GO:0005737,GO:0005829
	ENSGALG00000001907	WAPL cohesin release factor [Source:NCBI gene;Acc:423608]	-0.0528235	0.914456	-0.0340899	0.960932	0.0187336	0.998884	GO:0000278,GO:0008156,GO:0009636,GO:0035562,GO:0045132,GO:0045875,GO:0048146,GO:0051983,GO:0060623,GO:0071168,GO:0071922,GO:0000785,GO:0000795,GO:0005634,GO:0005737,GO:0008278
	ENSGALG00000008786	neurobeachin like 1 [Source:HGNC Symbol;Acc:HGNC:20681]	-0.395498	0.434038	-0.375532	0.571477	0.0199663	0.998884	-
	ENSGALG00000029530	signal transducer and activator of transcription 6 [Source:HGNC Symbol;Acc:HGNC:11368]	-0.0959743	0.855642	-0.075718	0.923285	0.0202563	0.998884	GO:0003677,GO:0005634,GO:0006366,GO:0006355,GO:0003700,GO:0005737,GO:0007165,GO:0000977,GO:0000978,GO:0001228,GO:0019903,GO:0042802,GO:0043565,GO:0000122,GO:0002296,GO:0002829,GO:0033598,GO:0035771,GO:0042127,GO:0045944,GO:0048295,GO:0060443,GO:0120162,GO:0000790,GO:0005654,GO:0005829,GO:0031965
	ENSGALG00000042478	NADH dehydrogenase subunit 4L [Source:NCBI gene;Acc:807644]	-0.37021	0.701982	-0.349564	0.784749	0.020646	0.998884	GO:0016020,GO:0016021,GO:0055114,GO:0008137,GO:0016491,GO:0042773,GO:0005739,GO:0070469,GO:0005747,GO:0016651,GO:0031966,GO:0030964
	ENSGALG00000034187	septin 8 [Source:NCBI gene;Acc:416333]	-0.35813	0.449648	-0.337389	0.581299	0.0207409	0.998884	GO:0000166,GO:0005525,GO:0003924,GO:0060271,GO:0032947,GO:0000281,GO:0000921,GO:0005940,GO:0015630,GO:0031105,GO:0032160
	ENSGALG00000016883	dedicator of cytokinesis 9 [Source:HGNC Symbol;Acc:HGNC:14132]	-0.258143	0.639771	-0.237158	0.758035	0.0209851	0.998884	GO:0005622,GO:0005085,GO:0007264
	ENSGALG00000036114	smoothened, frizzled class receptor [Source:HGNC Symbol;Acc:HGNC:11119]	-0.608634	0.221971	-0.587401	0.356365	0.0212328	0.998884	GO:0016020,GO:0016021,GO:0007275,GO:0030425,GO:0005886,GO:0004888,GO:0007166,GO:0007224,GO:0005929,GO:0007417,GO:0005113,GO:0008144,GO:0000122,GO:0001503,GO:0001570,GO:0001649,GO:0001701,GO:0001708,GO:0001755,GO:0001947,GO:0002052,GO:0002053,GO:0003007,GO:0003140,GO:0003323,GO:0007228,GO:0007368,GO:0007371,GO:0007389,GO:0007494,GO:0008284,GO:0009952,GO:0009953,GO:0010468,GO:0010628,GO:0010629,GO:…
	ENSGALG00000004477	nuclear receptor corepressor 1 [Source:HGNC Symbol;Acc:HGNC:7672]	0.273659	0.597915	0.295487	0.668008	0.0218283	0.998884	GO:0005634,GO:0003677,GO:0003714,GO:0000122,GO:0000118,GO:0016922,GO:0001102,GO:0035257,GO:0042826,GO:0046966,GO:0045892,GO:0046329,GO:0051225,GO:0060766,GO:0072362,GO:0072368,GO:1903799,GO:0000790,GO:0005654,GO:0005829,GO:0016580,GO:0017053,GO:0072686
	ENSGALG00000004184	secreted protein acidic and cysteine rich [Source:NCBI gene;Acc:386571]	-0.194177	0.634331	-0.172303	0.745103	0.0218742	0.998884	GO:0005509,GO:0005615,GO:0062023,GO:0005518,GO:0050840,GO:0001937,GO:0010595,GO:0016525,GO:0022604,GO:0042127,GO:0043473,GO:0060348,GO:0071363,GO:0005737,GO:0009986,GO:0016363,GO:0031012,GO:0031091,GO:0031092
	ENSGALG00000012265	MICAL like 1 [Source:NCBI gene;Acc:418032]	0.634894	0.117216	0.65679	0.174678	0.0218962	0.998884	GO:0046872,GO:0017137,GO:0032456,GO:0042802,GO:0070300,GO:0006612,GO:0006897,GO:0006898,GO:0031175,GO:0032458,GO:0036010,GO:0097320,GO:1990126,GO:0005770,GO:0019898,GO:0055038,GO:0005622
	ENSGALG00000032456	cytochrome c oxidase subunit II [Source:NCBI gene;Acc:807635]	-0.359671	0.504377	-0.3375	0.606461	0.0221716	0.998884	GO:0016020,GO:0016021,GO:0005507,GO:0046872,GO:0016491,GO:0055114,GO:0005739,GO:0005743,GO:0070469,GO:0004129,GO:1902600,GO:0022900,GO:0005751,GO:0006979,GO:0045277,GO:0022904,GO:0042773
	ENSGALG00000001938	solute carrier family 25 member 24 [Source:HGNC Symbol;Acc:HGNC:20662]	0.140197	0.799725	0.162905	0.831049	0.0227083	0.998884	GO:0016020,GO:0016021,GO:0005509,GO:0055085,GO:0022857,GO:0005743,GO:0005347,GO:0006839,GO:0010941,GO:0015867,GO:0034599,GO:0071277,GO:0005739
	ENSGALG00000007130	Rac family small GTPase 1 [Source:NCBI gene;Acc:395871]	-0.666947	0.0741607	-0.6442	0.153955	0.0227473	0.998884	GO:0000166,GO:0048812,GO:0005622,GO:0005525,GO:0003924,GO:0043197,GO:0007264,GO:0007266,GO:0030031,GO:0016601,GO:0001755,GO:0031532,GO:0019899,GO:0019901,GO:0031996,GO:0001934,GO:0008361,GO:0010591,GO:0010592,GO:0010811,GO:0030032,GO:0030036,GO:0030334,GO:0031116,GO:0031529,GO:0032707,GO:0034446,GO:0048012,GO:0048870,GO:0051492,GO:0051496,GO:0051668,GO:0051894,GO:0060263,GO:0060297,GO:0090023,GO:…
	ENSGALG00000028147	cathepsin K [Source:NCBI gene;Acc:395818]	1.14088	0.0452265	1.16378	0.07678	0.0229025	0.998884	GO:0016787,GO:0006508,GO:0008233,GO:0008234,GO:0001968,GO:0004197,GO:0005518,GO:0043394,GO:0030574,GO:0045453,GO:0051603,GO:0061037,GO:0005615,GO:0005654,GO:0043231
	ENSGALG00000008569	calcineurin like EF-hand protein 1 [Source:NCBI gene;Acc:423211]	0.339103	0.427885	0.363742	0.498223	0.0246385	0.998884	GO:0016020,GO:0005509,GO:0005634,GO:0046872,GO:0000139,GO:0005886,GO:0005737,GO:0005856,GO:0015031,GO:0005783,GO:0008017,GO:0061025,GO:0012505,GO:0050821,GO:0015630,GO:0030133,GO:0004860,GO:0006611,GO:0005793,GO:0001578,GO:0005215,GO:0019900,GO:0048306,GO:0001933,GO:0006469,GO:0010923,GO:0022406,GO:0031122,GO:0031397,GO:0031953,GO:0032088,GO:0032417,GO:0042308,GO:0051222,GO:0051453,GO:0060050,GO:…
	ENSGALG00000006583	lymphocyte specific protein 1 [Source:NCBI gene;Acc:374254]	-0.552061	0.127367	-0.527395	0.211375	0.024665	0.998884	GO:0007165,GO:0003779,GO:0006935,GO:0006952,GO:0005886
	ENSGALG00000036827	ubiquitin conjugating enzyme E2 S [Source:HGNC Symbol;Acc:HGNC:17895]	-0.101558	0.873862	-0.0765517	0.932721	0.0250067	0.998884	GO:0000166,GO:0005524,GO:0016740,GO:0006511,GO:0061631,GO:0004842,GO:0010997,GO:0010458,GO:0010994,GO:0031145,GO:0035519,GO:0044314,GO:0070534,GO:0070979,GO:0085020,GO:1904668,GO:0005680
	ENSGALG00000033884	eukaryotic translation elongation factor 2 [Source:NCBI gene;Acc:396325]	-0.405795	0.242364	-0.380365	0.359381	0.0254303	0.998884	GO:0005525,GO:0003924,GO:0019901,GO:0002244,GO:0006414,GO:0045727,GO:0005737,GO:0005829,GO:0005844,GO:0005886,GO:0016235,GO:1990904
	ENSGALG00000030055	RHO family interacting cell polarization regulator 1 [Source:HGNC Symbol;Acc:HGNC:25836]	0.556141	0.217053	0.581794	0.288539	0.0256536	0.998884	GO:0005737,GO:0071889,GO:0007266,GO:0009267,GO:0009611,GO:0030335,GO:0034067,GO:0051683,GO:0090316,GO:0005794,GO:0016020
	ENSGALG00000013935	BCL2 associated transcription factor 1 [Source:HGNC Symbol;Acc:HGNC:16863]	1.07177	0.00667452	1.09813	0.0141828	0.0263667	0.998884	GO:0005634,GO:0006915,GO:0045892,GO:2001022,GO:0003677,GO:0043065,GO:0043620,GO:1990830,GO:2000144,GO:2001244,GO:0005654,GO:0016607
	ENSGALG00000006096	ribosomal protein S13 [Source:NCBI gene;Acc:414782]	-0.209535	0.640332	-0.182953	0.770677	0.0265819	0.998884	GO:0003735,GO:0006412,GO:0005622,GO:0005840,GO:0022627,GO:0005730,GO:0070181,GO:0003729,GO:0048027,GO:0033119,GO:0005634,GO:0014069
	ENSGALG00000017715	tubulointerstitial nephritis antigen like 1 [Source:HGNC Symbol;Acc:HGNC:19168]	0.296868	0.582837	0.323521	0.631525	0.0266528	0.998884	GO:0005044,GO:0006898,GO:0005615,GO:0006508,GO:0006955,GO:0007155,GO:0008234,GO:0030247,GO:0043236,GO:0005737
	ENSGALG00000011132	RNA binding motif single stranded interacting protein 1 [Source:NCBI gene;Acc:395880]	0.0924799	0.864554	0.119555	0.874749	0.0270753	0.998884	GO:0005634,GO:0005737,GO:0003676,GO:0005829,GO:0003723,GO:1990904,GO:0003730,GO:0008143,GO:0008266
	ENSGALG00000006325	netrin-4-like [Source:NCBI gene;Acc:416036]	0.635612	0.0906509	0.662728	0.124452	0.027116	0.998884	GO:0005576
	ENSGALG00000012229	ribosomal protein S29 [Source:NCBI gene;Acc:776054]	-0.427263	0.419862	-0.40001	0.546708	0.0272536	0.998884	GO:0003735,GO:0006412,GO:0005622,GO:0005840,GO:0022627,GO:0008270
	ENSGALG00000028484	Gallus gallus transmembrane p24 trafficking protein 7 (TMED7), mRNA. [Source:RefSeq mRNA;Acc:NM_001319030]	-0.112713	0.831281	-0.0851344	0.909777	0.027579	0.998884	GO:0016020,GO:0016021,GO:0005783,GO:0006888,GO:0007030,GO:0005793,GO:0030134,GO:0006886,GO:0005794
	ENSGALG00000008590	Gallus gallus eukaryotic translation elongation factor 1 beta 2 (EEF1B2), mRNA. [Source:RefSeq mRNA;Acc:NM_204901]	-0.690473	0.0916713	-0.662781	0.169364	0.0276929	0.998884	GO:0003746,GO:0006412,GO:0006414,GO:0005853,GO:0005737,GO:0005783
	ENSGALG00000026970	Gallus gallus interferon-induced transmembrane protein 3 (IFITM3), mRNA. [Source:RefSeq mRNA;Acc:NM_001350061]	2.43685	3.01953e-12	2.46479	5.23555e-12	0.0279427	0.998884	GO:0016020,GO:0016021,GO:0005886,GO:0030282,GO:0060349
	ENSGALG00000016034	attractin [Source:HGNC Symbol;Acc:HGNC:885]	-0.861072	0.0191653	-0.833095	0.05828	0.0279772	0.998884	GO:0016020,GO:0016021,GO:0038023,GO:0021549,GO:0040014,GO:0042552,GO:0043473,GO:0005615
	ENSGALG00000002548	talin 1 [Source:NCBI gene;Acc:395194]	0.00824211	0.982318	0.0368101	0.948543	0.028568	0.998884	GO:0005200,GO:0007155,GO:0051015,GO:0005856,GO:0003779,GO:0005925,GO:0007016,GO:0001726,GO:0001786,GO:0005178,GO:0017166,GO:0030274,GO:0035091,GO:0007044,GO:0007229,GO:0030866,GO:0033622
	ENSGALG00000014834	nuclear receptor coactivator 7 [Source:NCBI gene;Acc:421717]	2.2751	1.00001e-11	2.30373	1.03783e-10	0.0286295	0.998884	GO:0030374,GO:0035257,GO:0045944,GO:1900408,GO:1902083,GO:1903204,GO:0005622
	ENSGALG00000000608	cadherin 3 [Source:NCBI gene;Acc:414845]	-0.535439	0.185798	-0.506105	0.282087	0.029334	0.998884	GO:0016020,GO:0016021,GO:0005509,GO:0007155,GO:0005886,GO:0007156,GO:0008013,GO:0030506,GO:0032794,GO:0042802,GO:0045295,GO:0050839,GO:0022408,GO:0030336,GO:0034332,GO:0042307,GO:0045893,GO:0071285,GO:0071681,GO:0072659,GO:0098609,GO:0005802,GO:0005913,GO:0009898,GO:0015629,GO:0016328,GO:0016342,GO:0016600,GO:0030027,GO:0030054,GO:0030864,GO:0043296,GO:0048471
	ENSGALG00000008038	splicing factor 3b subunit 1 [Source:HGNC Symbol;Acc:HGNC:10768]	-0.217096	0.664962	-0.187756	0.792148	0.0293398	0.998884	GO:0003729,GO:0071013,GO:0000245,GO:0005686,GO:0071004,GO:0005689,GO:0000398,GO:0005634,GO:0016607,GO:0034693,GO:0071005
	ENSGALG00000001718	cyclin G1 [Source:HGNC Symbol;Acc:HGNC:1592]	0.198871	0.695381	0.22861	0.73669	0.0297391	0.998884	GO:0051726,GO:0005634,GO:0005737,GO:0000278,GO:0008284,GO:0016538,GO:0000307,GO:0019901,GO:0000079,GO:0007088,GO:0045787
	ENSGALG00000015904	transmembrane protein 30A [Source:NCBI gene;Acc:421861]	-0.818183	0.0494064	-0.78836	0.123779	0.029823	0.998884	GO:0016020,GO:0016021,GO:0005886,GO:0015914,GO:0005783,GO:0005794,GO:0015247,GO:0006855,GO:0010976,GO:0015917,GO:0036010,GO:0045332,GO:0070863
	ENSGALG00000001737	rabaptin, RAB GTPase binding effector protein 1 [Source:NCBI gene;Acc:395930]	-0.043676	0.935888	-0.0116197	0.98684	0.0320563	0.998884	GO:0010469,GO:0005096,GO:0043547,GO:0006897,GO:0008083,GO:0005768,GO:0019904,GO:0042803,GO:0016192,GO:0030139,GO:0032991,GO:0043231
	ENSGALG00000010073	dolichyl-diphosphooligosaccharide--protein glycosyltransferase non-catalytic subunit [Source:NCBI gene;Acc:425542]	-0.517007	0.190903	-0.484009	0.317459	0.0329984	0.998884	GO:0016740,GO:0016020,GO:0016021,GO:0016757,GO:0005789,GO:0005783,GO:0006486,GO:0018279,GO:0004579,GO:0006487,GO:0034097,GO:0042110,GO:0032991,GO:0043231
	ENSGALG00000000603	KAT8 regulatory NSL complex subunit 1 [Source:HGNC Symbol;Acc:HGNC:24565]	0.0220599	0.969684	0.0554916	0.946542	0.0334317	0.998884	GO:0000123,GO:0044545,GO:0035035,GO:0043995,GO:0043996,GO:0046972,GO:0043981,GO:0043982,GO:0043984,GO:0005634,GO:0005654,GO:0071339
	ENSGALG00000014682	calpastatin [Source:NCBI gene;Acc:427121]	-0.169116	0.721761	-0.135141	0.845113	0.0339752	0.998884	GO:0016020,GO:0005783,GO:0002020,GO:0010859,GO:0097340,GO:2000675,GO:0005829
	ENSGALG00000002301	CCR4-NOT transcription complex subunit 1 [Source:NCBI gene;Acc:100858397]	-0.00265984	0.995794	0.031407	0.956842	0.0340669	0.998884	GO:0090503,GO:0017148,GO:0000932,GO:0032947,GO:0004535,GO:0019904,GO:0030331,GO:0042974,GO:0070016,GO:0000122,GO:0010606,GO:0033147,GO:0035195,GO:0048387,GO:0060213,GO:0061014,GO:1900153,GO:2000036,GO:0005829,GO:0030014
[truncated: 2,939 more rows]
