# Supplementary material for: Comparative Analysis of Gene Expression in Virulent and Attenuated Strains of Infectious Bronchitis Virus at Subcodon Resolution
Source: J Virol. 2019 Aug 28;93(18):e00714-19. doi: 10.1128/JVI.00714-19 (PMC6714804; doi:10.1128/JVI.00714-19)
Supplement: Supplemental file 2 [file JVI.00714-19-sd002.xlsx]

## Sheet: Sheet1
	DATASET S2 Translational responses of CK cells to infection with IBV Beaudette and IBV M41. The log2 fold change (log2FC) columns show changes in translation efficiency in infected cells relative to mocks (log2FC_Beaudette_vs_Mock and log2FC_M41_vs_Mock) and in M41-infected cells relative to Beaudette-infected cells (log2FC_M41_vs_Beaudette). “NA” values indicate that the gene was not sufficientl…
Gene ID	Ensembl_ID	Description	log2FC_Beaudette_vs_Mock	padj_Beaudette_vs_Mock	log2FC_M41_vs_Mock	padj_M41_vs_Mock	log2FC_M41_vs_Beaudette	padj_M41_vs_Beaudette	GO_terms
?	ENSGALG00000030952		-0.286254	0.882488	-1.72274	0.0634736	-1.42932	0.719674	GO:0005882,GO:0005198
GGCL1	ENSGALG00000034478	C-C motif chemokine ligand 4 [Source:NCBI gene;Acc:395468]	0.735529	0.206404	-0.587307	0.467719	-1.36397	0.141009	GO:0046872,GO:0005829,GO:0003730,GO:0017091,GO:0035925,GO:0000165,GO:0000288,GO:0006402,GO:0009611,GO:0030097,GO:0033077,GO:0035019,GO:0043488,GO:0044344,GO:0045577,GO:0045599,GO:0048103,GO:0060216,GO:0061158,GO:0070371,GO:0071356,GO:0071364,GO:0071385,GO:0071560,GO:0097011,GO:1900153,GO:1901991,GO:2000737,GO:0005634,GO:0005737
IFNB	ENSGALG00000005759	interferon omega 1 [Source:NCBI gene;Acc:554219]	1.69638	0.177298	NA	NA	-1.30318	0.8339	GO:0005524,GO:0046872,GO:0005829,GO:0051082,GO:0006457,GO:0031072,GO:0009408,GO:0032781,GO:0001664,GO:0001671,GO:0030544,GO:0030957,GO:0031625,GO:0050750,GO:0051087,GO:0055131,GO:0007283,GO:0030317,GO:0030521,GO:0031397,GO:0043065,GO:0043066,GO:0043508,GO:0051223,GO:0070585,GO:1901998,GO:1903748,GO:1905259,GO:0000151,GO:0015630,GO:0016020
TMBIM1	ENSGALG00000011436	transmembrane BAX inhibitor motif containing 1 [Source:HGNC Symbol;Acc:HGNC:23410]	1.42506	0.00169024	0.223526	0.853106	-1.26213	0.719674	GO:0005634,GO:0005737,GO:0015031,GO:0061608,GO:0006606,GO:0008565
DENND2D	ENSGALG00000000154	DENN domain containing 2D [Source:HGNC Symbol;Acc:HGNC:26192]	0.667426	0.341876	NA	NA	-1.23608	0.999813	GO:0046872,GO:0003723,GO:0003735,GO:0006412,GO:0005622,GO:0005840,GO:0022625,GO:0019843
MARCH6	ENSGALG00000035699	membrane associated ring-CH-type finger 6 [Source:HGNC Symbol;Acc:HGNC:30550]	0.14818	0.837071	-1.05703	0.207157	-1.23397	0.8339	GO:0008270,GO:1902667,GO:0031462
PRELID1	ENSGALG00000002990	PRELI domain containing 1 [Source:NCBI gene;Acc:395819]	1.55948	0.0105553	0.414756	0.718803	-1.22641	0.999813	GO:0016787,GO:0005634,GO:0005737,GO:0008233,GO:0006508,GO:0004298,GO:0051603,GO:0000502,GO:0005839,GO:0019773,GO:0043161,GO:0006511,GO:0004175,GO:0010498,GO:0010499,GO:0003723,GO:0051059,GO:0051092,GO:0000932,GO:0005654,GO:0005844,GO:0016363
SEC24C	ENSGALG00000005181	SEC24 homolog C, COPII coat complex component [Source:HGNC Symbol;Acc:HGNC:10705]	1.00354	0.0502588	-0.0735903	0.955145	-1.1473	0.8339	GO:0005509,GO:0006898,GO:0017124,GO:0005886,GO:0005905
ERGIC1	ENSGALG00000002863	endoplasmic reticulum-golgi intermediate compartment 1 [Source:HGNC Symbol;Acc:HGNC:29205]	0.61606	0.274371	-0.445104	0.707208	-1.13896	0.999813	GO:0016787,GO:0004553,GO:0008152,GO:0005975,GO:0004563,GO:0016798,GO:0102148,GO:0001501,GO:0006689,GO:0007040,GO:0007605,GO:0007626,GO:0007628,GO:0019915,GO:0019953,GO:0030203,GO:0042552,GO:0048667,GO:0050884,GO:0050885,GO:0060395,GO:0005764,GO:0016020
?	ENSGALG00000023818	heat shock protein family B (small) member 9 [Source:NCBI gene;Acc:428310]	0.487028	0.510844	-0.611786	0.32377	-1.13545	0.999813	GO:0016020,GO:0016021,GO:0007596,GO:0005886,GO:0019221,GO:0004905,GO:0060337
HSP90AA1	ENSGALG00000033212	heat shock protein 90 alpha family class A member 1 [Source:NCBI gene;Acc:423463]	-0.565246	0.203264	-1.64225	0.000261722	-1.12308	0.413945	GO:0005524,GO:0016887,GO:0000027,GO:0006364
HSPA5	ENSGALG00000001000	heat shock 70kDa protein 5 (glucose-regulated protein, 78kDa) [Source:NCBI gene;Acc:396487]	0.619372	0.156812	-0.469298	0.491543	-1.11762	0.518694	GO:0004674,GO:0006468,GO:0035556,GO:0007165,GO:0005096,GO:0005085,GO:0005089,GO:0035023,GO:0043547,GO:0002692,GO:0003014,GO:0007420,GO:0030036,GO:0030336,GO:0032496,GO:0042472,GO:0043114,GO:0043314,GO:0048872,GO:0050728,GO:0050766,GO:0050885,GO:0051171,GO:0051726,GO:0060216,GO:0060268,GO:0060313,GO:0065002,GO:0071222,GO:2000378,GO:0005829,GO:0005886,GO:0014069,GO:0032991
COPS3	ENSGALG00000004834	COP9 signalosome subunit 3 [Source:NCBI gene;Acc:416504]	0.902544	0.0908822	-0.163452	0.90959	-1.11419	0.999813	GO:0003824,GO:0055114,GO:0005747,GO:0050662,GO:0003954,GO:0044877,GO:0007623,GO:0032981,GO:1901006,GO:0005654,GO:0005739,GO:0005759,GO:0031966
NR1D2	ENSGALG00000011291	nuclear receptor subfamily 1 group D member 2 [Source:NCBI gene;Acc:396125]	0.158167	0.852786	NA	NA	-1.06706	0.999813	GO:0005634,GO:0003677,GO:0046982,GO:0000786,GO:0005694,GO:0006334,GO:0031492
FBXO32	ENSGALG00000041202	F-box protein 32 [Source:NCBI gene;Acc:420343]	0.547906	0.362034	-0.515039	0.571381	-1.06462	0.999813	GO:0016020,GO:0055114,GO:0046872,GO:0016491,GO:0006954,GO:0005737,GO:0006629,GO:0020037,GO:0098869,GO:0005783,GO:0005789,GO:0004601,GO:0006979,GO:0006633,GO:0051213,GO:0004666,GO:0001516,GO:0008217,GO:0019371,GO:0006631,GO:0031090,GO:0043231,GO:0006693,GO:0019899,GO:0042803,GO:0007566,GO:0031394,GO:0031622,GO:0033138,GO:0042127,GO:0043066,GO:0043154,GO:0046697,GO:0050873,GO:0071456,GO:0071471,GO:…
TRPC4AP	ENSGALG00000003147	transient receptor potential cation channel subfamily C member 4 associated protein [Source:NCBI gene;Acc:428134]	0.486526	0.34444	-0.507874	0.570974	-1.05707	0.999813	GO:0016021,GO:0055085,GO:0008308,GO:0006820,GO:0015698,GO:0098656,GO:0005741,GO:0019901,GO:0042802,GO:0044325,GO:0001662,GO:0006915,GO:0007268,GO:0007270,GO:0007612,GO:0030855,GO:1903146,GO:2000378,GO:0005739,GO:0005757,GO:0005886,GO:0016020,GO:0042645,GO:0043209
HK2	ENSGALG00000034855	hexokinase 2 [Source:NCBI gene;Acc:374044]	0.463889	0.499735	-0.568585	0.596866	-1.05176	0.999813	GO:0003676,GO:0003723,GO:0010468,GO:0005777,GO:0006302,GO:0007143,GO:0010923,GO:0048477,GO:0005794,GO:0043231
UBE2D2	ENSGALG00000012311	ubiquitin conjugating enzyme E2 D3 [Source:NCBI gene;Acc:422713]	0.833994	0.104578	-0.163358	0.90876	-1.04476	0.999813	GO:0016020,GO:0016021,GO:0070588,GO:0005891,GO:0005245
HSPA2	ENSGALG00000011715	heat shock 70kDa protein 2 [Source:NCBI gene;Acc:423504]	0.0387165	0.949119	-0.957356	0.0634736	-1.0371	0.413945	GO:0003677,GO:0005634,GO:0046983,GO:0006355,GO:0003700,GO:0005654,GO:0006357,GO:0000981,GO:0048730
IFITM3	ENSGALG00000026970	Gallus gallus interferon-induced transmembrane protein 3 (IFITM3), mRNA. [Source:RefSeq mRNA;Acc:NM_001350061]	1.27534	0.00346194	0.307104	0.731281	-1.02289	0.719674	GO:0005739,GO:0050790,GO:0006457,GO:0005759,GO:0051082,GO:0042803,GO:0051087,GO:0000774,GO:0030150,GO:0001405,GO:0005634
ASS1	ENSGALG00000023689	argininosuccinate synthase 1 [Source:NCBI gene;Acc:417185]	0.639241	0.289087	-0.325995	0.772973	-1.01685	0.999813	GO:0005615,GO:0016787,GO:0006508,GO:0008233,GO:0008234,GO:0005764,GO:0004197,GO:0051603,GO:0001968,GO:0005518,GO:0043236,GO:0043394,GO:0002250,GO:0010447,GO:0016485,GO:0030574,GO:0034769,GO:0048002,GO:0097067,GO:2001259,GO:0043231
?	ENSGALG00000045478		1.87637	0.00352417	0.889102	0.394473	-1.00395	0.999813	-
XPO7	ENSGALG00000001838	exportin 7 [Source:NCBI gene;Acc:426925]	0.809929	0.127001	-0.113421	0.929481	-0.995522	0.999813	GO:0016020,GO:0016021,GO:0030522,GO:0003700,GO:0004879,GO:0030374,GO:0044212,GO:0045944,GO:0005634,GO:0005764,GO:0005829
TNFSF15	ENSGALG00000007174	TNF superfamily member 15 [Source:NCBI gene;Acc:417247]	0.691453	0.23102	NA	NA	-0.965719	0.999813	GO:0005869,GO:0007017,GO:0019901,GO:0030507,GO:0042802,GO:0000278,GO:0008283,GO:0032402,GO:0071539,GO:0000776,GO:0005813,GO:0005829,GO:0030426,GO:0031982
RNF19B	ENSGALG00000039716	ring finger protein 19B [Source:HGNC Symbol;Acc:HGNC:26886]	1.213	0.0311359	0.287344	0.776132	-0.944938	0.999813	GO:0005634,GO:0003677,GO:0046872,GO:0006351,GO:0006355,GO:0003700,GO:0043565,GO:0045944,GO:0009755,GO:0038023,GO:0008270,GO:0008134,GO:0000981,GO:0030154,GO:0030374,GO:0000122,GO:0001078,GO:0090575,GO:0000977,GO:0003707,GO:0030522,GO:0043401,GO:0004879,GO:0000976,GO:0007275,GO:0033993,GO:0042752,GO:0000978,GO:0000980,GO:0000987,GO:0001206,GO:0019216,GO:0045892,GO:0045893,GO:0050727,GO:0055088,GO:…
PAWR	ENSGALG00000010320	pro-apoptotic WT1 regulator [Source:HGNC Symbol;Acc:HGNC:8614]	1.39119	0.0174475	0.608587	0.549112	-0.94052	0.999813	GO:0006511,GO:0019902,GO:0016567,GO:0048820,GO:0031464
RPL14	ENSGALG00000043379	ribosomal protein L14 [Source:NCBI gene;Acc:374134]	1.70414	0.000137649	0.830325	0.23647	-0.927075	0.999813	GO:0046872,GO:0005925,GO:0005096,GO:0043231,GO:0016477,GO:0001726,GO:0043547,GO:0051492,GO:0005654,GO:0005829
YWHAG	ENSGALG00000017358	tyrosine 3-monooxygenase/tryptophan 5-monooxygenase activation protein gamma [Source:NCBI gene;Acc:427820]	1.18055	0.0283167	0.340242	0.754067	-0.922135	0.999813	GO:0016020,GO:0016021,GO:0005887,GO:0005267,GO:0006811,GO:0006813,GO:0071805,GO:0022841,GO:0005242,GO:0005272,GO:0042802,GO:0035725,GO:0060075,GO:0005768,GO:0034705,GO:0043231,GO:1902937
ADRM1	ENSGALG00000005200	adhesion regulating molecule 1 [Source:NCBI gene;Acc:395365]	0.609399	0.207591	-0.283251	0.7667	-0.919629	0.999813	GO:0006508,GO:0008236,GO:0042802,GO:0005829
PPAP2C	ENSGALG00000026834	phospholipid phosphatase 2 [Source:HGNC Symbol;Acc:HGNC:9230]	1.47254	0.00312362	0.637987	0.528466	-0.91825	0.999813	GO:0046872,GO:0005802,GO:0006888,GO:0005793,GO:0005096,GO:0043547,GO:0000139,GO:0006890,GO:0048205,GO:0009306,GO:0005794,GO:0005829
TSC22D1	ENSGALG00000016971	TSC22 domain family member 1 [Source:NCBI gene;Acc:396005]	0.538426	0.360326	-0.346272	0.741953	-0.917787	0.999813	GO:0005615,GO:0006629,GO:0006665,GO:0005764,GO:0007193,GO:0019216,GO:0060736,GO:0060742
SLC6A8	ENSGALG00000041419	solute carrier family 6 member 8 [Source:NCBI gene;Acc:100861584]	1.65527	0.00169024	0.811726	0.299876	-0.916525	0.999813	GO:0000166,GO:0005524,GO:0016787,GO:0003677,GO:0005634,GO:0003676,GO:0016887,GO:0006325,GO:0006338,GO:0016818,GO:0016589,GO:0004386,GO:0043044,GO:0031491,GO:0042393,GO:0000183,GO:0006333,GO:0006334,GO:0006352,GO:0016584,GO:0045893,GO:1990830,GO:0000793,GO:0001650,GO:0005677,GO:0031010,GO:0031213,GO:0043596
THOC2	ENSGALG00000008507	THO complex 2 [Source:HGNC Symbol;Acc:HGNC:19073]	0.762766	0.166572	-0.133287	0.922005	-0.910176	0.999813	GO:0046872,GO:0003676,GO:0008270,GO:0042803,GO:0045892,GO:0045893,GO:0005634,GO:0005654,GO:0005829
G0S2	ENSGALG00000023933	G0/G1 switch 2 [Source:NCBI gene;Acc:419860]	0.702144	0.246303	-0.182399	0.878309	-0.907267	0.999813	GO:0016020,GO:0016021,GO:0005886,GO:0019221
RGL1	ENSGALG00000004728	ral guanine nucleotide dissociation stimulator like 1 [Source:NCBI gene;Acc:424446]	1.28169	0.0444247	0.43754	0.734323	-0.905904	0.999813	GO:0005829,GO:0043547,GO:0032471,GO:0051561,GO:0005739,GO:0005783
GAS7	ENSGALG00000032452	growth arrest specific 7 [Source:HGNC Symbol;Acc:HGNC:4169]	0.769317	0.217483	-0.110116	0.934932	-0.885513	0.999813	GO:0004672,GO:0004674,GO:0005524,GO:0006468,GO:0035556,GO:0005634,GO:0005737,GO:0002039,GO:0030155,GO:0035507,GO:2000772,GO:0001650,GO:0015630
NFKBIZ	ENSGALG00000015346	NFKB inhibitor zeta [Source:NCBI gene;Acc:418404]	0.922352	0.133919	0.0622888	0.96654	-0.883453	0.999813	GO:0016020,GO:0016021
MPP1	ENSGALG00000005071	membrane palmitoylated protein 1 [Source:NCBI gene;Acc:422197]	0.777553	0.221655	-0.09779	0.938507	-0.88161	0.999813	GO:0000166,GO:0005524,GO:0016301,GO:0016740,GO:0016310,GO:0016020,GO:0004672,GO:0004674,GO:0006468,GO:0005737,GO:0005622,GO:0005886,GO:0023014,GO:0031098,GO:0032147,GO:0007049,GO:0042803,GO:0042802,GO:0046777,GO:0071593,GO:2000401
TXNRD1	ENSGALG00000035345	Gallus gallus thioredoxin reductase 1 (TXNRD1), transcript variant 2, mRNA. [Source:RefSeq mRNA;Acc:NM_001352023]	-0.868693	0.101457	-1.6913	0.00729906	-0.874841	0.999813	GO:0016740,GO:0004842,GO:0016567
JUP	ENSGALG00000017414	junction plakoglobin [Source:NCBI gene;Acc:429710]	1.08478	0.030156	0.250158	0.77414	-0.872922	0.999813	GO:0005201,GO:0021812,GO:0030335,GO:0031175,GO:0034446,GO:0035987,GO:0042476,GO:0005604,GO:0005606,GO:0005607,GO:0005615,GO:0043257,GO:0043259
NPLOC4	ENSGALG00000004583	NPL4 homolog, ubiquitin recognition factor [Source:HGNC Symbol;Acc:HGNC:18261]	-0.475746	0.45024	-1.28429	0.088344	-0.866321	0.999813	GO:0006898,GO:0008022,GO:0035615,GO:0038024,GO:0046332,GO:0001934,GO:0010718,GO:0010862,GO:0030335,GO:0030511,GO:0032091,GO:0032436,GO:0035026,GO:0043066,GO:0045807,GO:0045892,GO:0045893,GO:0060391,GO:0060766,GO:0090090,GO:1903077,GO:2000096,GO:2000370,GO:2000643,GO:0001650,GO:0005886,GO:0005905,GO:0030136,GO:0043231,GO:0070022
ETS2	ENSGALG00000016059	ETS proto-oncogene 2, transcription factor [Source:NCBI gene;Acc:396250]	0.426472	0.469899	-0.41256	0.654493	-0.860775	0.999813	GO:0004672,GO:0005524,GO:0006468,GO:0005925,GO:0018108,GO:0015629,GO:0004715,GO:0042802,GO:0016477,GO:0034446,GO:0046777,GO:0048041,GO:0051893
UCK2	ENSGALG00000003510	uridine-cytidine kinase 2 [Source:NCBI gene;Acc:424406]	0.729751	0.160395	-0.0904377	0.946403	-0.855253	0.999813	GO:0000166,GO:0005524,GO:0016020,GO:0016021,GO:0016787,GO:0046872,GO:0016887,GO:0005623,GO:0006812,GO:0006874
USP19	ENSGALG00000006824	ubiquitin specific peptidase 19 [Source:HGNC Symbol;Acc:HGNC:12617]	0.857323	0.0905789	0.0921504	0.948897	-0.840381	0.999813	GO:0005737,GO:0030036,GO:0005815,GO:0031941,GO:0003779,GO:0019894,GO:0007030,GO:0005543,GO:0032391,GO:0045505,GO:0007041,GO:0030507,GO:0032029,GO:0034452,GO:0097381
KLHL18	ENSGALG00000005582	kelch like family member 18 [Source:NCBI gene;Acc:420406]	1.01195	0.106092	0.18721	0.904028	-0.839058	0.999813	GO:0003676,GO:0005737,GO:0003723,GO:0003743,GO:0006412,GO:0006413,GO:0006417,GO:0043022,GO:0005851,GO:0034198,GO:0043614,GO:0005850,GO:0010494,GO:0032057,GO:0034644,GO:0034976,GO:0033290,GO:0034063,GO:0034599,GO:0043558,GO:0046777,GO:1901216,GO:0005634
NAA25	ENSGALG00000041821	N(alpha)-acetyltransferase 25, NatB auxiliary subunit [Source:NCBI gene;Acc:416883]	0.499095	0.45002	-0.319278	0.776132	-0.834218	0.999813	GO:0016020,GO:0016021,GO:0001968,GO:0005518,GO:0043236,GO:0030335,GO:0046813,GO:1903077,GO:0031012
?	ENSGALG00000032984	mex-3 RNA binding family member B [Source:HGNC Symbol;Acc:HGNC:25297]	0.379657	0.628924	-0.402118	0.756709	-0.833059	0.999813	GO:0004720,GO:0005044,GO:0005507,GO:0005509,GO:0016641,GO:0070492,GO:0000122,GO:0001666,GO:0001837,GO:0001935,GO:0002040,GO:0006464,GO:0006898,GO:0010718,GO:0018057,GO:0030199,GO:0032332,GO:0043542,GO:0045892,GO:0046688,GO:0055114,GO:0070828,GO:1902455,GO:0000785,GO:0005615,GO:0005634,GO:0005654,GO:0005783,GO:0016020
BRD8	ENSGALG00000037646	bromodomain containing 8 [Source:NCBI gene;Acc:416219]	0.123299	0.881201	-0.690928	0.49443	-0.828878	0.999813	GO:0006468,GO:0004713,GO:0018108,GO:0007172,GO:0005925,GO:0000166,GO:0005524,GO:0016301,GO:0016740,GO:0016310,GO:0016020,GO:0004672,GO:0005634,GO:0005623,GO:0007275,GO:0005886,GO:0005737,GO:0005856,GO:0030154,GO:0030054,GO:0043197,GO:0001525,GO:0008284,GO:0006508,GO:0004715,GO:0007173,GO:0038083,GO:0042127,GO:0005815,GO:0048471,GO:0005515,GO:0030155,GO:0035994,GO:0042383,GO:0044319,GO:0042802,GO:…
MMD	ENSGALG00000003078	monocyte to macrophage differentiation associated [Source:NCBI gene;Acc:417397]	1.2724	0.0278645	0.47861	0.668066	-0.824481	0.999813	GO:0016020,GO:0016021,GO:0009986
SGK1	ENSGALG00000013971	serum/glucocorticoid regulated kinase 1 [Source:NCBI gene;Acc:395133]	0.798879	0.120113	0.00468275	0.995403	-0.823054	0.999813	GO:0070840,GO:0010970,GO:0005869,GO:0008017,GO:0032402,GO:0000922,GO:0005814,GO:0031252,GO:0032991,GO:0035371
IER5	ENSGALG00000023725	immediate early response 5 [Source:HGNC Symbol;Acc:HGNC:5393]	0.95711	0.0896884	NA	NA	-0.822984	0.999813	GO:0000166,GO:0005524,GO:0030424,GO:0030425,GO:0016887,GO:0003774,GO:0043005,GO:0016192,GO:0007018,GO:0008017,GO:0003777,GO:0005874,GO:0008574,GO:0005871,GO:0030705,GO:0042802
ISL2	ENSGALG00000033391	ISL LIM homeobox 2 [Source:HGNC Symbol;Acc:HGNC:18524]	1.94207	0.0500018	1.14186	0.457304	-0.822632	0.999813	GO:0016740,GO:0055114,GO:0005634,GO:0016491,GO:0005737,GO:0005829,GO:0005856,GO:0043066,GO:0016620,GO:0016020,GO:0006096,GO:0050661,GO:0051287,GO:0006915,GO:0008017,GO:0004365,GO:0006006,GO:0019828,GO:0035605,GO:0042802,GO:0097718,GO:0000226,GO:0000740,GO:0006094,GO:0010951,GO:0017148,GO:0031640,GO:0035606,GO:0050715,GO:0050821,GO:0050832,GO:0051402,GO:0051873,GO:0052501,GO:0061844,GO:0071346,GO:…
?	ENSGALG00000037441	ribosomal protein S27 [Source:HGNC Symbol;Acc:HGNC:10416]	1.12979	0.0126455	0.380308	0.677459	-0.817939	0.999813	GO:0016301,GO:0016740,GO:0016310,GO:0032958,GO:0000828,GO:0030308,GO:0043065,GO:0046854,GO:0001650,GO:0005634,GO:0030054
PRKCB	ENSGALG00000037943	protein kinase C beta [Source:HGNC Symbol;Acc:HGNC:9395]	NA	NA	NA	NA	-0.817507	0.999813	GO:0000166,GO:0005524,GO:0016887,GO:0003774,GO:0007018,GO:0008017,GO:0005874,GO:0003777,GO:0005871,GO:0008569,GO:0007017,GO:0007030,GO:0045218,GO:0090136,GO:0005794,GO:0005813,GO:0005915
COX4I1	ENSGALG00000005749	cytochrome c oxidase subunit 4I2 [Source:NCBI gene;Acc:415826]	1.36477	0.00346194	0.610341	0.440214	-0.81521	0.999813	GO:0005509,GO:0043236,GO:0007213,GO:0043113,GO:0005886,GO:0008582,GO:0005604,GO:0005829,GO:0031012,GO:0005615,GO:0002162,GO:0005539,GO:0030548,GO:0043237,GO:0050840,GO:0007158,GO:0007420,GO:0007528,GO:0010977,GO:0071340,GO:0099601,GO:0005576,GO:0030424,GO:0031594,GO:0045178,GO:0045202
C1R	ENSGALG00000014659	complement C1r [Source:HGNC Symbol;Acc:HGNC:1246]	0.00392082	0.99847	-0.777193	0.29408	-0.805646	0.999813	GO:0055114,GO:0046872,GO:0016491,GO:0050660,GO:0020037,GO:0005516,GO:0010181,GO:0050661,GO:0004517,GO:0006809,GO:0005102,GO:0034617,GO:0034618,GO:0042803,GO:0001666,GO:0006527,GO:0006801,GO:0007623,GO:0009617,GO:0010629,GO:0018119,GO:0032310,GO:0032496,GO:0035690,GO:0042127,GO:0042177,GO:0042742,GO:0050796,GO:0051712,GO:0071222,GO:0071346,GO:0072604,GO:0072606,GO:1900015,GO:0005737,GO:0005777,GO:…
GNB2L1	ENSGALG00000000122	receptor for activated C kinase 1 [Source:NCBI gene;Acc:417044]	1.70882	3.84958e-05	0.952219	0.114367	-0.804443	0.999813	GO:0000166,GO:0005524,GO:0016301,GO:0016740,GO:0016310,GO:0005829,GO:0004849,GO:0044206,GO:0044211,GO:0019206,GO:0006238
ENSGALG00000012420	ENSGALG00000012420	galectin 1 [Source:NCBI gene;Acc:396491]	0.456389	0.32252	-0.285549	0.74705	-0.801823	0.999813	GO:0003824,GO:0005634,GO:0005737
ZFAND2A	ENSGALG00000003122	zinc finger AN1-type containing 2A [Source:HGNC Symbol;Acc:HGNC:28073]	-0.17139	0.78844	-0.933837	0.137565	-0.798268	0.999813	GO:0016020,GO:0016021
RQCD1	ENSGALG00000011402	CCR4-NOT transcription complex subunit 9 [Source:NCBI gene;Acc:424215]	0.234011	0.718444	-0.487725	0.675036	-0.789213	0.999813	GO:0000166,GO:0005524,GO:0016301,GO:0016740,GO:0016310,GO:0004672,GO:0004674,GO:0006468,GO:0035556,GO:0046872,GO:0005737,GO:0004697,GO:0089700,GO:0005654,GO:0005829
NUAK2	ENSGALG00000036616	NUAK family kinase 2 [Source:HGNC Symbol;Acc:HGNC:29558]	1.31433	0.00994624	0.538766	0.495098	-0.789	0.999813	GO:0016020,GO:0016021,GO:0005216,GO:0006811,GO:0034220,GO:2000649,GO:0017080,GO:0005886
EPG5	ENSGALG00000036259	ectopic P-granules autophagy protein 5 homolog [Source:HGNC Symbol;Acc:HGNC:29331]	0.205299	0.780788	-0.54967	0.582153	-0.788106	0.999813	GO:0016757,GO:0006493,GO:0005547,GO:0016262,GO:0043995,GO:0043996,GO:0046972,GO:0097363,GO:0006110,GO:0006111,GO:0006357,GO:0006915,GO:0016485,GO:0031397,GO:0032435,GO:0032868,GO:0032922,GO:0035020,GO:0043981,GO:0043982,GO:0043984,GO:0045862,GO:0045944,GO:0046626,GO:0048015,GO:0061087,GO:0080182,GO:0120162,GO:0000123,GO:0005634,GO:0005654,GO:0005829,GO:0005886,GO:0032991,GO:0042802
WAC	ENSGALG00000035281	WW domain containing adaptor with coiled-coil [Source:HGNC Symbol;Acc:HGNC:17327]	0	0.99847	-0.738261	0.492268	-0.787973	0.999813	GO:0000149,GO:0017124,GO:0006281,GO:0006890,GO:0006914,GO:0007051,GO:0007059,GO:0007098,GO:0032465,GO:0032801,GO:0035493,GO:0046718,GO:0051684,GO:0071900,GO:0097680,GO:0005764,GO:0005769,GO:0005770,GO:0005783,GO:0005813,GO:0030496,GO:0032991,GO:0045335,GO:0070418
SLC35E3	ENSGALG00000009940	solute carrier family 35 member E3 [Source:NCBI gene;Acc:417842]	0.676668	0.218386	-0.037593	0.981103	-0.787756	0.999813	-
RPL15	ENSGALG00000011290	ribosomal protein L15 [Source:NCBI gene;Acc:428442]	1.32973	0.0019242	0.594526	0.392295	-0.786257	0.999813	GO:0005789,GO:0030433,GO:0005783,GO:0031625,GO:0015485,GO:0032933,GO:0045541,GO:0045717,GO:0005829,GO:0005886,GO:0032991,GO:0045121
SEC24A	ENSGALG00000006417	Gallus gallus SEC24 homolog A, COPII coat complex component (SEC24A), mRNA. [Source:RefSeq mRNA;Acc:NM_001321593]	0.798582	0.102784	0.0951369	0.938507	-0.786021	0.999813	GO:0005759,GO:0016226,GO:0005739
ARHGAP17	ENSGALG00000041213	Rho GTPase activating protein 17 [Source:HGNC Symbol;Acc:HGNC:18239]	0.749883	0.135791	0.0111955	0.992701	-0.773785	0.999813	GO:0016787,GO:0005634,GO:0005737,GO:0008233,GO:0006508,GO:0004298,GO:0051603,GO:0000502,GO:0005839,GO:0043161,GO:0004175,GO:0010498,GO:0010499,GO:0005654
EP400	ENSGALG00000002336	E1A binding protein p400 [Source:NCBI gene;Acc:100857793]	0.873616	0.205456	0.136017	0.926183	-0.769688	0.999813	GO:0000993,GO:0003682,GO:0006974,GO:0010390,GO:0016239,GO:0032435,GO:0044783,GO:0045893,GO:0071894,GO:0005654,GO:0005681
MSX2	ENSGALG00000038848	msh homeobox 2 [Source:NCBI gene;Acc:395245]	1.03347	0.0350763	0.308642	0.738102	-0.76357	0.999813	GO:0046872,GO:0005737,GO:0008270,GO:0030054,GO:0042127,GO:0005925,GO:0008285,GO:0005829,GO:0005886,GO:0032991
GDA	ENSGALG00000015141	guanine deaminase [Source:HGNC Symbol;Acc:HGNC:4212]	0.315827	0.595235	NA	NA	-0.750052	0.999813	GO:0003779,GO:0007009,GO:0097178,GO:0003785,GO:0005096,GO:0005546,GO:0048365,GO:0036120,GO:0061024,GO:0090630,GO:0097581,GO:0001726,GO:0005886,GO:0030027,GO:0030864,GO:0032587
NR4A3	ENSGALG00000013568	nuclear receptor subfamily 4 group A member 3 [Source:HGNC Symbol;Acc:HGNC:7982]	0.606869	0.280571	-0.114455	0.932673	-0.748253	0.999813	GO:0006508,GO:0008234,GO:0070139,GO:0016926,GO:0070646,GO:0090169,GO:0090234,GO:0005654,GO:0005829
CLIC2	ENSGALG00000029502	chloride intracellular channel 2 [Source:NCBI gene;Acc:422178]	1.16833	0.0194129	0.465903	0.65982	-0.738313	0.999813	GO:0005634,GO:0003677,GO:0046983,GO:0006351,GO:0006355,GO:0008134,GO:0030154,GO:0003714,GO:0001078,GO:0043565,GO:0000977,GO:0050767,GO:1990837,GO:0007219,GO:0001756,GO:0000978,GO:0000980,GO:0000981,GO:0001102,GO:0001227,GO:0019904,GO:0042803,GO:0043425,GO:0043426,GO:0046982,GO:0070888,GO:0000122,GO:0007623,GO:0009416,GO:0032922,GO:0043153,GO:0043433,GO:0045892,GO:0016604
MICAL2	ENSGALG00000005540	microtubule associated monooxygenase, calponin and LIM domain containing 2 [Source:HGNC Symbol;Acc:HGNC:24693]	0.526793	0.321066	-0.156356	0.888385	-0.729329	0.999813	GO:0003676,GO:0006357,GO:0045944,GO:2000291,GO:2001224,GO:0005634,GO:0005654,GO:0032039
HERPUD1	ENSGALG00000001220	homocysteine inducible ER protein with ubiquitin like domain 1 [Source:HGNC Symbol;Acc:HGNC:13744]	-2.10085	5.85354e-05	-2.77768	2.40056e-07	-0.726324	0.999813	GO:0003824,GO:0008484
EPHA2	ENSGALG00000039895	EPH receptor A2 [Source:HGNC Symbol;Acc:HGNC:3386]	1.07785	0.0153864	0.389377	0.575705	-0.725451	0.999813	GO:0005783,GO:0008201,GO:0005576,GO:1900116,GO:0048019,GO:0050750,GO:0070326,GO:0002091,GO:0010916,GO:0032091,GO:0045056,GO:0048259,GO:0060548,GO:1900222,GO:0005768,GO:0005793,GO:0005794,GO:0005801,GO:0005886,GO:0048237
RPS17L	ENSGALG00000002157	ribosomal protein S17 [Source:NCBI gene;Acc:374053]	1.40039	0.00335496	0.730147	0.28577	-0.724005	0.999813	GO:0005634,GO:0050684,GO:0010793,GO:0090239,GO:2001253,GO:0005654
KLHL25	ENSGALG00000006826	kelch like family member 25 [Source:HGNC Symbol;Acc:HGNC:25732]	-0.172425	0.822619	-0.884877	0.299876	-0.723525	0.999813	GO:0006351,GO:0046332,GO:0042803,GO:0005634,GO:0043565,GO:0005667,GO:0046982,GO:0070491,GO:0003714,GO:0008270,GO:0019901,GO:0019904,GO:0031625,GO:0000122,GO:0008285,GO:0010626,GO:0014902,GO:0030512,GO:0030514,GO:0032926,GO:0043388,GO:0045668,GO:0060395,GO:0070207,GO:0005654,GO:0005813,GO:0016604,GO:0016605,GO:0032991
ATN1	ENSGALG00000014554	atrophin 1 [Source:HGNC Symbol;Acc:HGNC:3033]	1.05331	0.0606175	0.38397	0.730906	-0.718968	0.999813	GO:0016020,GO:0016021,GO:0005739,GO:0005743,GO:0006811,GO:0015986,GO:0015078,GO:0045263,GO:0006754,GO:0016887,GO:0005753
TP53BP2	ENSGALG00000042816	tumor protein p53 binding protein 2 [Source:HGNC Symbol;Acc:HGNC:12000]	0.0955256	0.893032	-0.583901	0.528466	-0.715059	0.999813	GO:0007165,GO:0046854,GO:0008286,GO:0046935,GO:0005942,GO:0035014,GO:0043551,GO:0008134,GO:0036312,GO:0046982,GO:0001678,GO:0030833,GO:0032869,GO:0034976,GO:0042307,GO:0045785,GO:0045944,GO:0051492,GO:1903076,GO:0005634,GO:0005925
HSPA8	ENSGALG00000006512	heat shock 70kDa protein 8 [Source:NCBI gene;Acc:395853]	-0.521332	0.246437	-1.18852	0.00952566	-0.71397	0.999813	GO:0017022,GO:0098609,GO:0005654,GO:0005829
THY1	ENSGALG00000006751	Thy-1 cell surface antigen [Source:NCBI gene;Acc:378897]	1.14743	0.0394141	0.563783	0.611744	-0.712446	0.999813	GO:0035556,GO:0003723,GO:0007165,GO:0006629,GO:0003729,GO:0017148,GO:0000932,GO:0004435,GO:0030371,GO:0000289,GO:0043488,GO:0005829
PACSIN3	ENSGALG00000008231	protein kinase C and casein kinase substrate in neurons 3 [Source:NCBI gene;Acc:423186]	-0.834381	0.174537	-1.52043	0.0347278	-0.710864	0.999813	GO:0007399,GO:0022008,GO:0008201,GO:0003025,GO:0007605,GO:0007608,GO:0007626,GO:0021554,GO:0021563,GO:0021564,GO:0005614,GO:0005654,GO:0031012
DARS2	ENSGALG00000023749	aspartyl-tRNA synthetase 2, mitochondrial [Source:HGNC Symbol;Acc:HGNC:25538]	-0.910195	0.174537	NA	NA	-0.709889	0.999813	GO:0000166,GO:0005524,GO:0005737,GO:0050804,GO:0016787,GO:0030163,GO:0098794,GO:0036402,GO:1901800,GO:0017025,GO:0008540,GO:0045899,GO:0031597,GO:0031595,GO:0005102,GO:0008134,GO:0031531,GO:0006357,GO:0043161,GO:0045892,GO:0000502,GO:0005634,GO:0005838,GO:0022624,GO:0031410
SEC24D	ENSGALG00000011998	SEC24 homolog D, COPII coat complex component [Source:HGNC Symbol;Acc:HGNC:10706]	0.20515	0.728873	-0.452465	0.566776	-0.708685	0.999813	GO:0016787,GO:0005634,GO:0005737,GO:0008233,GO:0006508,GO:0004298,GO:0051603,GO:0000502,GO:0005839,GO:0043161,GO:0004175,GO:0010498,GO:0010499
INTS1	ENSGALG00000004104	integrator complex subunit 1 [Source:HGNC Symbol;Acc:HGNC:24555]	0.356919	0.589527	-0.289631	0.797299	-0.705438	0.999813	GO:0016787,GO:0046872,GO:0005576,GO:0008270,GO:0006508,GO:0008233,GO:0004222,GO:0008237,GO:0031012,GO:0030574,GO:0005509,GO:0005518,GO:0001958,GO:0003417,GO:0022617,GO:0030282,GO:0044267,GO:0051216,GO:0060349
PSMB2	ENSGALG00000026421	proteasome subunit beta 2 [Source:HGNC Symbol;Acc:HGNC:9539]	-0.140193	0.822619	-0.770929	0.340549	-0.70487	0.999813	GO:0005886,GO:0005544,GO:0071277,GO:0043122,GO:1903265,GO:0005654,GO:0031965
PSMD3	ENSGALG00000033162	proteasome 26S subunit, non-ATPase 3 [Source:NCBI gene;Acc:426133]	0.896682	0.048476	0.237011	0.78052	-0.702658	0.999813	GO:0016020,GO:0046872,GO:0005737,GO:0005829,GO:0008270,GO:0006886,GO:0006888,GO:0015031,GO:0090114,GO:0030127,GO:0005783,GO:0005789,GO:0016192,GO:0090110,GO:0000139,GO:0012507,GO:0019898,GO:0030134,GO:0031410,GO:0048471,GO:0070971
PRDX1	ENSGALG00000010243	peroxiredoxin 1 [Source:NCBI gene;Acc:424598]	-0.525973	0.226216	-1.16987	0.0102942	-0.694171	0.999813	GO:0005516,GO:0005080,GO:0042802,GO:0051015,GO:0051017,GO:0051260,GO:0051764,GO:0005737,GO:0005813,GO:0005938,GO:0016020,GO:0032432,GO:0042585
TNKS	ENSGALG00000043164	tankyrase [Source:NCBI gene;Acc:374252]	0.632374	0.251442	-0.00228182	0.996922	-0.690189	0.999813	GO:0030374,GO:0045944,GO:0005634,GO:0005829,GO:0005925,GO:0080008
RBBP4	ENSGALG00000003522	RB binding protein 4, chromatin remodeling factor [Source:NCBI gene;Acc:395658]	0.774949	0.105325	0.183184	0.890749	-0.686709	0.999813	GO:0016020,GO:0016021,GO:0005783,GO:0098869,GO:0005635,GO:0004364,GO:0004602,GO:0004464,GO:0006629,GO:0019370,GO:0043231
CD44	ENSGALG00000039080	CD44 molecule (Indian blood group) [Source:NCBI gene;Acc:395666]	0.0165906	0.987892	-0.639169	0.379891	-0.686465	0.999813	GO:0016020,GO:0016021,GO:0030133
SOAT1	ENSGALG00000004205	sterol O-acyltransferase 1 [Source:HGNC Symbol;Acc:HGNC:11177]	-0.547198	0.345652	-1.17653	0.158226	-0.683177	0.999813	GO:0005622,GO:0005085,GO:0005089,GO:0035023,GO:0007264,GO:0035556,GO:0046872
CTPS1	ENSGALG00000042967	CTP synthase 1 [Source:HGNC Symbol;Acc:HGNC:2519]	1.23774	0.0106361	0.612557	0.503378	-0.68026	0.999813	GO:0003824,GO:0006508,GO:0046872,GO:0004222,GO:0005743,GO:0006627,GO:0005739
EDN2	ENSGALG00000000667	endothelin 2 [Source:NCBI gene;Acc:419559]	-0.314117	0.696982	-0.975532	0.239816	-0.680186	0.999813	GO:0005154,GO:0019901,GO:0036312,GO:0036313,GO:0007173,GO:0008283,GO:0005737,GO:0016020
DDX3X	ENSGALG00000016231	DEAD-box helicase 3 X-linked [Source:NCBI gene;Acc:418567]	0.758351	0.15009	0.102013	0.918018	-0.678226	0.999813	GO:0000166,GO:0005524,GO:0016301,GO:0016740,GO:0016310,GO:0004672,GO:0004674,GO:0006468,GO:0005622,GO:0007257,GO:0004709,GO:0046777,GO:0000186,GO:0051092,GO:0007256,GO:0007254,GO:0000165,GO:0004706,GO:0042802,GO:0042803,GO:0044877,GO:0016020
INSIG2	ENSGALG00000028046	insulin induced gene 2 [Source:NCBI gene;Acc:424276]	0.501812	0.435096	NA	NA	-0.676895	0.999813	GO:0005634,GO:0005737,GO:0004861,GO:0017069,GO:0097322,GO:0000122,GO:0002218,GO:0007507,GO:0045736,GO:0045892,GO:1901798,GO:0005654
NAA15	ENSGALG00000009782	N(alpha)-acetyltransferase 15, NatA auxiliary subunit [Source:HGNC Symbol;Acc:HGNC:30782]	0.452265	0.390073	-0.181239	0.875438	-0.676411	0.999813	GO:0003697,GO:0003723,GO:0031625,GO:0048487,GO:0000961,GO:0070129,GO:0000794,GO:0005634,GO:0005737,GO:0005739,GO:0005856,GO:0005874,GO:0042645,GO:0048471,GO:1990904
FOXS1	ENSGALG00000030291	interferon regulatory factor 9 [Source:NCBI gene;Acc:395243]	0.0263027	0.978599	-0.627354	0.56344	-0.676207	0.999813	GO:0005524,GO:0005737,GO:0003676,GO:0000166,GO:0016874,GO:0004812,GO:0006418,GO:0004815,GO:0042803,GO:0050560,GO:0043039,GO:0070145,GO:0005634,GO:0005739
FAM190B	ENSGALG00000037682	coiled-coil serine rich protein 2 [Source:NCBI gene;Acc:423606]	-0.0816723	0.914165	-0.718644	0.396528	-0.674872	0.999813	GO:0000166,GO:0005200,GO:0005737,GO:0005525,GO:0000226,GO:0005856,GO:0005874,GO:0003924,GO:0000278,GO:0007017
SSH1	ENSGALG00000004928	slingshot protein phosphatase 1 [Source:HGNC Symbol;Acc:HGNC:30579]	0.47188	0.420229	-0.159328	0.903692	-0.673865	0.999813	GO:0055114,GO:0005524,GO:0003824,GO:0005737,GO:0009113,GO:0004329,GO:0004477,GO:0004488,GO:0009257,GO:0004486,GO:0004487,GO:0001780,GO:0001843,GO:0006164,GO:0006555,GO:0006730,GO:0007507,GO:0009069,GO:0009070,GO:0009086,GO:0019346,GO:0035999,GO:0061053,GO:0005829
	ENSGALG00000035187	four and a half LIM domains 3 [Source:HGNC Symbol;Acc:HGNC:3704]	0.716765	0.113159	0.0881307	0.929481	-0.673594	0.999813	GO:0016020,GO:0016021,GO:0016311,GO:0016791,GO:0006024,GO:0010909,GO:0050650,GO:0005794
	ENSGALG00000012296	eukaryotic translation initiation factor 3 subunit L [Source:NCBI gene;Acc:418033]	1.13753	0.0164812	0.522036	0.539899	-0.672591	0.999813	GO:0055114,GO:0016491,GO:0050660,GO:0005739,GO:0003995,GO:0016627,GO:0000062,GO:0042760,GO:0004466,GO:0017099,GO:0070991,GO:0001676,GO:0032981,GO:0051791,GO:0005634,GO:0030425,GO:0031966
RPS4X	ENSGALG00000004831	ribosomal protein S4 X-linked [Source:NCBI gene;Acc:396001]	1.58824	0.000159595	0.964294	0.091769	-0.672572	0.999813	GO:0004674,GO:0003677,GO:0005634,GO:0016573,GO:0006355,GO:0045944,GO:0006352,GO:0005669,GO:0043565,GO:0006468,GO:0004402,GO:0017025
	ENSGALG00000029528	kirre like nephrin family adhesion molecule 1 [Source:HGNC Symbol;Acc:HGNC:15734]	0.759671	0.300791	0.276186	0.844614	-0.671221	0.999813	GO:0003723,GO:0000398,GO:0042254,GO:0046540,GO:0005730,GO:0000470,GO:0032040,GO:1990904,GO:0031428,GO:0030515,GO:0030621,GO:0030622,GO:0034511,GO:0034512,GO:0051117,GO:0000492,GO:0007338,GO:0001651,GO:0005634,GO:0005690,GO:0032991,GO:0071005
	ENSGALG00000017394	insulin induced gene 1 [Source:NCBI gene;Acc:420442]	0.23713	0.688639	-0.361871	0.714564	-0.667671	0.999813	GO:0016740,GO:0016020,GO:0016021,GO:0016746,GO:0005739,GO:0004095,GO:1990698,GO:0001676,GO:0009437,GO:0030855
	ENSGALG00000011446	TNF alpha induced protein 2 [Source:HGNC Symbol;Acc:HGNC:11895]	0.431823	0.425719	-0.217748	0.839496	-0.665439	0.999813	GO:0005634,GO:0000978,GO:0000993,GO:0001097,GO:0003677,GO:0003682,GO:0003690,GO:0003697,GO:0003714,GO:0003723,GO:0003725,GO:0003727,GO:0003730,GO:0003779,GO:0005524,GO:0008143,GO:0017069,GO:0017130,GO:0031490,GO:0034046,GO:0036002,GO:0042802,GO:0043021,GO:0043565,GO:0044877,GO:0070034,GO:0099122,GO:1990837,GO:1990841,GO:0000122,GO:0000381,GO:0007346,GO:0009048,GO:0032211,GO:0032922,GO:0033673,GO:…
	ENSGALG00000000349	proteasome 26S subunit, ATPase 5 [Source:NCBI gene;Acc:428274]	1.02806	0.0217715	0.383388	0.669308	-0.662867	0.999813	GO:0016020,GO:0016021,GO:0055085,GO:0005886,GO:0005385,GO:0046873,GO:0030001,GO:0071577,GO:0001701,GO:0006829,GO:0048701,GO:0060173
PLACL2	ENSGALG00000011190	Placenta-specific gene 8-like 2 [Source:NCBI gene;Acc:100857411]	1.56902	0.0195051	NA	NA	-0.662573	0.999813	GO:0016020,GO:0016021,GO:0005509,GO:0005576,GO:0010466,GO:0030414,GO:0007338,GO:0010468,GO:0042981,GO:0048609,GO:0060612,GO:0097211,GO:2000354,GO:0005615,GO:0009897
	ENSGALG00000009492	DnaJ heat shock protein family (Hsp40) member B9 [Source:NCBI gene;Acc:417783]	0.0979397	0.894664	NA	NA	-0.656829	0.999813	GO:0004672,GO:0004674,GO:0005524,GO:0006468,GO:0035556,GO:0005634,GO:0005737,GO:0000287,GO:0030036,GO:0042149,GO:0043066
	ENSGALG00000015917	eukaryotic translation elongation factor 1 alpha 1 [Source:NCBI gene;Acc:373963]	1.16915	0.00631997	0.54523	0.345166	-0.654507	0.999813	GO:0005198,GO:0008092,GO:0005856,GO:0003779,GO:0030866,GO:0031032,GO:0005886
	ENSGALG00000000690	glycerophosphodiester phosphodiesterase domain containing 4 [Source:HGNC Symbol;Acc:HGNC:24849]	NA	NA	NA	NA	-0.653221	0.999813	GO:0016020,GO:0016021,GO:0005886,GO:0005216,GO:0006811,GO:0034220,GO:0070588,GO:0038023,GO:0004970,GO:0035235,GO:0005262,GO:0051205,GO:0051924,GO:0017146,GO:0043025
	ENSGALG00000004667	SMG7, nonsense mediated mRNA decay factor [Source:HGNC Symbol;Acc:HGNC:16792]	0.611156	0.295325	-0.0134644	0.992701	-0.652237	0.999813	GO:0016020,GO:0016021,GO:0055114,GO:0016491,GO:0016126,GO:0005789,GO:0008299,GO:0005783,GO:0016616,GO:0050661,GO:0050662,GO:0005778,GO:0004420,GO:0042282,GO:0070402,GO:0006695,GO:0008542,GO:0015936,GO:0043407,GO:0051262
	ENSGALG00000034077	potassium two pore domain channel subfamily K member 5 [Source:HGNC Symbol;Acc:HGNC:6280]	0.674715	0.254556	0.0385082	0.983115	-0.650902	0.999813	GO:0016020,GO:0016021,GO:0005615,GO:0005576
	ENSGALG00000006655	mitogen-activated protein kinase kinase kinase 13 [Source:HGNC Symbol;Acc:HGNC:6852]	-0.0389833	0.977238	-0.642232	0.636488	-0.648038	0.999813	GO:0016020,GO:0005509,GO:0005634,GO:0046872,GO:0000139,GO:0005886,GO:0005737,GO:0005856,GO:0015031,GO:0005783,GO:0008017,GO:0061025,GO:0012505,GO:0050821,GO:0015630,GO:0030133,GO:0004860,GO:0006611,GO:0005793,GO:0001578,GO:0005215,GO:0019900,GO:0048306,GO:0001933,GO:0006469,GO:0010923,GO:0022406,GO:0031122,GO:0031397,GO:0031953,GO:0032088,GO:0032417,GO:0042308,GO:0051222,GO:0051453,GO:0060050,GO:…
	ENSGALG00000011376	ankyrin repeat domain 9 [Source:HGNC Symbol;Acc:HGNC:20096]	NA	NA	0.738531	0.416194	-0.647847	0.999813	GO:0006915,GO:0048260,GO:0051015,GO:0003779,GO:0035091,GO:0005543,GO:0043231,GO:0005739,GO:0080025,GO:0006897,GO:0030276,GO:0030136,GO:0007015,GO:0032051,GO:0005546,GO:0005547,GO:0017124,GO:0035615,GO:0042802,GO:0042803,GO:0043325,GO:0046982,GO:0006898,GO:0006919,GO:0030100,GO:0030837,GO:0032092,GO:0032956,GO:0034316,GO:0043065,GO:0043066,GO:0045742,GO:0048268,GO:0050821,GO:0055123,GO:0060453,GO:…
RPL37	ENSGALG00000014833	ribosomal protein L37 [Source:NCBI gene;Acc:427186]	1.78019	5.33785e-05	1.16014	0.0357588	-0.645297	0.999813	GO:0031072,GO:0051085,GO:0005654,GO:0005737,GO:0005829
RPL32	ENSGALG00000027142	ribosomal protein L32 [Source:NCBI gene;Acc:416122]	1.55993	0.000855663	0.966748	0.11852	-0.644655	0.999813	GO:0005634,GO:0003676,GO:0003723,GO:0000976,GO:0000980,GO:0003682,GO:0042802,GO:0070888,GO:0002218,GO:0042752,GO:0045892,GO:1903377,GO:0005654,GO:0016363,GO:0042382,GO:0090575
YBX1	ENSGALG00000004848	Y-box binding protein 1 [Source:NCBI gene;Acc:386575]	1.53542	0.00302095	0.942374	0.145961	-0.642953	0.999813	GO:0005524,GO:0005634,GO:0003676,GO:0000398,GO:0004004,GO:0008026,GO:0042802,GO:0000388,GO:0005654,GO:0005681,GO:0005682,GO:0046540,GO:0071013,GO:0071014
	ENSGALG00000042356	follistatin like 3 [Source:HGNC Symbol;Acc:HGNC:3973]	1.32698	0.00877442	0.712134	0.292765	-0.642724	0.999813	GO:0000166,GO:0005524,GO:0051082,GO:0006457,GO:0005737,GO:0042802,GO:0007339,GO:0032212,GO:0050821,GO:1901998,GO:1904851,GO:0005832,GO:0005874,GO:0044297
	ENSGALG00000028505	proteasome 26S subunit, non-ATPase 4 [Source:NCBI gene;Acc:100216364]	0.745733	0.17182	0.125208	0.922627	-0.638328	0.999813	GO:0005737,GO:0005768,GO:0006886,GO:0003779,GO:0016197,GO:0035542,GO:0030897,GO:0007033,GO:0008333,GO:0032889,GO:0097352,GO:0005764,GO:0005769,GO:0005770,GO:0055037
	ENSGALG00000037716	ubiquitin A-52 residue ribosomal protein fusion product 1 [Source:NCBI gene;Acc:395958]	1.23289	0.00565382	0.636944	0.422487	-0.637167	0.999813	GO:0003676,GO:0003723
	ENSGALG00000012529	eukaryotic translation initiation factor 3 subunit D [Source:HGNC Symbol;Acc:HGNC:3278]	0.866311	0.064567	0.286868	0.770888	-0.635942	0.999813	GO:0009986,GO:0045454,GO:0016972,GO:0018171,GO:0005789
	ENSGALG00000008097	CUGBP Elav-like family member 1 [Source:NCBI gene;Acc:373923]	-0.169089	0.807041	-0.779164	0.391833	-0.635837	0.999813	GO:0003676,GO:0003723,GO:0008143,GO:0017148,GO:0070934,GO:0071346,GO:0005737,GO:0070937,GO:0071013,GO:0071204,GO:0097452,GO:1990904
	ENSGALG00000031275	tubulin beta 6 class V [Source:NCBI gene;Acc:421037]	1.09818	0.0155909	0.506534	0.47687	-0.635527	0.999813	GO:0000166,GO:0016020,GO:0016021,GO:0004672,GO:0005524,GO:0006468,GO:0035556,GO:0005622,GO:0005886,GO:0007165,GO:0016829,GO:0001653,GO:0004383,GO:0016941,GO:0017046,GO:0006182,GO:0007168,GO:0016849,GO:0009190,GO:0042562,GO:0042802,GO:0022414,GO:0051447,GO:0060348,GO:0097011,GO:1900194,GO:0005887
	ENSGALG00000040713	vacuolar protein sorting 4 homolog A [Source:NCBI gene;Acc:425637]	0.782266	0.225477	0.290446	0.820026	-0.63502	0.999813	GO:0046872,GO:0003810,GO:0018149,GO:0005783,GO:0032471,GO:0043065,GO:0043277,GO:0045785,GO:0051561,GO:0060445,GO:0060662,GO:0005739,GO:0005829,GO:0031226
	ENSGALG00000012109	eukaryotic translation initiation factor 3 subunit M [Source:NCBI gene;Acc:421602]	0.495293	0.365559	-0.0836882	0.949461	-0.633977	0.999813	GO:0016020,GO:0016021,GO:0004930,GO:0007186,GO:0005887,GO:0008528,GO:0016500,GO:0007189,GO:0007190,GO:0009755,GO:0005622,GO:0004888,GO:0001649,GO:0001942,GO:0007283,GO:0007623,GO:0030282,GO:0030539,GO:0032922,GO:0034122,GO:0035239,GO:0036335,GO:0045892,GO:0045893,GO:0046849,GO:0048565,GO:0050673,GO:0050710,GO:0061290,GO:0072202,GO:0072224,GO:0072282,GO:0090190,GO:0090263,GO:0120163,GO:2001013
EIF1	ENSGALG00000028517	eukaryotic translation initiation factor 1 [Source:NCBI gene;Acc:420037]	1.63116	0.000137649	1.07076	0.154196	-0.633271	0.999813	GO:0031307,GO:0000422,GO:0005739
	ENSGALG00000036322	mediator complex subunit 12 [Source:HGNC Symbol;Acc:HGNC:11957]	0.638466	0.285942	0.0383041	0.979816	-0.631498	0.999813	GO:0016020,GO:0016021,GO:0005262,GO:0015292,GO:0042802,GO:0006851,GO:0019722,GO:0032024,GO:0036444,GO:0042593,GO:0051259,GO:0051560,GO:0051561,GO:0005739,GO:0005743,GO:0031305,GO:0034704,GO:1990246
IL6	ENSGALG00000010915	interleukin 6 [Source:NCBI gene;Acc:395337]	-1.00687	0.0648497	-1.61247	0.0044001	-0.63094	0.999813	GO:0016020,GO:0016021,GO:0005509,GO:0007275,GO:0007154,GO:0007219,GO:0005112,GO:0030957,GO:0097110,GO:0001756,GO:0001757,GO:0001947,GO:0002315,GO:0003323,GO:0007267,GO:0007368,GO:0007386,GO:0008217,GO:0008284,GO:0008285,GO:0009954,GO:0010628,GO:0014002,GO:0014807,GO:0021510,GO:0021688,GO:0021693,GO:0030155,GO:0030857,GO:0032693,GO:0034351,GO:0035265,GO:0040008,GO:0045596,GO:0045605,GO:0045608,GO:…
	ENSGALG00000011690	clathrin binding box of aftiphilin containing 1 [Source:HGNC Symbol;Acc:HGNC:20126]	0.315602	0.706347	-0.278389	0.846073	-0.630304	0.999813	GO:0055114,GO:0005615,GO:0020037,GO:0098869,GO:0006979,GO:0004601,GO:0005201,GO:0030198,GO:0042744,GO:0005783,GO:0031012
	ENSGALG00000011452	actin related protein 2/3 complex subunit 2 [Source:HGNC Symbol;Acc:HGNC:705]	0.737427	0.114813	0.152379	0.888385	-0.626902	0.999813	GO:0000166,GO:0005524,GO:0016020,GO:0016021,GO:0055085,GO:0016887,GO:0042626,GO:0043231,GO:0006869,GO:0005886,GO:0097208,GO:0097233
	ENSGALG00000034625	transcription elongation factor B subunit 3 [Source:NCBI gene;Acc:419683]	0.545016	0.327074	-0.0509269	0.971713	-0.625736	0.999813	GO:0061099,GO:0019901,GO:0030292,GO:0001933,GO:0051209,GO:0005654,GO:0005737
ACTA2	ENSGALG00000041634	actin, gamma 2, smooth muscle, enteric [Source:NCBI gene;Acc:396084]	1.44258	0.000825065	0.868731	0.102999	-0.624484	0.999813	GO:0005524,GO:0051082,GO:0006457,GO:0019901,GO:0009386,GO:1901856,GO:0005654,GO:0005739,GO:0005743,GO:0005759
	ENSGALG00000012137	kinectin 1 [Source:NCBI gene;Acc:396335]	0.925415	0.0529512	0.336709	0.744019	-0.622913	0.999813	GO:0044877
ARPC5	ENSGALG00000020927	actin related protein 2/3 complex subunit 5 [Source:NCBI gene;Acc:429075]	1.62502	0.00155708	1.04345	0.121966	-0.62075	0.999813	GO:0005524,GO:0005634,GO:0006355,GO:0045944,GO:0016887,GO:0003682,GO:0006325,GO:0042393,GO:0031936,GO:0045893,GO:0005654
	ENSGALG00000012921	ETS variant 6 [Source:NCBI gene;Acc:395750]	0.0512468	0.949119	-0.536956	0.616955	-0.620081	0.999813	GO:0032266,GO:0005829,GO:0080025,GO:0000045,GO:0019898,GO:0000422,GO:0034497,GO:0006497,GO:0034045
	ENSGALG00000015073	transmembrane protein 39A [Source:HGNC Symbol;Acc:HGNC:25600]	0.382108	0.554454	-0.205916	0.866781	-0.6186	0.999813	GO:0004672,GO:0004674,GO:0005524,GO:0006468,GO:0005737,GO:0023014,GO:0031098,GO:0032147,GO:0042802,GO:0042803,GO:0030334,GO:0031122,GO:0042981,GO:0046777,GO:0051893,GO:0031252,GO:0048471
	ENSGALG00000009452	polypeptide N-acetylgalactosaminyltransferase 16 [Source:HGNC Symbol;Acc:HGNC:23233]	0.94893	0.0686663	0.373474	0.741695	-0.6159	0.999813	GO:0016020,GO:0016021,GO:0055085,GO:0022857,GO:1902475,GO:0006865,GO:0000064,GO:0015174,GO:0015181,GO:0015189,GO:0015809,GO:0097638,GO:1903352,GO:1903401
	ENSGALG00000013102	cordon-bleu WH2 repeat protein [Source:HGNC Symbol;Acc:HGNC:22199]	0.117583	0.873734	-0.471155	0.595897	-0.615749	0.999813	GO:0000166,GO:0005524,GO:0016020,GO:0016021,GO:0055085,GO:0016887,GO:0042626,GO:0090554,GO:0090555,GO:0099038,GO:0000086,GO:0045332,GO:0047484,GO:0072089,GO:0099040,GO:1901529,GO:2001225,GO:0009986,GO:0016324
	ENSGALG00000008437	neuroepithelial cell transforming 1 [Source:NCBI gene;Acc:416693]	0.600151	0.321548	0.00864836	0.993339	-0.615095	0.999813	GO:0016020,GO:0016021,GO:0005737,GO:0015698,GO:0098656,GO:0005225,GO:0006884,GO:0034702,GO:0034214,GO:0045444,GO:0005783,GO:0005886,GO:0005887
	ENSGALG00000030759	SRP receptor alpha subunit [Source:NCBI gene;Acc:419713]	0.711927	0.131122	0.184071	0.873143	-0.614662	0.999813	-
	ENSGALG00000027372	phosphatidylinositol-4-phosphate 5-kinase type 1 alpha [Source:NCBI gene;Acc:429983]	0.922909	0.0842691	0.327315	0.7667	-0.612044	0.999813	GO:0016020,GO:0016021,GO:0044877,GO:0001657,GO:0008284,GO:0023019,GO:0045944,GO:0048863,GO:2000048,GO:2000648,GO:0005886,GO:0005923,GO:0009986,GO:0016323,GO:0016324,GO:0016328
	ENSGALG00000005789	ubiquinol-cytochrome c reductase core protein 1 [Source:HGNC Symbol;Acc:HGNC:12585]	0.269634	0.629256	-0.267077	0.780993	-0.610932	0.999813	GO:0007165,GO:0005096,GO:0043547,GO:0005547,GO:0046872
	ENSGALG00000043051	clusterin [Source:NCBI gene;Acc:395722]	0.555315	0.300374	-0.0305328	0.982221	-0.610756	0.999813	GO:0055114,GO:0016491,GO:0016616,GO:0051287,GO:0003979,GO:0001702,GO:0005654,GO:0005634,GO:0005829,GO:0006024,GO:0006065
	ENSGALG00000040180	CCAAT enhancer binding protein delta [Source:HGNC Symbol;Acc:HGNC:1835]	0.127326	0.881201	-0.456031	0.665145	-0.609146	0.999813	GO:0005622,GO:0005085,GO:0007264
	ENSGALG00000005597	Gallus gallus calponin 3 (CNN3), mRNA. [Source:RefSeq mRNA;Acc:NM_001354671]	1.0418	0.0193842	0.476594	0.492823	-0.607051	0.999813	GO:0016020,GO:0016021,GO:0060628,GO:0005654,GO:0005783,GO:0005794,GO:0030134,GO:0042175,GO:0043231,GO:0070971
PLEKHA7	ENSGALG00000029679	pleckstrin homology domain containing A7 [Source:HGNC Symbol;Acc:HGNC:27049]	-1.16592	0.0797679	-1.73116	0.0553586	-0.606825	0.999813	GO:0005622,GO:0005623,GO:0006623,GO:0045053,GO:0019898
	ENSGALG00000014860	YES proto-oncogene 1, Src family tyrosine kinase [Source:NCBI gene;Acc:396238]	0.948299	0.0958217	0.367372	0.745406	-0.603765	0.999813	GO:0005509,GO:0043034,GO:0015630,GO:0043231
	ENSGALG00000002816	serine/threonine kinase 10 [Source:NCBI gene;Acc:416204]	-0.268248	0.718521	-0.84301	0.386625	-0.603316	0.999813	GO:0005634,GO:0051726,GO:0005737,GO:0000185,GO:0000186,GO:0006469,GO:0043065,GO:0046330,GO:1900745
	ENSGALG00000016065	bromodomain and WD repeat domain containing 1 [Source:HGNC Symbol;Acc:HGNC:12760]	1.02158	0.133308	0.427548	0.701713	-0.60236	0.999813	GO:0000166,GO:0005623,GO:0003824,GO:0005739,GO:0016874,GO:0006099,GO:0048037,GO:0004550,GO:0004775,GO:0004776,GO:0019003,GO:0006104,GO:0006105,GO:0006165,GO:0009142,GO:0005886,GO:0045244
	ENSGALG00000043684	proteasome 26S subunit, non-ATPase 13 [Source:HGNC Symbol;Acc:HGNC:9558]	0.679654	0.154386	0.112637	0.923077	-0.600418	0.999813	GO:0005634,GO:0003677,GO:0006366,GO:0046872,GO:0006351,GO:0006355,GO:0003700,GO:0043565,GO:0045944,GO:0038023,GO:0008270,GO:0008134,GO:0000981,GO:0030154,GO:0030374,GO:0000122,GO:0090575,GO:0000977,GO:0003707,GO:0030522,GO:0043401,GO:0004879,GO:0042632,GO:0071222,GO:0000976,GO:0007275,GO:0055088,GO:0050728,GO:0006629,GO:0000978,GO:0001077,GO:0035326,GO:0044212,GO:0010875,GO:0010887,GO:0043031,GO:…
	ENSGALG00000036754	choline kinase alpha [Source:HGNC Symbol;Acc:HGNC:1937]	-0.261948	0.632012	-0.831632	0.215287	-0.600051	0.999813	GO:0005096,GO:0048487,GO:0007021,GO:0007023,GO:0043547,GO:0000278,GO:0006457,GO:0031115,GO:0048667,GO:0005813
	ENSGALG00000003220	UPF1, RNA helicase and ATPase [Source:HGNC Symbol;Acc:HGNC:9962]	0.719464	0.133687	0.158371	0.879244	-0.596078	0.999813	GO:0016020,GO:0046872,GO:0005886,GO:0005737,GO:0008270,GO:0003779,GO:0005856,GO:0030054,GO:0045202,GO:0045211,GO:0005178,GO:0017166,GO:0019901,GO:0001954,GO:0005654,GO:0016010,GO:0030175,GO:0031527,GO:0031594,GO:0032991,GO:0042383,GO:0070938
	ENSGALG00000041454	DNA methyltransferase 3 alpha [Source:NCBI gene;Acc:421991]	0.979235	0.112549	0.395005	0.741695	-0.595053	0.999813	GO:0005102,GO:0005886,GO:0003779,GO:0051015,GO:0005634,GO:0005829
	ENSGALG00000008586	tubulin beta 4B class IVb [Source:NCBI gene;Acc:417255]	0.0963245	0.870833	-0.463025	0.479733	-0.59497	0.999813	GO:0003714,GO:0016887,GO:0000122,GO:0006306,GO:0045892,GO:0045893,GO:0045898,GO:0005634,GO:0005654,GO:0005667,GO:0005829,GO:0016604
	ENSGALG00000030016	cathepsin B [Source:NCBI gene;Acc:396329]	1.05292	0.0276532	0.492037	0.503378	-0.592207	0.999813	GO:0006366,GO:0003676,GO:0003723,GO:0000978,GO:0001077,GO:0006351,GO:0010628,GO:0045893,GO:0045944,GO:0005634,GO:0005737
	ENSGALG00000009574	interleukin 12A [Source:NCBI gene;Acc:407090]	0.705387	0.588766	NA	NA	-0.591662	0.999813	GO:0003677,GO:0005634,GO:0046872,GO:0006355,GO:0043565
	ENSGALG00000001664	protein tyrosine phosphatase, non-receptor type 9 [Source:NCBI gene;Acc:415308]	0.67909	0.249205	0.1153	0.925974	-0.590975	0.999813	GO:0016020,GO:0016021,GO:0072657
	ENSGALG00000028265	surfeit 4 [Source:NCBI gene;Acc:374273]	0.157992	0.796136	-0.344258	0.736131	-0.589549	0.999813	GO:0005739,GO:0000266,GO:0009060,GO:0007005,GO:0005829,GO:0005886
PNRC1	ENSGALG00000015780	proline rich nuclear receptor coactivator 1 [Source:NCBI gene;Acc:421817]	1.90595	0.00145578	1.35291	0.0453621	-0.589446	0.999813	GO:0046872,GO:0000287,GO:0016868,GO:0005975,GO:0071704,GO:0005829,GO:0005978,GO:0004614,GO:0006006,GO:0019388,GO:0015629
	ENSGALG00000000362		0.730358	0.212626	0.220979	0.868174	-0.58941	0.999813	GO:0016020,GO:0016021
	ENSGALG00000016909	Nedd4 family interacting protein 2 [Source:NCBI gene;Acc:418803]	0.580011	0.263724	0.0398489	0.986354	-0.58898	0.999813	GO:0007165,GO:0032947,GO:0000226,GO:0007052,GO:0060271,GO:0090316,GO:0005813,GO:0005814,GO:0005815,GO:0005829,GO:0034451
	ENSGALG00000011541	bridging integrator 1 [Source:NCBI gene;Acc:424228]	0.927007	0.106977	0.34822	0.740205	-0.588103	0.999813	GO:0035556,GO:0007165,GO:0005096,GO:0008017,GO:0001965,GO:0008277,GO:0051301,GO:0007051,GO:0005092,GO:0030695,GO:0032794,GO:0000278,GO:0006913,GO:0007059,GO:0007612,GO:0007616,GO:0010070,GO:0031914,GO:0043407,GO:0043547,GO:0043620,GO:0045744,GO:0060291,GO:0005634,GO:0005737,GO:0005813,GO:0005819,GO:0005886,GO:0014069,GO:0016604,GO:0030425,GO:0043197,GO:0005622,GO:0050790
	ENSGALG00000039611	glucosidase, alpha; acid (Pompe disease, glycogen storage disease type II) [Source:NCBI gene;Acc:416462]	-1.33627	0.0302674	NA	NA	-0.58777	0.999813	GO:0008270,GO:0002039,GO:0004842,GO:0042803,GO:0006511,GO:0016567,GO:0031398,GO:0032436,GO:0000151,GO:0005634,GO:0005654,GO:0005737,GO:0005829
	ENSGALG00000027874	ChaC glutathione specific gamma-glutamylcyclotransferase 1 [Source:NCBI gene;Acc:423209]	0.826626	0.173715	0.245958	0.863187	-0.587366	0.999813	GO:0051260,GO:0005886
CNN2	ENSGALG00000027777	calponin 2 [Source:NCBI gene;Acc:100216000]	1.65067	0.000185523	1.14681	0.0873325	-0.586651	0.999813	GO:0005634,GO:0006886,GO:0008536,GO:0005049,GO:0006611,GO:0005643,GO:0005737
	ENSGALG00000006300	lactate dehydrogenase A [Source:NCBI gene;Acc:396221]	0.845895	0.0918051	0.298386	0.741695	-0.58648	0.999813	GO:0016020,GO:0016021,GO:0030001,GO:0048471,GO:0005794,GO:0042130,GO:0007034,GO:0045732,GO:0005938,GO:0050699,GO:0031398,GO:0050728,GO:0002761,GO:0002829,GO:0006879,GO:0010629,GO:0032410,GO:0032713,GO:0045619,GO:0048294,GO:0048302,GO:0051224
	ENSGALG00000007404	Yip1 domain family member 5 [Source:NCBI gene;Acc:416344]	0.360073	0.509605	-0.155339	0.90876	-0.583643	0.999813	-
	ENSGALG00000042333	damage specific DNA binding protein 1 [Source:NCBI gene;Acc:374050]	0.916781	0.0482863	0.353218	0.706848	-0.583069	0.999813	GO:0000226,GO:0005874,GO:0005516,GO:0008017,GO:0030507,GO:0031175,GO:0031122,GO:0007026,GO:0051011,GO:0007010,GO:0022604,GO:0031113,GO:0036449
	ENSGALG00000042804	sterile alpha motif domain containing 4B [Source:HGNC Symbol;Acc:HGNC:25492]	0.449856	0.595099	-0.0689901	0.97144	-0.581349	0.999813	GO:0043065,GO:0007165,GO:0005096,GO:0043547,GO:0043087,GO:0008285,GO:0016525,GO:0030948,GO:0038026,GO:0005123,GO:0017124,GO:0019900,GO:0019901,GO:0031434,GO:0031435,GO:0032266,GO:0035591,GO:0036312,GO:0042802,GO:0042803,GO:0043184,GO:0043548,GO:0044877,GO:0051721,GO:0070273,GO:0071889,GO:0000122,GO:0000185,GO:0001933,GO:0007252,GO:0007257,GO:0008625,GO:0010596,GO:0010633,GO:0010719,GO:0010976,GO:…
	ENSGALG00000003081	SUN domain containing ossification factor [Source:HGNC Symbol;Acc:HGNC:1240]	0.249245	0.712384	-0.305874	0.77356	-0.580505	0.999813	GO:0046872,GO:0051015,GO:0051017,GO:0003785,GO:0016477,GO:0030299,GO:0030835,GO:0031529,GO:0042632,GO:0001725,GO:0001726,GO:0005829,GO:0005886,GO:0005903,GO:0005925,GO:0015629,GO:0031526,GO:0032154
	ENSGALG00000014468	myeloid leukemia factor 2 [Source:NCBI gene;Acc:418284]	0.905235	0.0700611	0.393743	0.71075	-0.579085	0.999813	GO:0008139,GO:0006607,GO:0006610,GO:0031965,GO:0034399
	ENSGALG00000002490	ubiquinol-cytochrome c reductase core protein 2 [Source:HGNC Symbol;Acc:HGNC:12586]	0.116904	0.848043	-0.402859	0.665145	-0.576376	0.999813	GO:0000166,GO:0005524,GO:0016787,GO:0005634,GO:0003676,GO:0005737,GO:0003723,GO:0000932,GO:0004386,GO:0019904,GO:0019074,GO:0019827,GO:0033962,GO:0045665,GO:0005829,GO:0010494,GO:0016442,GO:0036464
	ENSGALG00000041471	tubulin beta class I [Source:HGNC Symbol;Acc:HGNC:20778]	1.19669	0.00477711	0.673653	0.299876	-0.574092	0.999813	GO:0005634,GO:0046872,GO:0006355,GO:0005667,GO:0003714,GO:0005911,GO:0045892,GO:0000932,GO:0005912,GO:0007010,GO:0001666,GO:0002076,GO:0008360,GO:0016310,GO:0016477,GO:0033962,GO:0035195,GO:0035331,GO:0045668,GO:0090090,GO:2000637,GO:0005737,GO:0005886,GO:0005925,GO:0016442
	ENSGALG00000031563	enoyl-CoA delta isomerase 1 [Source:NCBI gene;Acc:416657]	0.39039	0.515426	-0.0966409	0.937258	-0.573545	0.999813	GO:0005524,GO:0005634
	ENSGALG00000003879	major facilitator superfamily domain containing 2A [Source:HGNC Symbol;Acc:HGNC:25897]	0.240668	0.675607	-0.283743	0.766467	-0.573328	0.999813	GO:0003676,GO:0003723,GO:0005737,GO:0005681,GO:1990904,GO:0003730,GO:0030371,GO:0017148,GO:0045727,GO:0048026,GO:0009409,GO:0008266,GO:0070181,GO:0030308,GO:0034063,GO:0070417,GO:1902806,GO:0005634,GO:0005654,GO:0005730,GO:0010494
	ENSGALG00000023819	heat shock protein 30C-like [Source:NCBI gene;Acc:772158]	NA	NA	0.154386	0.90959	-0.571437	0.999813	GO:0016020,GO:0016021,GO:0007155,GO:0005886,GO:0070374,GO:0016323,GO:0004888,GO:0019221,GO:0005540,GO:0006954,GO:0035692
	ENSGALG00000005995	solute carrier family 13 member 5 [Source:HGNC Symbol;Acc:HGNC:23089]	-0.705939	0.221626	-1.27322	0.139831	-0.570791	0.999813	GO:0016579,GO:0036459,GO:0006511,GO:0004843,GO:0071987,GO:0101005,GO:0006284,GO:0006974,GO:0010972,GO:0030307,GO:0034644,GO:0035520,GO:0042493,GO:0043066,GO:0043154,GO:0045892,GO:0090263,GO:1902230,GO:0005737,GO:0019005
	ENSGALG00000012610	cathepsin V [Source:NCBI gene;Acc:427466]	0.168727	0.800972	-0.364052	0.711451	-0.569411	0.999813	GO:0005507,GO:0055114,GO:0046872,GO:0016491,GO:0007601,GO:0005886,GO:0048038,GO:0008131,GO:0009308
	ENSGALG00000004216	torsin family 3 member A [Source:HGNC Symbol;Acc:HGNC:11997]	0.541091	0.43291	0.01063	0.993339	-0.566119	0.999813	GO:0016020,GO:0016021,GO:0005639,GO:0006998,GO:0030514,GO:0022008,GO:0035914,GO:0043409,GO:0051898,GO:0060914,GO:0071168,GO:1902531,GO:0000785,GO:0005635,GO:0005637,GO:0005783,GO:0031965
PPM1D	ENSGALG00000035610	protein phosphatase, Mg2+/Mn2+ dependent 1D [Source:HGNC Symbol;Acc:HGNC:9277]	1.37874	0.0176784	0.826139	0.423411	-0.56576	0.999813	GO:0050790,GO:0005794,GO:0005109,GO:0008022,GO:0030695,GO:0042803,GO:0007289,GO:0043004,GO:0005886,GO:0045202
	ENSGALG00000039942	C-terminal binding protein 1 [Source:NCBI gene;Acc:422904]	0.800066	0.0908822	0.30384	0.756709	-0.565044	0.999813	GO:0016020,GO:0005198,GO:0006886,GO:0016192,GO:0030130,GO:0030132,GO:0005905,GO:0031410,GO:0030659,GO:0005886,GO:0030672,GO:0030125,GO:0072583,GO:0048268,GO:0032050,GO:0005802,GO:0005829,GO:0043231,GO:0060170,GO:0099631
	ENSGALG00000003398	ADAM metallopeptidase domain 9 [Source:NCBI gene;Acc:426781]	-0.132559	0.8517	-0.655612	0.462768	-0.56465	0.999813	GO:0009966,GO:0051493,GO:0005829,GO:0005925,GO:0015629
	ENSGALG00000006425	solute carrier family 6 member 6 [Source:NCBI gene;Acc:416041]	0.180858	0.748232	-0.337573	0.641414	-0.564416	0.999813	GO:0005201
	ENSGALG00000035804	sequestosome 1 [Source:HGNC Symbol;Acc:HGNC:11280]	0.212727	0.757888	-0.3209	0.731281	-0.562214	0.999813	GO:0016020,GO:0016021,GO:0005886,GO:0005198,GO:0005923,GO:0030054,GO:0005737,GO:0045177,GO:0042802,GO:0001666,GO:0003382,GO:0016338,GO:0051260,GO:0051291,GO:0070830,GO:0016327,GO:0016328,GO:1990794
	ENSGALG00000027864	NFKB inhibitor alpha [Source:NCBI gene;Acc:396093]	0.744858	0.18052	0.209841	0.841393	-0.561948	0.999813	GO:0016020,GO:0016021,GO:0005615,GO:0010469,GO:0005576,GO:0008083,GO:0005887,GO:0005886,GO:0008284,GO:0008201,GO:0007173,GO:0005154,GO:0005515,GO:0008016,GO:0016477,GO:0021545,GO:0030335,GO:0035313,GO:0048661,GO:0050731,GO:0051549,GO:0051897,GO:0060326,GO:0090303,GO:0009986
	ENSGALG00000031282	ubiquitin protein ligase E3 component n-recognin 5 [Source:HGNC Symbol;Acc:HGNC:16806]	0.2384	0.706043	-0.285439	0.762335	-0.560007	0.999813	GO:0016020,GO:0016021,GO:0005886,GO:0006811,GO:0015078,GO:0015991,GO:0000220,GO:0033179,GO:0046961,GO:0051117,GO:0007035,GO:0016471,GO:0006879,GO:0036295,GO:0001669
	ENSGALG00000017200	myotubularin related protein 2 [Source:NCBI gene;Acc:418992]	0.598618	0.351529	0.0760782	0.95925	-0.559281	0.999813	GO:0005634,GO:0005737,GO:0007155,GO:0005886,GO:0005911,GO:0045296,GO:0007043,GO:0098609,GO:0005913,GO:0043547,GO:0032467,GO:0000922,GO:0005856,GO:0009898,GO:0014069,GO:0030054,GO:0030057,GO:0030496,GO:0044291,GO:0048471,GO:0051233,GO:0072686
GIT1	ENSGALG00000023703	G protein-coupled receptor kinase interacting ArfGAP 1 [Source:NCBI gene;Acc:417584]	1.78566	0.00680046	1.27449	0.157769	-0.558908	0.999813	GO:0005634,GO:0005739,GO:0001525,GO:1902476,GO:0005254,GO:0001886,GO:0007035,GO:0009566,GO:0030216,GO:0030336,GO:0035264,GO:0048754,GO:0061299,GO:0071277,GO:0005622,GO:0005737,GO:0005813,GO:0005829,GO:0005886,GO:0005902,GO:0005911,GO:0009986,GO:0015630,GO:0016363,GO:0030496,GO:0045177,GO:0048471,GO:0016020,GO:0005244,GO:0034765,GO:0006811,GO:0034220,GO:0006821,GO:0034707
	ENSGALG00000003799	ubiquitin specific peptidase 4 [Source:NCBI gene;Acc:415937]	0.237778	0.689751	-0.28518	0.792056	-0.558901	0.999813	GO:0016231,GO:0006044,GO:0006517,GO:0009100,GO:0005829
	ENSGALG00000000812	Gallus gallus ornithine decarboxylase antizyme 1 (OAZ1), mRNA. [Source:RefSeq mRNA;Acc:NM_204916]	1.36554	0.00328008	0.848233	0.219918	-0.558454	0.999813	GO:0017112,GO:0005654,GO:0005829
	ENSGALG00000010642	interferon regulatory factor 2 [Source:NCBI gene;Acc:396115]	0.212803	0.739666	-0.313075	0.784541	-0.558293	0.999813	GO:0016020,GO:0016021,GO:0016787,GO:0045134,GO:0006256,GO:0030173,GO:0097637
	ENSGALG00000006182	NSFL1 cofactor [Source:NCBI gene;Acc:419268]	0.567133	0.305152	0.0383797	0.986234	-0.557347	0.999813	GO:0000166,GO:0016020,GO:0005886,GO:0007165,GO:0005525,GO:0003924,GO:0000287,GO:0019003,GO:0000278,GO:0051276,GO:0051310,GO:1901842,GO:0005634,GO:0009898,GO:0030496,GO:0051233,GO:0072686
	ENSGALG00000004814	rhophilin Rho GTPase binding protein 2 [Source:HGNC Symbol;Acc:HGNC:19974]	-0.678256	0.29132	-1.20002	0.152977	-0.556794	0.999813	GO:0016740,GO:0016757,GO:0006471,GO:0003950,GO:0019899,GO:0006464,GO:0006954,GO:0008219,GO:0051972,GO:0005737,GO:0005829,GO:0005876
	ENSGALG00000027152	helicase with zinc finger [Source:HGNC Symbol;Acc:HGNC:16878]	-0.533405	0.427247	-1.05533	0.239816	-0.55678	0.999813	GO:0016020,GO:0016021,GO:0046872,GO:0008270
	ENSGALG00000004655	SMAD specific E3 ubiquitin protein ligase 1 [Source:HGNC Symbol;Acc:HGNC:16807]	0.448683	0.440382	-0.0758443	0.949461	-0.553627	0.999813	GO:0016020,GO:0016021,GO:0005783,GO:0006888,GO:0007030,GO:0005793,GO:0030134,GO:0006886,GO:0005794
	ENSGALG00000008475	arrestin domain containing 1 [Source:NCBI gene;Acc:427772]	-0.812371	0.108275	-1.32204	0.0487014	-0.552188	0.999813	GO:0005615,GO:0010469,GO:0005576,GO:0008083,GO:0006955,GO:0005125,GO:0008284,GO:0005130,GO:0019899,GO:0014068,GO:0030838,GO:0032092,GO:0033138,GO:0045639,GO:0045944,GO:0050731,GO:0051091,GO:0051897,GO:0071345,GO:2000251
	ENSGALG00000002016	protein kinase C delta [Source:NCBI gene;Acc:415905]	-0.602075	0.341971	-1.12689	0.159164	-0.545773	0.999813	GO:0005886,GO:0006954,GO:0036374,GO:0006751,GO:0006412,GO:0006749,GO:0031226,GO:0000048,GO:0002951,GO:0006508,GO:0006520,GO:0006536,GO:0006631,GO:0019344,GO:1901750
	ENSGALG00000012720	nucleoporin 153 [Source:HGNC Symbol;Acc:HGNC:8062]	0.183455	0.809632	-0.345094	0.754067	-0.545591	0.999813	GO:0019901,GO:0031593,GO:0070530,GO:0007249,GO:0023035,GO:0034134,GO:0034138,GO:0034162,GO:0043032,GO:0043123,GO:0045944,GO:0050821,GO:0050871,GO:0070498,GO:0071222,GO:2000352,GO:0005634,GO:0005654,GO:0005737,GO:0005829
	ENSGALG00000001412	semaphorin 7A (John Milton Hagen blood group) [Source:NCBI gene;Acc:415298]	0.219758	0.808092	-0.337773	0.785312	-0.544684	0.999813	GO:0035556,GO:0005622,GO:0046854,GO:0046627,GO:0016567,GO:0046935,GO:0043551,GO:0005942,GO:0007205,GO:0005886
	ENSGALG00000012039	proteasome subunit alpha 3 [Source:NCBI gene;Acc:423542]	0.604672	0.260228	0.111921	0.931746	-0.544242	0.999813	GO:0031011,GO:0002020,GO:0005634
	ENSGALG00000041792	chromosome 26 C6orf106 homolog [Source:NCBI gene;Acc:419902]	1.13626	0.0444256	0.60731	0.582153	-0.5442	0.999813	GO:0005509,GO:0004842,GO:0061630,GO:0016567,GO:0005886,GO:0007165,GO:0017124,GO:0007166,GO:0030971,GO:0023051,GO:0045121,GO:0001784,GO:0007175,GO:0046875,GO:0006511,GO:0014068,GO:0042059,GO:0043066,GO:0048260,GO:0005829,GO:0016600
	ENSGALG00000008815	leucine rich repeat neuronal 4 [Source:HGNC Symbol;Acc:HGNC:16208]	0.208178	0.777448	-0.281852	0.781421	-0.543138	0.999813	GO:0005737,GO:0005080,GO:0008013,GO:0008134,GO:0051018,GO:0070097,GO:0002244,GO:0003382,GO:0007162,GO:0030111,GO:0043588,GO:0072061,GO:1900108
KLHL21	ENSGALG00000035211	kelch like family member 21 [Source:HGNC Symbol;Acc:HGNC:29041]	-1.2201	0.0342701	-1.72792	0.0120115	-0.542408	0.999813	GO:0016020,GO:0016021,GO:0005509,GO:0005262,GO:0050982,GO:0005102,GO:0005244,GO:0005245,GO:0005248,GO:0005249,GO:0005267,GO:0008092,GO:0015267,GO:0015271,GO:0022843,GO:0042802,GO:0042803,GO:0042805,GO:0043398,GO:0044325,GO:0048763,GO:0051117,GO:0051219,GO:0001658,GO:0001822,GO:0001889,GO:0001892,GO:0001947,GO:0003127,GO:0006816,GO:0006874,GO:0007050,GO:0007259,GO:0007368,GO:0007507,GO:0010628,GO:…
	ENSGALG00000034337	rhophilin Rho GTPase binding protein 1 [Source:HGNC Symbol;Acc:HGNC:19973]	NA	NA	NA	NA	-0.53954	0.999813	GO:0042981,GO:0007165,GO:0017016,GO:0008285,GO:0031398,GO:1900180,GO:0005634
ARPC1A	ENSGALG00000004693	actin related protein 2/3 complex subunit 1A [Source:NCBI gene;Acc:770269]	1.73096	4.10486e-05	1.22408	0.0148501	-0.538985	0.999813	GO:0007064,GO:0000785,GO:0003690,GO:0034088,GO:0047485,GO:0071921,GO:0005634,GO:0005654,GO:0016604,GO:0032116,GO:0090694
	ENSGALG00000028749	actin, cytoplasmic 2-like [Source:NCBI gene;Acc:776816]	1.23672	0.00312362	0.743934	0.192889	-0.537868	0.999813	GO:0030687
	ENSGALG00000010630	AT-hook containing transcription factor 1 [Source:NCBI gene;Acc:421484]	-0.596985	0.327171	-1.09864	0.166222	-0.535235	0.999813	GO:0005615,GO:0016020,GO:0010469,GO:0008083,GO:0070374,GO:0008284,GO:0030335,GO:0043406,GO:0048008,GO:0005161,GO:0014068,GO:0031954,GO:0005518,GO:0042803,GO:0046982,GO:0048407,GO:0009611,GO:0010512,GO:0010544,GO:0014910,GO:0035793,GO:0043410,GO:0048146,GO:0050919,GO:0051897,GO:0009986,GO:0008406
	ENSGALG00000031038	ribosomal protein L28 [Source:HGNC Symbol;Acc:HGNC:10330]	0.453182	0.365766	-0.0129836	0.991424	-0.534161	0.999813	GO:0007520,GO:0008542,GO:0097062,GO:0030425,GO:0043025,GO:0043679
TUBA4B	ENSGALG00000011324	tubulin alpha 4b [Source:NCBI gene;Acc:100857214]	-1.01794	0.0529512	-1.51069	0.0344912	-0.534044	0.999813	-
	ENSGALG00000038904	ADP ribosylation factor like GTPase 6 interacting protein 5 [Source:NCBI gene;Acc:426074]	0.763009	0.103253	0.272974	0.797299	-0.533638	0.999813	GO:0005524,GO:0005737,GO:0000166,GO:0004820,GO:0006426,GO:0005739,GO:0004812,GO:0006418,GO:0004081,GO:0042802,GO:0046983,GO:0015966,GO:0070150,GO:0005829,GO:0030141,GO:0030424,GO:0070062
	ENSGALG00000039013	exostosin glycosyltransferase 1 [Source:HGNC Symbol;Acc:HGNC:3512]	0.330045	0.548688	-0.148788	0.891932	-0.53308	0.999813	GO:0016020,GO:0016192,GO:0005794,GO:0030276,GO:0005654,GO:0043231
	ENSGALG00000010485	alkB homolog 1, histone H2A dioxygenase [Source:NCBI gene;Acc:428898]	0.672724	0.317391	NA	NA	-0.533032	0.999813	GO:0046872,GO:0005096,GO:0043547,GO:0005737,GO:0032587,GO:0034613,GO:0044877,GO:0032465,GO:0048013,GO:0005829,GO:0005925
	ENSGALG00000023335	ring finger and CHY zinc finger domain containing 1 [Source:NCBI gene;Acc:771726]	0.982285	0.0756261	0.488388	0.643413	-0.532465	0.999813	GO:0005737,GO:0003676,GO:0003723,GO:0005654,GO:0000398,GO:0000381,GO:0006396,GO:0017070,GO:0030621,GO:0030624,GO:0042393,GO:1990381,GO:0000244,GO:0000387,GO:0000902,GO:0006334,GO:0008380,GO:0010468,GO:0048872,GO:0071425,GO:1903586,GO:0005634,GO:0005691,GO:0015030,GO:0061574,GO:0071001
	ENSGALG00000003445	microsomal glutathione S-transferase 3 [Source:NCBI gene;Acc:424404]	0.0482477	0.950064	-0.39448	0.716966	-0.532294	0.999813	GO:0005737,GO:0055114,GO:0005739,GO:0070469,GO:0006120,GO:0005747,GO:0005759,GO:0008137,GO:0032981,GO:0043209
	ENSGALG00000007276	GCN1, eIF2 alpha kinase activator homolog [Source:HGNC Symbol;Acc:HGNC:4199]	0.46184	0.412555	-0.0376097	0.979167	-0.531413	0.999813	GO:0035556,GO:0007165,GO:0005096,GO:0005085,GO:0005089,GO:0035023,GO:0043547,GO:0002692,GO:0007420,GO:0030036,GO:0030336,GO:0032496,GO:0042472,GO:0043114,GO:0043314,GO:0050728,GO:0050766,GO:0050885,GO:0060313,GO:0005829,GO:0005886,GO:0005622
	ENSGALG00000000905	proteasome subunit beta 4 [Source:HGNC Symbol;Acc:HGNC:9541]	0.67968	0.156252	0.210181	0.849348	-0.530399	0.999813	GO:0005044,GO:0006898,GO:0005615,GO:0006508,GO:0006955,GO:0007155,GO:0008234,GO:0030247,GO:0043236,GO:0005737
	ENSGALG00000040016	protein phosphatase 1 catalytic subunit alpha [Source:HGNC Symbol;Acc:HGNC:9281]	0.615892	0.198102	0.164726	0.891932	-0.52643	0.999813	GO:0016020,GO:0016021,GO:0046872,GO:0010469,GO:0006955,GO:0005125,GO:0005615,GO:0005164,GO:0008270,GO:0032813,GO:0042802,GO:0045569,GO:0043065,GO:0043123,GO:0043280,GO:0090200,GO:2001238
	ENSGALG00000008779	ARP2 actin related protein 2 homolog [Source:NCBI gene;Acc:396147]	1.30768	0.00187283	0.814092	0.205466	-0.525777	0.999813	GO:0005524,GO:0004055,GO:0006526,GO:0016597,GO:0042802,GO:0000050,GO:0000052,GO:0000053,GO:0006531,GO:0007623,GO:0045429,GO:0071499,GO:1903038,GO:0005739,GO:0005829,GO:0043209
	ENSGALG00000002286	H3 histone, family 3B [Source:NCBI gene;Acc:396233]	1.35388	0.00283454	0.848061	0.235363	-0.523412	0.999813	GO:0003723,GO:0003730,GO:0035198,GO:0010608,GO:0034063,GO:0035196,GO:0043488,GO:0051983,GO:1900246,GO:2000637,GO:0005829,GO:0010494,GO:0031965,GO:0048471
	ENSGALG00000035623	LIM domains containing 1 [Source:HGNC Symbol;Acc:HGNC:6612]	0.532134	0.377644	0.0483981	0.979816	-0.52233	0.999813	GO:0005743,GO:0005747,GO:0032981
RPS3A	ENSGALG00000010077	ribosomal protein S3A [Source:NCBI gene;Acc:422477]	1.67909	0.000129799	1.18781	0.0208917	-0.519977	0.999813	GO:0005634,GO:0042254,GO:0005730,GO:0005654,GO:0006364,GO:0042273,GO:0043021,GO:0000463,GO:0000466,GO:0030687,GO:0070545,GO:0007219,GO:0008283
	ENSGALG00000002868	ribosomal protein L26 like 1 [Source:NCBI gene;Acc:396400]	1.21516	0.0120197	0.732769	0.29591	-0.519753	0.999813	GO:0019904,GO:0005737,GO:0042802,GO:0047485,GO:0045892,GO:0032991
	ENSGALG00000012173	galectin 3 [Source:NCBI gene;Acc:373917]	0.625401	0.196918	0.148083	0.903247	-0.51947	0.999813	GO:0005829,GO:0006914,GO:0032147,GO:0000045,GO:0000407,GO:0019898,GO:0019901,GO:0000422,GO:0016236,GO:0034497,GO:0000423,GO:0019887,GO:0034727,GO:0098780,GO:0005739,GO:1990316
UBQLN1	ENSGALG00000012585	ubiquilin 1 [Source:HGNC Symbol;Acc:HGNC:12508]	-1.00961	0.0381624	-1.47432	0.0180703	-0.519075	0.999813	GO:0030036,GO:0005815,GO:0031941
	ENSGALG00000016704	cell division cycle 5 like [Source:HGNC Symbol;Acc:HGNC:1743]	0.392893	0.460139	-0.108363	0.926879	-0.517363	0.999813	GO:0051726,GO:0005634,GO:0005737,GO:0000278,GO:0008284,GO:0016538,GO:0000307,GO:0019901,GO:0000079,GO:0007088,GO:0045787
	ENSGALG00000029343	transglutaminase 2 [Source:NCBI gene;Acc:396432]	0.681386	0.180274	0.215122	0.849803	-0.517296	0.999813	GO:0016020,GO:0016021,GO:0061630,GO:0016567,GO:0006511,GO:0004842,GO:0012501,GO:0005737
	ENSGALG00000046481	uncharacterized LOC100858941 [Source:NCBI gene;Acc:100858941]	0.79336	0.599447	0.286634	0.818752	-0.517105	0.999813	GO:0016020,GO:0016021,GO:0046872,GO:0055114,GO:0005739,GO:0005743,GO:0020037,GO:0006099,GO:0006121,GO:0048039,GO:0005740,GO:0000104,GO:0050433,GO:0071456,GO:0005749
BAG3	ENSGALG00000009433	BCL2 associated athanogene 3 [Source:HGNC Symbol;Acc:HGNC:939]	-0.971038	0.0341007	-1.445	0.00402672	-0.517085	0.999813	GO:0004725,GO:0016787,GO:0016791,GO:0006470,GO:0016311,GO:0035335,GO:0005856,GO:0004721,GO:0005737
	ENSGALG00000023772	heat shock protein family B (small) member 7 [Source:HGNC Symbol;Acc:HGNC:5249]	0.848199	0.0565865	0.404401	0.719886	-0.51419	0.999813	GO:0003677,GO:0005634,GO:0006355,GO:0000978,GO:0001078,GO:0000122,GO:0045892,GO:0005654
	ENSGALG00000032052	ribosomal protein S26 [Source:HGNC Symbol;Acc:HGNC:10414]	1.30157	0.00485246	0.836163	0.282189	-0.510389	0.999813	GO:0000166,GO:0005524,GO:0005737,GO:0006412,GO:0016874,GO:0004812,GO:0006418,GO:0002161,GO:0004823,GO:0006429,GO:0106074,GO:0004819,GO:0005096,GO:0006425,GO:0006622,GO:0008361,GO:0010507,GO:0034198,GO:0043547,GO:0071230,GO:0071233,GO:1904263,GO:1990253,GO:0005764,GO:0005783,GO:0005829,GO:0012505,GO:0016604,GO:0017101
	ENSGALG00000038801	ATP synthase F1 subunit beta [Source:NCBI gene;Acc:426673]	0.0491047	0.94343	-0.389432	0.607004	-0.509918	0.999813	GO:0008270,GO:1902667,GO:0031462
	ENSGALG00000009450	dual specificity phosphatase 10 [Source:NCBI gene;Acc:421340]	0.935626	0.040813	0.457266	0.539899	-0.50947	0.999813	GO:0000166,GO:0005524,GO:0004672,GO:0004674,GO:0006468,GO:0000287,GO:0001222,GO:0019894,GO:0019901,GO:0031625,GO:0033613,GO:0007059,GO:0018105,GO:0030071,GO:0046777,GO:0005634,GO:0005654,GO:0005737,GO:0005813,GO:0005815,GO:0005829,GO:0032991,GO:0043231
	ENSGALG00000027471	microfibril associated protein 5 [Source:HGNC Symbol;Acc:HGNC:29673]	0.623571	0.214879	0.187419	0.900158	-0.507938	0.999813	GO:0035091
	ENSGALG00000006407	death domain-containing tumor necrosis factor receptor superfamily member 23 [Source:NCBI gene;Acc:378902]	-0.30474	0.656019	NA	NA	-0.507506	0.999813	GO:0016020,GO:0016021
	ENSGALG00000008172	endoplasmic reticulum lectin 1 [Source:HGNC Symbol;Acc:HGNC:25222]	0.564648	0.372199	0.206088	0.875438	-0.507355	0.999813	GO:0003281,GO:0021503,GO:0060840,GO:0005634
	ENSGALG00000009549	karyopherin subunit alpha 4 [Source:NCBI gene;Acc:425012]	0.671867	0.156372	0.181956	0.870316	-0.506493	0.999813	GO:0005524,GO:0003676,GO:1903506,GO:0003682,GO:0003712,GO:0003725,GO:0004518,GO:0008026,GO:0008143,GO:0033677,GO:0002735,GO:0006302,GO:0006388,GO:0007275,GO:0009615,GO:0032508,GO:0043123,GO:0043330,GO:0090305,GO:1903608,GO:0005634,GO:0005654,GO:0005737,GO:0005739,GO:0005829,GO:0010494,GO:0071920,GO:0072669,GO:1990904
	ENSGALG00000003977	twinfilin actin binding protein 2 [Source:NCBI gene;Acc:415940]	0.9591	0.0467716	0.474802	0.598397	-0.506178	0.999813	GO:0000166,GO:0005524,GO:0016301,GO:0016740,GO:0016310,GO:0004672,GO:0004674,GO:0006468,GO:0005634,GO:0016055,GO:0048511,GO:0031519
	ENSGALG00000000990	serine and arginine rich splicing factor 6 [Source:NCBI gene;Acc:419116]	0.877747	0.0730758	0.408217	0.682624	-0.506172	0.999813	GO:0016020,GO:0016021,GO:0005783,GO:0006487,GO:0006486,GO:0003674,GO:0008150,GO:0005575,GO:0034998
	ENSGALG00000003267	signal transducer and activator of transcription 3 [Source:NCBI gene;Acc:420027]	0.749051	0.113454	0.274653	0.77414	-0.504399	0.999813	GO:0001650,GO:0005634,GO:0005829
	ENSGALG00000006457	RNA binding motif protein X-linked [Source:NCBI gene;Acc:422248]	-0.659897	0.290485	-1.13499	0.221997	-0.504019	0.999813	GO:0005524,GO:0005783,GO:0051085,GO:0007029,GO:0005788
	ENSGALG00000002846	neuralized E3 ubiquitin protein ligase 1B [Source:NCBI gene;Acc:427626]	0.317656	0.635718	-0.154526	0.915912	-0.503465	0.999813	-
	ENSGALG00000039228	Gallus gallus ZFP36 ring finger protein like 1 (ZFP36L1), mRNA. [Source:RefSeq mRNA;Acc:NM_001319031]	-0.113014	0.873003	-0.561952	0.48109	-0.500769	0.999813	-
	ENSGALG00000043437	capping actin protein of muscle Z-line alpha subunit 2 [Source:NCBI gene;Acc:417771]	0.951919	0.0411115	0.501733	0.592339	-0.500329	0.999813	GO:0016020,GO:0016021,GO:0005783,GO:0005789
	ENSGALG00000002888	castor zinc finger 1 [Source:HGNC Symbol;Acc:HGNC:26002]	-0.554131	0.509605	-1.02468	0.34155	-0.499924	0.999813	GO:0005524,GO:0005634,GO:0016817
	ENSGALG00000003374	epithelial splicing regulatory protein 2 [Source:NCBI gene;Acc:415710]	-0.220948	0.795919	-0.72458	0.507154	-0.499492	0.999813	GO:0016740,GO:0005634,GO:0016567,GO:0046872,GO:0005737,GO:0005730,GO:0005654,GO:0043066,GO:0000122,GO:0071157,GO:0002039,GO:0004842,GO:0008097,GO:0008270,GO:0016874,GO:0019899,GO:0019904,GO:0031625,GO:0042802,GO:0043021,GO:0043130,GO:0047485,GO:0061630,GO:0061663,GO:0097110,GO:0097718,GO:0001568,GO:0001974,GO:0002027,GO:0003170,GO:0003181,GO:0003203,GO:0003281,GO:0003283,GO:0006511,GO:0006977,GO:…
	ENSGALG00000011132	RNA binding motif single stranded interacting protein 1 [Source:NCBI gene;Acc:395880]	0.375313	0.51435	-0.0947847	0.939792	-0.498087	0.999813	GO:0000340,GO:0003730,GO:0017069,GO:0030619,GO:0030621,GO:0030622,GO:0043022,GO:0000387,GO:0006417,GO:0005654,GO:0005737,GO:0005829,GO:0016604,GO:0022625,GO:0032797,GO:0034718,GO:0034719
	ENSGALG00000015689	Ecm29 proteasome adaptor and scaffold [Source:HGNC Symbol;Acc:HGNC:29020]	0.3655	0.545195	-0.110915	0.929481	-0.497796	0.999813	GO:0005737,GO:0005783,GO:0019888,GO:0034976,GO:0001933,GO:0006979,GO:0006983,GO:0032516,GO:0042542,GO:0070262,GO:1903912,GO:0000164
	ENSGALG00000011803	epithelial membrane protein 1 [Source:NCBI gene;Acc:417964]	0.0978428	0.903298	-0.357767	0.731281	-0.497746	0.999813	GO:0005654,GO:0035278,GO:0000932,GO:0035195,GO:0060213,GO:0035068
	ENSGALG00000014603	complement C1s [Source:NCBI gene;Acc:418294]	NA	NA	NA	NA	-0.496922	0.999813	GO:0005509,GO:0005634,GO:0005737,GO:0005623,GO:0004668,GO:0018101,GO:0036414
	ENSGALG00000031298	small nuclear ribonucleoprotein U5 200kDa subunit [Source:NCBI gene;Acc:503574]	0.723519	0.117619	0.249101	0.792693	-0.495672	0.999813	GO:0003779,GO:0003785,GO:0000578,GO:0001757,GO:0001843,GO:0001889,GO:0030041,GO:0030903,GO:0033504,GO:0048565,GO:0048669,GO:0051639,GO:1900006,GO:1900029,GO:0001726,GO:0005884,GO:0005938,GO:0016020,GO:0030424,GO:0030425,GO:0043025,GO:0044294,GO:0044295,GO:0048471
	ENSGALG00000015233	ATPase Na+/K+ transporting subunit beta 1 [Source:NCBI gene;Acc:396529]	0.890185	0.0777866	0.444248	0.6643	-0.493789	0.999813	GO:0046983,GO:0000978,GO:0001078,GO:0003677,GO:0003700,GO:0008022,GO:0044212,GO:0070888,GO:0000122,GO:0006355,GO:0009267,GO:0010886,GO:0042632,GO:0045944,GO:0071404,GO:0072368,GO:0090370,GO:1902895,GO:0005634,GO:0005654,GO:0005737,GO:0005739,GO:0005783,GO:0016020,GO:0032937,GO:0043231
	ENSGALG00000002591	RNA polymerase II subunit E [Source:HGNC Symbol;Acc:HGNC:9192]	0.19691	0.774828	-0.224007	0.870316	-0.491758	0.999813	GO:0046872,GO:0005576,GO:0005615,GO:0006811,GO:0055072,GO:0005623
	ENSGALG00000029983	angiopoietin 1 [Source:NCBI gene;Acc:395129]	NA	NA	NA	NA	-0.491694	0.999813	GO:0000166,GO:0005524,GO:0016301,GO:0016740,GO:0016310,GO:0004672,GO:0004674,GO:0006468,GO:0035556,GO:0046872,GO:0005622,GO:0008270,GO:0004697,GO:0007249,GO:0018105,GO:0050853,GO:0003682,GO:0005080,GO:0005246,GO:0030374,GO:0035403,GO:0042393,GO:0050681,GO:0006357,GO:0006816,GO:0006874,GO:0010829,GO:0030949,GO:0035408,GO:0042113,GO:0043123,GO:0045766,GO:0050861,GO:0051092,GO:0071322,GO:0005634,GO:…
	ENSGALG00000014442	glyceraldehyde-3-phosphate dehydrogenase [Source:NCBI gene;Acc:374193]	0.809074	0.0638088	0.364585	0.627169	-0.49011	0.999813	GO:0005622
	ENSGALG00000039474	inhibitor of DNA binding 4, HLH protein [Source:NCBI gene;Acc:374150]	0.748751	0.153036	0.292818	0.78052	-0.488621	0.999813	GO:0003735,GO:0006412,GO:0005622,GO:0005840,GO:0005739,GO:0005762
	ENSGALG00000035487	Sp1 transcription factor [Source:NCBI gene;Acc:395303]	0.125459	0.864983	-0.318388	0.754067	-0.488505	0.999813	GO:0005634,GO:0005737,GO:0003723,GO:0003725,GO:0003726,GO:0004000,GO:0008251,GO:0006382,GO:0006396,GO:0005730,GO:0001649,GO:0002244,GO:0002566,GO:0030218,GO:0035196,GO:0043066,GO:0044387,GO:0045070,GO:0060216,GO:0060339,GO:0061484,GO:0098586,GO:1900369
	ENSGALG00000017299	ribosomal protein S11 [Source:NCBI gene;Acc:419049]	1.32067	0.0019242	0.890782	0.205466	-0.487866	0.999813	GO:0016740,GO:0016020,GO:0016021,GO:0008146,GO:0017095,GO:0001525,GO:0015012,GO:0015015,GO:0048286,GO:0048666,GO:0060716
?	ENSGALG00000036827	ubiquitin conjugating enzyme E2 S [Source:HGNC Symbol;Acc:HGNC:17895]	1.7434	0.00301992	1.3553	0.168851	-0.48671	0.999813	GO:0005788,GO:0046527
	ENSGALG00000023294	ribosomal protein lateral stalk subunit P0 [Source:NCBI gene;Acc:395835]	1.28072	0.00380887	0.851779	0.181193	-0.486653	0.999813	GO:0003723,GO:0000398,GO:0005685,GO:0071004,GO:0070064,GO:0005634,GO:0016363
	ENSGALG00000024391	cactin, spliceosome C complex subunit [Source:HGNC Symbol;Acc:HGNC:29938]	0.968632	0.0879265	0.582366	0.590561	-0.486617	0.999813	GO:0046872,GO:0005634,GO:0005730,GO:0016607,GO:0032839,GO:1904115,GO:1990904
	ENSGALG00000009699	cyclin L1 [Source:HGNC Symbol;Acc:HGNC:20569]	-0.796677	0.318369	NA	NA	-0.486254	0.999813	-
?	ENSGALG00000041459	DNA damage inducible transcript 4 [Source:HGNC Symbol;Acc:HGNC:24944]	-1.75698	0.45062	-2.23609	0.48109	-0.484787	0.999813	GO:0046872,GO:0003676,GO:0008270,GO:0045893,GO:0003677,GO:0035914,GO:0005634
	ENSGALG00000016878	transmembrane 9 superfamily member 2 [Source:HGNC Symbol;Acc:HGNC:11865]	0.619135	0.185502	0.179248	0.849348	-0.484569	0.999813	GO:0004725,GO:0008138,GO:0016787,GO:0016791,GO:0006470,GO:0016311,GO:0005634,GO:0005737,GO:0004721,GO:0017017,GO:0000188,GO:0035335,GO:0035970
	ENSGALG00000003144	Gallus gallus tripartite motif containing 25 (TRIM25), mRNA. [Source:RefSeq mRNA;Acc:NM_001318458]	-0.205103	0.75793	-0.65179	0.334854	-0.483943	0.999813	GO:0005654
	ENSGALG00000026077	aldolase, fructose-bisphosphate C [Source:NCBI gene;Acc:395492]	0.170977	0.771606	-0.255461	0.7667	-0.483826	0.999813	GO:0016020,GO:0005886,GO:0009966,GO:0031225,GO:0046658,GO:0062023,GO:1902724,GO:1902725,GO:0005507,GO:0017134,GO:0043236,GO:0030200,GO:0040037,GO:1902723,GO:1902726,GO:2001016,GO:0005654,GO:0005829,GO:0031012,GO:0045121
	ENSGALG00000009961	ATP binding cassette subfamily E member 1 [Source:NCBI gene;Acc:422462]	0.165353	0.788961	-0.253341	0.804436	-0.482973	0.999813	GO:0003676,GO:0003723,GO:0051726,GO:0043484
OASL	ENSGALG00000013723	2'-5'-oligoadenylate synthetase like [Source:NCBI gene;Acc:395908]	2.23541	5.07969e-06	1.79424	0.00116075	-0.482955	0.999813	GO:0003735,GO:0006412,GO:0005622,GO:0005840,GO:0022627,GO:0008270
	ENSGALG00000039615	moesin [Source:NCBI gene;Acc:422173]	0.607019	0.201671	0.153041	0.85661	-0.482031	0.999813	GO:0016020,GO:0016021,GO:0004725,GO:0016787,GO:0016791,GO:0006470,GO:0016311,GO:0035335,GO:0004721,GO:0006468,GO:0008286,GO:0043235,GO:0005515
	ENSGALG00000041277	ubiquitin C [Source:NCBI gene;Acc:396190]	0.940189	0.0269286	0.49235	0.451023	-0.482011	0.999813	GO:0016020,GO:0016021
	ENSGALG00000037203	catenin beta 1 [Source:NCBI gene;Acc:395964]	0.312449	0.583127	-0.124095	0.916896	-0.481828	0.999813	GO:0004843,GO:0016579,GO:0036459,GO:0006511,GO:0004197
	ENSGALG00000039335	solute carrier family 25 member 22 [Source:NCBI gene;Acc:429678]	0.130166	0.864998	-0.342922	0.745406	-0.480319	0.999813	GO:0016740,GO:0016020,GO:0016021,GO:0016746,GO:0005783,GO:0005789,GO:0008374,GO:0008203,GO:0000062,GO:0004772,GO:0015485,GO:0034736,GO:0010742,GO:0010878,GO:0033344,GO:0034379,GO:0034435,GO:0042986
	ENSGALG00000001563	WD repeat domain 45B [Source:NCBI gene;Acc:417339]	-0.795046	0.193265	-1.21646	0.1701	-0.480127	0.999813	GO:0016020,GO:0016021,GO:0005615,GO:0005887,GO:0030215,GO:0045499,GO:0001755,GO:0030335,GO:0048843,GO:0050919,GO:0071526,GO:0004888,GO:0001764,GO:0007166,GO:0007411,GO:0051642,GO:2001224
	ENSGALG00000004034	capping actin protein of muscle Z-line beta subunit [Source:NCBI gene;Acc:396418]	1.26101	0.00477711	0.85057	0.205466	-0.480116	0.999813	GO:0000166,GO:0005524,GO:0005634,GO:0046872,GO:0005737,GO:0016874,GO:0006396,GO:0008033,GO:0006388,GO:0072669,GO:0003972,GO:0008452,GO:0017166,GO:0000971,GO:0001701,GO:0001890,GO:0005635,GO:0005654,GO:0005789,GO:0005829,GO:0043231
	ENSGALG00000007701	UDP-GlcNAc:betaGal beta-1,3-N-acetylglucosaminyltransferase 7 [Source:HGNC Symbol;Acc:HGNC:18811]	0.338535	0.645995	-0.095964	0.945751	-0.478911	0.999813	GO:0003779,GO:0030036,GO:0017048,GO:0007010,GO:0016043,GO:0022604,GO:0030866
	ENSGALG00000007615	RAB11A, member RAS oncogene family [Source:NCBI gene;Acc:415544]	0.672268	0.181335	0.219866	0.853106	-0.478709	0.999813	GO:0017137,GO:0006996,GO:0031084,GO:0030318,GO:0072657,GO:0030742,GO:0007596,GO:0032418,GO:0043473,GO:0005765
	ENSGALG00000014525	ubiquitin specific peptidase 5 [Source:HGNC Symbol;Acc:HGNC:12628]	-0.286162	0.642702	-0.730257	0.34155	-0.477688	0.999813	GO:0005524,GO:0005694,GO:0006302,GO:0051276,GO:0016887,GO:0042803,GO:0009048,GO:0043584,GO:0045739,GO:0060820,GO:0060821,GO:0070868,GO:2000042,GO:2001034,GO:0000784,GO:0001740,GO:0035861
	ENSGALG00000031582	RAB1A, member RAS oncogene family [Source:NCBI gene;Acc:421273]	0.530491	0.280571	0.100967	0.930611	-0.476032	0.999813	GO:0005634,GO:0055114,GO:0071230,GO:1901031,GO:0016684,GO:0070728,GO:0016239,GO:0034198,GO:0042149,GO:0071233,GO:0072593,GO:0098869,GO:1904262,GO:1990253,GO:0001650,GO:0005737,GO:0061700,GO:0003674,GO:0008150,GO:0005575
	ENSGALG00000040875	enhancer of mRNA decapping 4 [Source:HGNC Symbol;Acc:HGNC:17157]	0.576752	0.287391	0.129048	0.923077	-0.47525	0.999813	GO:0000166,GO:0005200,GO:0005737,GO:0005525,GO:0000226,GO:0005856,GO:0005874,GO:0003924,GO:0000278,GO:0007017,GO:0007010
	ENSGALG00000008469	serine peptidase inhibitor, Kunitz type 1 [Source:NCBI gene;Acc:423206]	0.351994	0.477339	-0.0961373	0.92857	-0.475215	0.999813	GO:0005615,GO:0008017,GO:0030496,GO:0042803,GO:0001578,GO:0010506,GO:0045197,GO:0000922,GO:0005856,GO:0016327,GO:0016328,GO:0097427
	ENSGALG00000002783	solute carrier family 43 member 2 [Source:HGNC Symbol;Acc:HGNC:23087]	-0.441125	0.462093	-0.907737	0.249165	-0.47485	0.999813	GO:0003677,GO:0005634,GO:0003676,GO:0003682,GO:0043524,GO:0005615
	ENSGALG00000046283		-0.40159	0.580983	-0.849931	0.356703	-0.474301	0.999813	GO:0016020,GO:0016021,GO:0050919,GO:0005104,GO:0045499,GO:0003007,GO:0007411,GO:0008543,GO:0051965,GO:0061343,GO:0071711,GO:2001222,GO:0005615,GO:0005887,GO:0005911,GO:0005925
	ENSGALG00000000146	SPT6 homolog, histone chaperone [Source:HGNC Symbol;Acc:HGNC:11470]	0.882988	0.0793272	0.407627	0.698853	-0.473471	0.999813	GO:0004842,GO:0016567,GO:0046872,GO:0061630,GO:0008270,GO:0007528,GO:0031594,GO:0005634,GO:0005654,GO:0005829
ITGB1BP3	ENSGALG00000030120	integrin beta 1 binding protein 3 [Source:NCBI gene;Acc:415448]	1.42509	0.00557729	1.03683	0.198392	-0.472182	0.999813	GO:0055114,GO:0016491,GO:0004128,GO:0050660,GO:0005783,GO:0005811,GO:0071949
	ENSGALG00000011278	lysine acetyltransferase 2B [Source:HGNC Symbol;Acc:HGNC:8638]	0.838004	0.212626	0.398891	0.751412	-0.47096	0.999813	GO:0008270,GO:0006508,GO:0005789,GO:0008237,GO:0070006,GO:0008217,GO:0019885,GO:0016787,GO:0046872,GO:0005737,GO:0008233,GO:0042277,GO:0004177,GO:0043171,GO:0005138,GO:0008235,GO:0006509,GO:0045766,GO:0005576
	ENSGALG00000007224	hepatocyte growth factor-regulated tyrosine kinase substrate [Source:HGNC Symbol;Acc:HGNC:4897]	1.03756	0.0278937	0.577159	0.579153	-0.470472	0.999813	GO:0046872,GO:0015629
ITM2B	ENSGALG00000016996	integral membrane protein 2B [Source:NCBI gene;Acc:395969]	1.38907	0.00229676	0.966236	0.157848	-0.470313	0.999813	GO:0005615,GO:0005576,GO:0007186,GO:0006955,GO:0070374,GO:0043547,GO:0048245,GO:0071356,GO:0006954,GO:0008009,GO:0070098,GO:0030593,GO:0048020,GO:0002548,GO:0048247,GO:0071346,GO:0071347,GO:0002232,GO:0002269,GO:0030097,GO:0030595
	ENSGALG00000026858	BTG anti-proliferation factor 2 [Source:HGNC Symbol;Acc:HGNC:1131]	0.41527	0.434204	-0.0269605	0.984491	-0.470264	0.999813	GO:0016020,GO:0016021,GO:0055114,GO:0008137,GO:0016491,GO:0042773,GO:0005739,GO:0070469,GO:0005747,GO:0016651,GO:0031966,GO:0030964
	ENSGALG00000039583	melanogenesis associated transcription factor [Source:NCBI gene;Acc:395886]	NA	NA	NA	NA	-0.469617	0.999813	GO:0005634,GO:0003700,GO:0008023,GO:0003690,GO:0006355,GO:0032783
	ENSGALG00000037136	ribosomal protein S6 kinase A1-like [Source:NCBI gene;Acc:386579]	0.491524	0.45062	0.0469978	0.975424	-0.466658	0.999813	GO:0016020,GO:0016021,GO:1903830,GO:0005524,GO:0015095,GO:0010960,GO:0015693,GO:0005886,GO:0016323,GO:0043231
	ENSGALG00000006157	integrator complex subunit 6 like [Source:NCBI gene;Acc:422239]	0.00882386	0.995961	-0.44184	0.687149	-0.466629	0.999813	GO:0016020,GO:0016021,GO:0055085,GO:0022857,GO:0008284,GO:1901029,GO:0005654,GO:0005739,GO:0005764,GO:0005765,GO:0005829,GO:0043231
	ENSGALG00000006294	proteasome 26S subunit, non-ATPase 2 [Source:NCBI gene;Acc:425294]	0.358497	0.464475	-0.0694893	0.946625	-0.466323	0.999813	GO:0005737,GO:0005886,GO:0030838,GO:0007266,GO:0008360,GO:0017049,GO:0031274
PNPLA2	ENSGALG00000014569	patatin like phospholipase domain containing 2 [Source:NCBI gene;Acc:431066]	-1.30103	0.0243882	-1.74484	0.0178156	-0.466262	0.999813	GO:0016020,GO:0016021,GO:0005886,GO:0005198,GO:0005923,GO:0030054
	ENSGALG00000004150	myosin IE [Source:HGNC Symbol;Acc:HGNC:7599]	0.759137	0.137943	0.298195	0.780993	-0.466135	0.999813	GO:0055114,GO:0003824,GO:0016491,GO:0005739,GO:0006631,GO:0006635,GO:0004300,GO:0016509,GO:0003857,GO:0016507,GO:0032868,GO:0042645
	ENSGALG00000040360	dual specificity phosphatase 1 [Source:NCBI gene;Acc:374192]	0.0510329	0.945694	-0.371511	0.664132	-0.46428	0.999813	GO:0003677,GO:0005634,GO:0006357,GO:0044212,GO:0006349,GO:0007283,GO:0034773,GO:0036124,GO:0045892,GO:0045944,GO:0048821,GO:0080182,GO:0097368,GO:0005654,GO:0005829,GO:0005886,GO:0017053
	ENSGALG00000016088	chaperonin containing TCP1 subunit 7 [Source:NCBI gene;Acc:428806]	0.55999	0.232371	0.147115	0.901702	-0.46329	0.999813	GO:0005730
	ENSGALG00000034475	eukaryotic translation initiation factor 3 subunit G [Source:HGNC Symbol;Acc:HGNC:3274]	0.867447	0.0905789	0.445481	0.675036	-0.463241	0.999813	GO:0032648,GO:0043161,GO:0050691,GO:0070936,GO:0005634,GO:0005654,GO:0005829
	ENSGALG00000021378	ubiquitin associated protein 1 [Source:HGNC Symbol;Acc:HGNC:12461]	-0.328594	0.616033	NA	NA	-0.462581	0.999813	GO:0005634,GO:0042254,GO:0005730,GO:0016567,GO:0032040,GO:0000462,GO:0080008,GO:0006364,GO:0005813,GO:0005829,GO:0030054
	ENSGALG00000001737	rabaptin, RAB GTPase binding effector protein 1 [Source:NCBI gene;Acc:395930]	1.31984	0.0228687	0.863216	0.342531	-0.460526	0.999813	GO:0016020,GO:0016021,GO:0005887,GO:0006811,GO:0071805,GO:0005249,GO:0005267,GO:0022841,GO:0071804
	ENSGALG00000017326		1.2464	0.0170162	0.859416	0.292765	-0.459771	0.999813	GO:0032266,GO:0006914,GO:0005829,GO:0080025,GO:0000045,GO:0019898,GO:0000422,GO:0034497,GO:0005102,GO:0030331,GO:0050681,GO:0006497,GO:0048203,GO:0000407,GO:0000421,GO:0005737,GO:0005802,GO:0010008,GO:0034045
	ENSGALG00000008530	eukaryotic translation initiation factor 4A3 [Source:NCBI gene;Acc:416704]	0.695411	0.136175	0.287056	0.780993	-0.45935	0.999813	GO:0016020,GO:0016021,GO:0000139,GO:0005794,GO:0005783,GO:0005789,GO:0033116,GO:0007030,GO:0010638,GO:0005793
	ENSGALG00000009748	asparagine synthetase (glutamine-hydrolyzing) [Source:NCBI gene;Acc:420574]	0.460971	0.382721	0.0929119	0.949974	-0.457801	0.999813	GO:0003713,GO:0008013,GO:0060070,GO:0010718,GO:0022604,GO:0030512,GO:0035019,GO:0035914,GO:0045944,GO:0005634,GO:0005654,GO:0005730,GO:1990907
	ENSGALG00000001099	ankyrin repeat and KH domain containing 1 [Source:NCBI gene;Acc:416143]	-0.580863	0.335856	-1.0036	0.181992	-0.457725	0.999813	GO:0005524,GO:0007399,GO:0022008,GO:0008017,GO:0007026,GO:0030336,GO:0031116,GO:0032703,GO:1905929,GO:1990752
	ENSGALG00000008154	SRSF protein kinase 2 [Source:HGNC Symbol;Acc:HGNC:11306]	0.230507	0.705761	-0.210183	0.863857	-0.457698	0.999813	GO:0005615,GO:0005623,GO:0005576,GO:0005886,GO:0009986,GO:0005737,GO:0005604,GO:0045178,GO:0010952,GO:0008283,GO:0048471,GO:0002020,GO:0005102,GO:0005178,GO:0008022,GO:0016504,GO:0019899,GO:0042802,GO:0051087,GO:0097718,GO:0001932,GO:0006929,GO:0007044,GO:0007155,GO:0007160,GO:0007161,GO:0008284,GO:0010628,GO:0018149,GO:0031589,GO:0033622,GO:0034446,GO:0035987,GO:0042060,GO:0045176,GO:0045773,GO:…
	ENSGALG00000005757	interferon regulatory factor 8 [Source:NCBI gene;Acc:396385]	0.504545	0.36943	0.0725252	0.949974	-0.455725	0.999813	GO:0000139,GO:0016020,GO:0016021,GO:0005654,GO:0005813,GO:0005876,GO:0000922,GO:0008017,GO:0008022,GO:0015631,GO:0019904,GO:0035091,GO:0044877,GO:0051010,GO:0051011,GO:0070840,GO:0097718,GO:0000132,GO:0001578,GO:0030513,GO:0030953,GO:0031116,GO:0032388,GO:0045618,GO:0051798,GO:0051984,GO:0055048,GO:0060236,GO:0090235,GO:1902365,GO:1902846,GO:1904778,GO:1905820,GO:1905832,GO:0005634,GO:0005829,GO:…
	ENSGALG00000004645	TBC1 domain family member 13 [Source:HGNC Symbol;Acc:HGNC:25571]	0.0434437	0.954454	NA	NA	-0.455608	0.999813	GO:0005737,GO:0003743,GO:0006412,GO:0006413,GO:0001732,GO:0002183,GO:0005852,GO:0016282,GO:0033290,GO:0031369,GO:0071541
	ENSGALG00000011472	ribosomal protein L37a [Source:NCBI gene;Acc:769981]	1.1635	0.0135724	0.770101	0.387548	-0.454977	0.999813	GO:0016491,GO:0003857,GO:0005102,GO:0016508,GO:0042803,GO:0044594,GO:0000038,GO:0006635,GO:0008209,GO:0008210,GO:0036111,GO:0036112,GO:0060009,GO:0005777,GO:0055114
	ENSGALG00000027786	suppressor of cytokine signaling 3 [Source:NCBI gene;Acc:395299]	0.202449	0.772077	-0.226158	0.83119	-0.454545	0.999813	GO:0007165,GO:0005096,GO:0043547
TNIP1	ENSGALG00000004496	TNFAIP3 interacting protein 1 [Source:HGNC Symbol;Acc:HGNC:16903]	1.55386	0.00566455	1.10836	0.0988224	-0.453958	0.999813	GO:0016020,GO:0016021,GO:0007275,GO:0030425,GO:0005886,GO:0004888,GO:0007166,GO:0007224,GO:0005929,GO:0007417,GO:0005113,GO:0008144,GO:0000122,GO:0001503,GO:0001570,GO:0001649,GO:0001701,GO:0001708,GO:0001755,GO:0001947,GO:0002052,GO:0002053,GO:0003007,GO:0003140,GO:0003323,GO:0007228,GO:0007368,GO:0007371,GO:0007389,GO:0007494,GO:0008284,GO:0009952,GO:0009953,GO:0010468,GO:0010628,GO:0010629,GO:…
	ENSGALG00000015783	inner membrane mitochondrial protein [Source:NCBI gene;Acc:422912]	0.818214	0.101457	0.376811	0.736144	-0.453269	0.999813	GO:0016020,GO:0016021,GO:0007155,GO:0007229,GO:0008305,GO:0002020,GO:0046982,GO:0001764,GO:0007613,GO:0017015,GO:0030111,GO:0030324,GO:0030510,GO:0035024,GO:0035640,GO:0043588,GO:0048333,GO:0072006,GO:0097062,GO:0097205,GO:1903078,GO:0005886,GO:0009897,GO:0009986,GO:0016323,GO:0031527,GO:0034667,GO:0043235,GO:0045202,GO:0060076,GO:0071438,GO:0071944,GO:0097060
	ENSGALG00000006001	pre-mRNA processing factor 6 [Source:HGNC Symbol;Acc:HGNC:15860]	0.707021	0.159612	0.260857	0.81182	-0.450783	0.999813	GO:0005524,GO:0005737,GO:0003723,GO:0000166,GO:0000287,GO:0004826,GO:0006432,GO:0051290,GO:0009328
	ENSGALG00000012998	Wnt family member 5B [Source:NCBI gene;Acc:418154]	1.13959	0.0195051	0.740465	0.259862	-0.450664	0.999813	GO:0008092,GO:0005856,GO:0003779,GO:0019904,GO:0042803,GO:0051117,GO:0008360,GO:0008361,GO:0010628,GO:0030033,GO:0030335,GO:0032231,GO:0034111,GO:0034260,GO:0043087,GO:0045176,GO:0045184,GO:0045792,GO:0061028,GO:0072659,GO:0097067,GO:1900027,GO:1900087,GO:1902115,GO:1902966,GO:1903364,GO:1903392,GO:2000643,GO:0001726,GO:0005886,GO:0005902,GO:0005925,GO:0016324,GO:0030027,GO:0030175,GO:0030864,GO:…
	ENSGALG00000027905	cysteine and serine rich nuclear protein 1 [Source:HGNC Symbol;Acc:HGNC:14300]	0.0073648	0.995961	-0.409643	0.668926	-0.450633	0.999813	GO:0000166,GO:0005524,GO:0016020,GO:0016021,GO:0016787,GO:0000287,GO:0004012,GO:0015914,GO:0045332,GO:0005886,GO:0005783,GO:0005802,GO:0055037,GO:0002329,GO:0045579
	ENSGALG00000013207	catenin alpha like 1 [Source:HGNC Symbol;Acc:HGNC:2512]	0.700428	0.171802	0.259459	0.792215	-0.449759	0.999813	GO:0005576,GO:0010951,GO:0010466,GO:0004867,GO:0030414,GO:0030512,GO:0048019,GO:0050431,GO:1900116,GO:0001501,GO:0032091,GO:0043392,GO:0048747,GO:0060021
	ENSGALG00000041266	calponin 1 [Source:NCBI gene;Acc:396522]	0.752962	0.120913	0.34391	0.75888	-0.449501	0.999813	GO:0016020,GO:0016787,GO:0003824,GO:0006629,GO:0016021,GO:0004553,GO:0008152,GO:0016798,GO:0004348,GO:0006680,GO:0008422,GO:0016139,GO:0008206,GO:0021954
	ENSGALG00000006785	interferon regulatory factor 1 [Source:NCBI gene;Acc:396384]	0.712837	0.139326	0.298576	0.77414	-0.448424	0.999813	GO:0016020,GO:0016021,GO:0042765,GO:0016255,GO:0003923
	ENSGALG00000029897	ribosomal protein L30 [Source:NCBI gene;Acc:425416]	1.09981	0.0142041	0.67477	0.380635	-0.444476	0.999813	GO:0005634,GO:0005730,GO:0005829
	ENSGALG00000005966	Sec61 translocon alpha 1 subunit [Source:HGNC Symbol;Acc:HGNC:18276]	0.519728	0.28543	0.136237	0.90959	-0.443171	0.999813	GO:0005615,GO:0005576,GO:0007275,GO:0005887,GO:0030154,GO:0007399,GO:0030215,GO:0038191,GO:0045499,GO:0001755,GO:0030335,GO:0048843,GO:0050919,GO:0071526
	ENSGALG00000033789	heat shock protein 90 beta family member 1 [Source:NCBI gene;Acc:374163]	0.986182	0.0193334	0.569674	0.359391	-0.443065	0.999813	GO:0005737,GO:0031415,GO:0017196,GO:0016407,GO:0043022,GO:0006474,GO:0043066,GO:0045893,GO:0050821,GO:0005634,GO:0005667,GO:0005829
	ENSGALG00000008661	cysteine rich angiogenic inducer 61 [Source:NCBI gene;Acc:429089]	1.18368	0.0243672	0.776862	0.145961	-0.440675	0.999813	GO:0016020,GO:0016021,GO:0006888,GO:0005793,GO:0006890,GO:0005654,GO:0043231
	ENSGALG00000034004	tripartite motif containing 3 [Source:HGNC Symbol;Acc:HGNC:10064]	0.708978	0.341876	0.352791	0.756709	-0.440672	0.999813	GO:0046872,GO:0005634,GO:0000122,GO:0001222,GO:0003714,GO:0035091,GO:0045892,GO:0005654,GO:0016580,GO:0017053,GO:0070822
	ENSGALG00000001992	pyruvate kinase M1/2 [Source:NCBI gene;Acc:396456]	0.906905	0.0281123	0.516401	0.393794	-0.439967	0.999813	GO:0000123,GO:0044545,GO:0035035,GO:0043995,GO:0043996,GO:0046972,GO:0043981,GO:0043982,GO:0043984,GO:0005634,GO:0005654,GO:0071339
	ENSGALG00000007711	ribosomal protein L4 [Source:NCBI gene;Acc:415551]	1.13493	0.00565382	0.734624	0.21093	-0.439025	0.999813	GO:0016020,GO:0016021,GO:0005509,GO:0016787,GO:0003824,GO:0005783,GO:0008152,GO:0016798,GO:0004571,GO:0006491,GO:0030433,GO:0036508,GO:0036509,GO:1904380,GO:1904382,GO:0044322
	ENSGALG00000026613		1.09524	0.0195051	0.684736	0.320237	-0.438452	0.999813	GO:0003824,GO:0009435,GO:0004514,GO:0042802,GO:0047280,GO:0007623,GO:0032922,GO:0045944,GO:0051770,GO:0005737,GO:0016607,GO:0030054
	ENSGALG00000012747	neural precursor cell expressed, developmentally down-regulated 9 [Source:HGNC Symbol;Acc:HGNC:7733]	0.226042	0.738313	-0.19163	0.890323	-0.437925	0.999813	GO:0016301,GO:0016740,GO:0016310,GO:0005622,GO:0046854,GO:0048015,GO:0005737,GO:0016020,GO:0004430
	ENSGALG00000039037	phosphatidylinositol binding clathrin assembly protein [Source:HGNC Symbol;Acc:HGNC:15514]	0.972542	0.0371707	0.571987	0.530526	-0.437687	0.999813	GO:0005737,GO:0003779,GO:0005856,GO:0015629,GO:0030041,GO:0030833,GO:0034314,GO:0005885,GO:0005200,GO:0019899,GO:0030674,GO:0051015
	ENSGALG00000036774	ribosomal protein L17 [Source:NCBI gene;Acc:426845]	1.21973	0.0135724	0.839181	0.23647	-0.437008	0.999813	GO:0003677,GO:0005634,GO:0006351,GO:0006355,GO:0003700,GO:0006366,GO:0014886,GO:0005654,GO:0005829
	ENSGALG00000000703	solute carrier family 45 member 3 [Source:HGNC Symbol;Acc:HGNC:8642]	-0.732384	0.375562	-1.13154	0.318359	-0.436916	0.999813	GO:0043065,GO:0030308,GO:0010469,GO:0008083
	ENSGALG00000006180	solute carrier family 9 member A6 [Source:HGNC Symbol;Acc:HGNC:11079]	0.294039	0.683051	-0.10843	0.93848	-0.436659	0.999813	GO:0000166,GO:0005524,GO:0005737,GO:0005856,GO:0005886,GO:0097433,GO:0005925
	ENSGALG00000013886	low density lipoprotein receptor class A domain containing 4 [Source:NCBI gene;Acc:421044]	-0.584166	0.303563	-0.981888	0.188036	-0.434805	0.999813	GO:0005524,GO:0035562,GO:0005654,GO:0043231
	ENSGALG00000008022	TAP binding protein [Source:NCBI gene;Acc:417048]	0.881003	0.100561	0.485276	0.582153	-0.434272	0.999813	-
	ENSGALG00000028318	cyclin dependent kinase inhibitor 1A [Source:NCBI gene;Acc:378914]	0.155556	0.843454	-0.249597	0.822528	-0.434174	0.999813	GO:0005524,GO:0015937,GO:0016310,GO:0004594,GO:0019842,GO:0042803,GO:1905502,GO:0005737,GO:0005829
	ENSGALG00000001907	WAPL cohesin release factor [Source:NCBI gene;Acc:423608]	0.531438	0.34444	0.115987	0.925974	-0.433831	0.999813	GO:0005634,GO:0003676,GO:0003723,GO:0008270,GO:0000398,GO:0005681,GO:0006397,GO:0005654,GO:0071013
	ENSGALG00000002189	sorting nexin 1 [Source:HGNC Symbol;Acc:HGNC:11172]	1.07438	0.0323298	0.735446	0.416194	-0.433187	0.999813	GO:0016020,GO:0016021,GO:0005783,GO:0016236,GO:0030308,GO:0005794,GO:0005829
	ENSGALG00000007434	rhomboid 5 homolog 1 [Source:HGNC Symbol;Acc:HGNC:20561]	0.317797	0.619164	-0.0802293	0.949974	-0.432313	0.999813	GO:0016020,GO:0016021,GO:0046872,GO:0005886,GO:0006955
	ENSGALG00000030162	IQ motif containing GTPase activating protein 1 [Source:HGNC Symbol;Acc:HGNC:6110]	0.340772	0.598233	-0.0573635	0.966583	-0.432311	0.999813	GO:0016020,GO:0016021,GO:0003779,GO:0051015,GO:0090286,GO:0005635,GO:0034993,GO:0007097,GO:0021817,GO:0030335,GO:0031022,GO:0051642,GO:1902017,GO:0005634,GO:0005737,GO:0005739,GO:0005925,GO:0016235,GO:0016529,GO:0030016,GO:0030018,GO:0031258,GO:0031527,GO:0031965,GO:0031981,GO:0045111
	ENSGALG00000005869	coatomer protein complex subunit gamma 1 [Source:NCBI gene;Acc:416014]	0.835731	0.0706527	0.440699	0.586634	-0.432143	0.999813	GO:0000166,GO:0005524,GO:0016887,GO:0003774,GO:0007018,GO:0008017,GO:0005874,GO:0003777,GO:0005871,GO:0042802,GO:0007028,GO:0032230,GO:0035617,GO:0042391,GO:0043268,GO:0047496,GO:0051642,GO:0071346,GO:0072383,GO:1903078,GO:0005737,GO:0005815,GO:0005829,GO:0030139,GO:0031982,GO:0035253,GO:0043005,GO:0043227,GO:0045335
	ENSGALG00000012229	ribosomal protein S29 [Source:NCBI gene;Acc:776054]	0.924618	0.0457842	0.581268	0.539899	-0.431823	0.999813	GO:0000166,GO:0005524,GO:0006541,GO:0008652,GO:0004066,GO:0006529,GO:0042149,GO:0043066,GO:0045931,GO:0005829
	ENSGALG00000005357	coatomer protein complex subunit beta 2 [Source:HGNC Symbol;Acc:HGNC:2232]	0.774043	0.0961024	0.435299	0.618791	-0.431554	0.999813	GO:0000976,GO:0019900,GO:0019901,GO:0035257,GO:0071949,GO:0006606,GO:0007623,GO:0019915,GO:0032868,GO:0032922,GO:0042593,GO:0042752,GO:0042754,GO:0043153,GO:0045892,GO:2000323,GO:2000850,GO:0005634,GO:0005739,GO:0005829,GO:0016607
	ENSGALG00000030411	proteasome subunit alpha 7 [Source:NCBI gene;Acc:395318]	0.674305	0.187112	0.274638	0.772108	-0.430744	0.999813	GO:0000166,GO:0016020,GO:0007165,GO:0005525,GO:0003924,GO:1903508,GO:0003713,GO:0019003,GO:0030336,GO:0031954,GO:0032486,GO:0061097,GO:0090557,GO:0005737,GO:0005829,GO:0005886,GO:0005923,GO:0044291,GO:0055037,GO:0055038
	ENSGALG00000013369	nicalin [Source:NCBI gene;Acc:426048]	0.294806	0.601598	-0.0909305	0.938507	-0.430316	0.999813	GO:0016020,GO:0016021,GO:0006487,GO:0006874,GO:0032472,GO:0035751,GO:0005765,GO:0005794,GO:0010008,GO:0032588,GO:0043231
	ENSGALG00000011570	interleukin enhancer binding factor 2 [Source:HGNC Symbol;Acc:HGNC:6037]	1.06656	0.0224339	0.6891	0.391757	-0.428599	0.999813	GO:0006120,GO:0005747,GO:0016020,GO:0055114,GO:0005739,GO:0005743,GO:0070469,GO:0044877,GO:0032981,GO:0005758
IL8L1	ENSGALG00000011668	interleukin 8-like 1 [Source:NCBI gene;Acc:395872]	-2.65806	6.86018e-05	NA	NA	-0.428097	0.999813	-
	ENSGALG00000001325	cytochrome P450, family 1, subfamily A, polypeptide 1 [Source:NCBI gene;Acc:396052]	0.0982014	0.914777	NA	NA	-0.42726	0.999813	-
	ENSGALG00000008144	coatomer protein complex subunit gamma 2 [Source:HGNC Symbol;Acc:HGNC:2237]	-0.0880395	0.90111	-0.501529	0.59705	-0.426968	0.999813	GO:0004672,GO:0046777,GO:0005829,GO:0009506
	ENSGALG00000014716	interleukin 6 signal transducer [Source:NCBI gene;Acc:395684]	0.0723331	0.921364	-0.322937	0.751869	-0.42601	0.999813	GO:0000166,GO:0005524,GO:0031072,GO:0051219,GO:0007369,GO:0009792,GO:0048568
	ENSGALG00000002644	ribosomal protein L10a [Source:HGNC Symbol;Acc:HGNC:10299]	1.10181	0.0100564	0.743089	0.286206	-0.424551	0.999813	GO:0016020,GO:0004725,GO:0016787,GO:0016791,GO:0016311,GO:0035335,GO:0005737,GO:0005829,GO:0006629,GO:0005768,GO:0031901,GO:0004438,GO:0052629,GO:0046856,GO:0042803,GO:0052866,GO:0031642,GO:0032288,GO:0046488,GO:0046855,GO:0048666,GO:0051262,GO:0060304,GO:0005634,GO:0005774,GO:0043231
	ENSGALG00000035397	N-myc downstream regulated 1 [Source:HGNC Symbol;Acc:HGNC:7679]	0.483337	0.439513	0.0391492	0.983358	-0.424309	0.999813	GO:0045454,GO:0005623
	ENSGALG00000016392	ribosomal protein S7 [Source:HGNC Symbol;Acc:HGNC:10440]	1.20159	0.00380887	0.825286	0.207157	-0.422322	0.999813	GO:0005524,GO:0003676,GO:0006413,GO:0003743,GO:0004004
RPL22	ENSGALG00000000719	ribosomal protein L22 [Source:NCBI gene;Acc:373937]	1.43111	0.00565382	1.08458	0.132648	-0.421851	0.999813	GO:0016020,GO:0016021,GO:0005887,GO:0005789,GO:0006886,GO:0006888,GO:0005783,GO:0070973
	ENSGALG00000006805	phospholipid scramblase 1 [Source:HGNC Symbol;Acc:HGNC:9092]	-0.530519	0.319487	-0.921147	0.22719	-0.421148	0.999813	GO:0004842,GO:0016567,GO:0032465,GO:0035853,GO:0005827,GO:0031463
UBE2J1	ENSGALG00000015775	ubiquitin conjugating enzyme E2 J1 [Source:NCBI gene;Acc:395528]	-1.96748	0.000195133	NA	NA	-0.420951	0.999813	GO:0016740,GO:0016020,GO:0016021,GO:0016757,GO:0000139,GO:0005794,GO:0006486,GO:0030246,GO:0004653,GO:0018242,GO:0018243
RPL3	ENSGALG00000012172	ribosomal protein L3 [Source:NCBI gene;Acc:418016]	1.40329	0.000686396	1.0172	0.0645431	-0.420541	0.999813	GO:0005509,GO:0046872,GO:0042127,GO:0042803,GO:0044548,GO:0048306,GO:0001726,GO:0005634,GO:0005737
	ENSGALG00000004364	ABR, RhoGEF and GTPase activating protein [Source:HGNC Symbol;Acc:HGNC:81]	-0.200182	0.788017	-0.544869	0.642358	-0.420336	0.999813	GO:0016020,GO:0016021,GO:0005794,GO:0030144,GO:0006487
	ENSGALG00000002121	pleckstrin homology domain containing N1 [Source:HGNC Symbol;Acc:HGNC:25284]	-0.655723	0.37348	-1.06032	0.22227	-0.41945	0.999813	GO:0005524,GO:0005737,GO:0008641,GO:0019781,GO:0045116,GO:0016881,GO:0042802,GO:0046982,GO:0000278,GO:0007113,GO:0051726,GO:0005634
	ENSGALG00000002818	vesicle amine transport 1 [Source:HGNC Symbol;Acc:HGNC:16919]	0.806608	0.128309	0.417048	0.67867	-0.41935	0.999813	GO:0005737,GO:0061630,GO:0008270,GO:0016567,GO:0000151,GO:0030163,GO:0071596,GO:0004842,GO:0070728,GO:0006511,GO:0032007,GO:0071233,GO:0000502
	ENSGALG00000002797	phosphogluconate dehydrogenase [Source:NCBI gene;Acc:419450]	0.92696	0.0464192	0.528692	0.530526	-0.418868	0.999813	GO:0000166,GO:0005525,GO:0003924,GO:0060271,GO:0032947,GO:0000281,GO:0000921,GO:0005940,GO:0015630,GO:0031105,GO:0032160,GO:0051301,GO:0005634,GO:0005737,GO:0005930,GO:0032391,GO:0097227,GO:0097730
	ENSGALG00000017129	Sin3A associated protein 18 [Source:NCBI gene;Acc:374206]	0.690074	0.197021	0.346259	0.744019	-0.418768	0.999813	-
	ENSGALG00000005622	ADP ribosylation factor 4 [Source:HGNC Symbol;Acc:HGNC:655]	0.640342	0.184239	0.267863	0.780993	-0.418472	0.999813	GO:0006888,GO:0000139,GO:0048208,GO:0042802,GO:0070971,GO:0005737
	ENSGALG00000011076	spectrin repeat containing nuclear envelope family member 3 [Source:HGNC Symbol;Acc:HGNC:19861]	-0.0913121	0.909185	-0.474619	0.687149	-0.418372	0.999813	GO:0000166,GO:0005524,GO:0016020,GO:0016021,GO:0016787,GO:0005768,GO:0005886,GO:0000287,GO:0004012,GO:0015914,GO:0045332,GO:0005802,GO:0006897,GO:0006890,GO:0005769,GO:0048471,GO:0055037
	ENSGALG00000039288	RNA binding motif protein 10 [Source:NCBI gene;Acc:415947]	0.354554	0.54538	-0.0240083	0.987343	-0.418071	0.999813	GO:0000166,GO:0005524,GO:0004672,GO:0004674,GO:0006468,GO:0032212,GO:0051973,GO:1904355,GO:0005654
	ENSGALG00000014800	ATPase H+ transporting V1 subunit A [Source:NCBI gene;Acc:395821]	0.140065	0.822619	-0.252069	0.800247	-0.417763	0.999813	GO:0005634,GO:0003676,GO:0006355,GO:0008134,GO:0000122,GO:0001701,GO:0001833,GO:0001843,GO:0003281,GO:0007507,GO:0009888,GO:0019827,GO:0021915,GO:0030326,GO:0045944,GO:0000792,GO:0005654,GO:0032991,GO:0043231
	ENSGALG00000014869	nicotinamide nucleotide transhydrogenase [Source:HGNC Symbol;Acc:HGNC:7863]	-0.577475	0.290485	-0.946208	0.208372	-0.417252	0.999813	GO:0016020,GO:0016021,GO:0005887,GO:0055085,GO:0005328,GO:0015293,GO:0006836,GO:0003333,GO:0005283,GO:1903825,GO:0005886,GO:0098793,GO:0015187,GO:0015816,GO:0061537
	ENSGALG00000010074	lysine demethylase 4A [Source:NCBI gene;Acc:424571]	0.525018	0.333148	0.127911	0.929481	-0.41604	0.999813	GO:0005886,GO:0007015,GO:0007219
PFKFB3	ENSGALG00000040369	6-phosphofructo-2-kinase/fructose-2,6-biphosphatase 3 [Source:HGNC Symbol;Acc:HGNC:8874]	-3.11339	1.14712e-10	-3.48864	2.46903e-13	-0.41565	0.999813	GO:0016020,GO:0016021,GO:0005887,GO:0042802,GO:0050501,GO:0001570,GO:0008284,GO:0030212,GO:0030213,GO:0030335,GO:0036120,GO:0036302,GO:0045226,GO:0060349,GO:0071347,GO:0071356,GO:0071498,GO:0085029,GO:0090500,GO:1900625,GO:0005737
	ENSGALG00000014682	calpastatin [Source:NCBI gene;Acc:427121]	0.492527	0.30494	0.117007	0.918359	-0.415301	0.999813	GO:0016020,GO:0016021,GO:0015031,GO:0005783,GO:0005789,GO:0030176,GO:0006620
	ENSGALG00000001405	interferon regulatory factor 6 [Source:HGNC Symbol;Acc:HGNC:6121]	1.1458	0.0247981	0.740987	0.333327	-0.414806	0.999813	GO:0005515
	ENSGALG00000002262	eukaryotic translation termination factor 1 [Source:HGNC Symbol;Acc:HGNC:3477]	0.128328	0.843454	-0.249865	0.809991	-0.41407	0.999813	GO:0005509,GO:0005737,GO:0016020,GO:0003779,GO:0005874,GO:0005198,GO:0008017,GO:0015629,GO:0042060,GO:0045104,GO:0051011,GO:0051015,GO:0030334,GO:0032886,GO:0043001,GO:0045773,GO:0051893,GO:0005794,GO:0005886,GO:0032587
	ENSGALG00000016781	mitogen-activated protein kinase kinase kinase kinase 4 [Source:HGNC Symbol;Acc:HGNC:6866]	0.435043	0.443535	0.038013	0.973887	-0.413583	0.999813	-
	ENSGALG00000039300	nuclear factor of activated T-cells 5 [Source:NCBI gene;Acc:415866]	-0.786472	0.18892	-1.13896	0.140647	-0.412614	0.999813	-
	ENSGALG00000033293	ArfGAP with coiled-coil, ankyrin repeat and PH domains 3 [Source:NCBI gene;Acc:419420]	0.60669	0.306453	0.213068	0.869478	-0.412312	0.999813	GO:0016740,GO:0003824,GO:0016746,GO:0005739,GO:0006635,GO:0016747,GO:0003988,GO:0071456,GO:1901029,GO:1902109
	ENSGALG00000026809	seryl-tRNA synthetase [Source:NCBI gene;Acc:426697]	0.3542	0.514156	0.00774839	0.993339	-0.411369	0.999813	GO:0000166,GO:0005524,GO:0004672,GO:0004674,GO:0006468,GO:0000902,GO:0007030,GO:0018105,GO:0032436,GO:0045104,GO:0090090,GO:1904424,GO:0005813,GO:0005829,GO:0005847,GO:0016607,GO:0030877,GO:0036064,GO:0045095,GO:1990904,GO:0016301,GO:0016740,GO:0016310,GO:0005634,GO:0005737,GO:0005856,GO:0016055,GO:0005694,GO:0007049,GO:0051301,GO:0018107,GO:0005815,GO:0042995,GO:0000776,GO:0000777,GO:0000775
	ENSGALG00000004659	zyg-11 related cell cycle regulator [Source:HGNC Symbol;Acc:HGNC:30960]	-0.114526	0.877307	-0.483123	0.613307	-0.41002	0.999813	GO:0005576
KIDINS220	ENSGALG00000016409	kinase D interacting substrate 220 [Source:HGNC Symbol;Acc:HGNC:29508]	-1.08419	0.0529512	-1.44474	0.0529354	-0.409735	0.999813	GO:0005634,GO:0005737,GO:0006511,GO:0043161,GO:0031625,GO:0030162,GO:0031397,GO:0031463
	ENSGALG00000030280	poly(A) binding protein cytoplasmic 1 [Source:NCBI gene;Acc:430997]	0.741767	0.102997	0.38121	0.601902	-0.409691	0.999813	GO:0016787,GO:0005634,GO:0005737,GO:0008233,GO:0006508,GO:0004298,GO:0051603,GO:0000502,GO:0005839,GO:0019773,GO:0043161,GO:0006511,GO:0004175,GO:0010498,GO:0010499,GO:0000932
	ENSGALG00000008403	PHD finger protein 21A [Source:NCBI gene;Acc:423199]	0.480452	0.514156	NA	NA	-0.409191	0.999813	GO:0009791,GO:0014819,GO:0021540,GO:0021678,GO:0036343,GO:0048593,GO:0050890,GO:0005737,GO:0016607
	ENSGALG00000010702	adenylosuccinate synthase [Source:NCBI gene;Acc:428579]	0.950407	0.0536294	0.589738	0.536484	-0.40895	0.999813	GO:0016020,GO:0016021,GO:1902600,GO:0015295,GO:0008521,GO:0015876
	ENSGALG00000032618	dual specificity phosphatase 5 [Source:HGNC Symbol;Acc:HGNC:3071]	0.0453407	0.952696	-0.324442	0.677463	-0.408235	0.999813	GO:0005507,GO:0016641,GO:0055114,GO:0004720,GO:0001568,GO:0007507,GO:0030199,GO:0030324,GO:0035904,GO:0048251,GO:0048514,GO:0005576,GO:0005581,GO:0031012
	ENSGALG00000006542	extended synaptotagmin 2 [Source:HGNC Symbol;Acc:HGNC:22211]	0.724721	0.112144	0.356288	0.699384	-0.408179	0.999813	GO:0006402,GO:0030014,GO:0017148,GO:0000932,GO:0030015,GO:0005154,GO:0019900,GO:0019904,GO:0042803,GO:0019221,GO:0033138,GO:0033147,GO:0045742,GO:2000327,GO:0032991
	ENSGALG00000001558	Mov10 RISC complex RNA helicase [Source:NCBI gene;Acc:419872]	-0.0528067	0.937888	-0.426603	0.555912	-0.407758	0.999813	GO:0005634,GO:0003677,GO:0006366,GO:0046872,GO:0007165,GO:0000978,GO:0001077,GO:0006355,GO:0003700,GO:0043565,GO:0008270,GO:0003713,GO:0045893,GO:0048468,GO:0007507,GO:0009887,GO:0009888,GO:0048646,GO:0000976,GO:0001822,GO:0008285,GO:0000790,GO:0007411,GO:0031929,GO:0045944,GO:0044212,GO:0045892,GO:0070888,GO:0005515,GO:0000977,GO:0000987,GO:0001078,GO:0001158,GO:0003712,GO:0005134,GO:0008134,GO:…
	ENSGALG00000037486	SUMO1 activating enzyme subunit 1 [Source:HGNC Symbol;Acc:HGNC:30660]	0.165328	0.788597	-0.159528	0.913386	-0.407056	0.999813	GO:0003677,GO:0005634,GO:0016817,GO:0003684,GO:0006310,GO:0071480,GO:0004003,GO:0000723,GO:0032508,GO:0042162,GO:0000784,GO:0006303,GO:0043564,GO:0003691,GO:0003723,GO:0008022,GO:0031625,GO:0044212,GO:0044877,GO:0051575,GO:0002218,GO:0006302,GO:0006974,GO:0008283,GO:0032212,GO:0045860,GO:0045892,GO:0048660,GO:0050769,GO:0060218,GO:0071481,GO:1904430,GO:1990830,GO:0005654,GO:0005737,GO:0005886,GO:…
	ENSGALG00000008220	basic leucine zipper and W2 domains 1 [Source:NCBI gene;Acc:424073]	1.01285	0.0187709	0.621316	0.341805	-0.406395	0.999813	GO:0016020,GO:0005623,GO:0005743,GO:0007155,GO:0005886,GO:0005737,GO:0005198,GO:0003779,GO:0051015,GO:0005856,GO:0030054,GO:0015629,GO:0042803,GO:0031594,GO:0005912,GO:0005515,GO:0030334,GO:0005925,GO:0017166,GO:0001725,GO:0042383,GO:0005903,GO:0005915,GO:0090636,GO:0090637,GO:1990357,GO:0051393,GO:0008013,GO:0045294,GO:0045296,GO:0051371,GO:0097110,GO:0002009,GO:0030032,GO:0034333,GO:0090136,GO:…
	ENSGALG00000017199	mastermind like transcriptional coactivator 2 [Source:HGNC Symbol;Acc:HGNC:16259]	-0.0808977	0.922878	-0.42979	0.731281	-0.405958	0.999813	GO:0030496,GO:0072686,GO:0007346,GO:0019900
	ENSGALG00000006355	SPT2 chromatin protein domain containing 1 [Source:NCBI gene;Acc:423083]	0.610282	0.378882	0.230422	0.873987	-0.405031	0.999813	GO:0030544,GO:0051087,GO:0051787,GO:0002377,GO:0030183,GO:0030433,GO:0034976,GO:0005783,GO:0005788
	ENSGALG00000008236	proteasome 26S subunit, ATPase 2 [Source:NCBI gene;Acc:417716]	0.701558	0.152683	0.342412	0.736131	-0.404265	0.999813	GO:0016740,GO:0016746,GO:0005777,GO:0004092,GO:0005102,GO:0019254,GO:0005739
	ENSGALG00000016481	pumilio RNA binding family member 2 [Source:NCBI gene;Acc:421961]	0.667197	0.213841	0.301957	0.749575	-0.40402	0.999813	GO:0016787,GO:0005634,GO:0005737,GO:0008233,GO:0006508,GO:0004298,GO:0051603,GO:0000502,GO:0005839,GO:0043161,GO:0004175,GO:0010498,GO:0010499,GO:0005654,GO:0005829
	ENSGALG00000004304	transcription factor 12 [Source:NCBI gene;Acc:396334]	0.606653	0.174537	0.259264	0.745406	-0.40353	0.999813	GO:0016020,GO:0016021,GO:0005886,GO:0007275,GO:0043473,GO:0016328
	ENSGALG00000005674	ubiquitin specific peptidase 10 [Source:NCBI gene;Acc:415817]	0.446238	0.395249	0.0608187	0.966489	-0.403247	0.999813	GO:0016020,GO:0016021,GO:0000139,GO:0017134,GO:0010955,GO:0030512,GO:0032330,GO:0060349,GO:0005794,GO:0031012
	ENSGALG00000002762	UHRF1 binding protein 1 [Source:HGNC Symbol;Acc:HGNC:21216]	-0.439612	0.564121	NA	NA	-0.401145	0.999813	GO:0003676,GO:0003723,GO:0005730,GO:1990904
TMEM66	ENSGALG00000011395	store-operated calcium entry associated regulatory factor [Source:NCBI gene;Acc:422624]	-1.27673	0.00510286	-1.63029	0.00289059	-0.400717	0.999813	GO:0003676,GO:0003723,GO:0005634
	ENSGALG00000002229	F-box and WD repeat domain containing 11 [Source:NCBI gene;Acc:416181]	0.232657	0.741684	-0.131504	0.929481	-0.40052	0.999813	GO:0035091,GO:0016176,GO:0006801,GO:0043085,GO:0002020,GO:0005546,GO:0010314,GO:0032266,GO:0043325,GO:0070273,GO:0072593,GO:0072675,GO:0002102,GO:0005737
	ENSGALG00000027070	TIMP metallopeptidase inhibitor 2 [Source:NCBI gene;Acc:374178]	0.718919	0.158396	0.364657	0.665145	-0.399425	0.999813	GO:0016020,GO:0016021,GO:0055085,GO:0005548,GO:0015245,GO:0015293,GO:0051978,GO:0015908,GO:0021766,GO:0045056,GO:0051977,GO:0060856,GO:1990379,GO:0005887
	ENSGALG00000011863	DNA polymerase delta interacting protein 3 [Source:NCBI gene;Acc:417974]	0.0796309	0.913725	-0.298998	0.772973	-0.399218	0.999813	GO:0046872,GO:0005829,GO:0005886,GO:0005096,GO:0060271,GO:0043547,GO:0001786,GO:0005546,GO:0005547,GO:0061000,GO:0071803,GO:1903527,GO:0002102,GO:0031253,GO:0043197
	ENSGALG00000008038	splicing factor 3b subunit 1 [Source:HGNC Symbol;Acc:HGNC:10768]	0.478562	0.336498	0.101955	0.929481	-0.398831	0.999813	-
	ENSGALG00000004965	solute carrier family 27 member 4 [Source:HGNC Symbol;Acc:HGNC:10998]	0.235106	0.749894	-0.134965	0.925686	-0.398288	0.999813	GO:0005737,GO:0003714,GO:1903507,GO:0008285,GO:0010468,GO:0042809,GO:0045671,GO:0045778,GO:0005829
	ENSGALG00000030384	kinesin light chain 4 [Source:NCBI gene;Acc:769965]	0.451715	0.383982	0.0894836	0.940642	-0.39783	0.999813	-
	ENSGALG00000001501	mitogen-activated protein kinase 1 [Source:NCBI gene;Acc:373953]	0.968871	0.0341007	0.587676	0.478004	-0.39732	0.999813	GO:0000166,GO:0005524,GO:0003774,GO:0003779,GO:0016459,GO:0019904,GO:0010923,GO:0051641,GO:0005903,GO:0030424,GO:0043005,GO:0043025,GO:0043209
ITGB5	ENSGALG00000029766	integrin subunit beta 5 [Source:NCBI gene;Acc:395142]	1.47778	0.00357414	1.11662	0.0938551	-0.397065	0.999813	GO:0005634,GO:0005737,GO:0046983,GO:0003700,GO:0008134,GO:0030182,GO:0051726,GO:0045892,GO:0060173,GO:0001085,GO:0007623,GO:0010628,GO:0035988,GO:0007420,GO:0043392,GO:0045665,GO:0043425,GO:0048663,GO:0044325,GO:0000122,GO:0001656,GO:0001779,GO:0001966,GO:0002521,GO:0003139,GO:0003149,GO:0003166,GO:0003253,GO:0003415,GO:0007507,GO:0008344,GO:0009649,GO:0010629,GO:0014003,GO:0014029,GO:0014034,GO:…
	ENSGALG00000035360	exportin 6 [Source:HGNC Symbol;Acc:HGNC:19733]	-0.0962846	0.901618	-0.445427	0.684816	-0.397011	0.999813	GO:0005634,GO:0005737,GO:0005829,GO:0045732,GO:0008073,GO:0006595,GO:0043086,GO:0090316,GO:1902268
	ENSGALG00000042895	BCAR1, Cas family scaffold protein [Source:HGNC Symbol;Acc:HGNC:971]	0.592638	0.360083	0.27151	0.833709	-0.39628	0.999813	-
	ENSGALG00000012105	exocyst complex component 5 [Source:NCBI gene;Acc:423549]	-0.617669	0.305921	-0.960067	0.232486	-0.395759	0.999813	-
	ENSGALG00000037953	tubulin alpha-1A chain-like 1 [Source:NCBI gene;Acc:100859737]	-0.0177293	0.980369	-0.364044	0.59705	-0.395074	0.999813	GO:0000166,GO:0005524,GO:0016020,GO:0016021,GO:0016787,GO:0000287,GO:0004012,GO:0015914,GO:0045332,GO:0005886,GO:0005783,GO:0005802,GO:0055037
	ENSGALG00000004997	FLII, actin remodeling protein [Source:NCBI gene;Acc:416515]	0.277929	0.599502	-0.061174	0.95903	-0.394415	0.999813	GO:0016787,GO:0005634,GO:0005737,GO:0008233,GO:0006508,GO:0004298,GO:0051603,GO:0000502,GO:0005839,GO:0019773,GO:0043161,GO:0006511,GO:0004175,GO:0010498,GO:0010499,GO:0000932,GO:0005829,GO:0043231
	ENSGALG00000017185	transmembrane protein 123 [Source:NCBI gene;Acc:418984]	-0.753041	0.159612	NA	NA	-0.394254	0.999813	GO:0016787,GO:0005737,GO:0006508,GO:0008233,GO:0008234,GO:0006914,GO:0015031,GO:0004197,GO:0000045,GO:0004175,GO:0051697
	ENSGALG00000013569	Sec61 translocon beta subunit [Source:NCBI gene;Acc:420997]	0.403426	0.495673	0.0511591	0.96654	-0.392934	0.999813	GO:0000287,GO:0003875,GO:0030955,GO:0006464,GO:0051725,GO:0016020,GO:0016021
PSME4	ENSGALG00000008163	proteasome activator subunit 4 [Source:NCBI gene;Acc:421218]	-1.2094	0.0253246	-1.56265	0.0308323	-0.392777	0.999813	GO:0016020,GO:0016021,GO:0007156,GO:0007416,GO:0010842,GO:0060219,GO:0045202
	ENSGALG00000009678	potassium channel tetramerization domain containing 3 [Source:HGNC Symbol;Acc:HGNC:21305]	0.113587	0.885005	-0.256723	0.825013	-0.392738	0.999813	GO:0006811,GO:0046933,GO:0015986,GO:0099132,GO:0000275,GO:0045261,GO:0006754,GO:0016887,GO:0005753,GO:0043209
	ENSGALG00000012211	PDZ and LIM domain 5 [Source:NCBI gene;Acc:422699]	0.456305	0.324936	0.133057	0.903081	-0.389892	0.999813	GO:0000166,GO:0005524,GO:0016740,GO:0000209,GO:0006511,GO:0061631,GO:0043161,GO:0004842,GO:0031625,GO:0044257,GO:0070534,GO:0070936
	ENSGALG00000008864	FMR1 autosomal homolog 1 [Source:NCBI gene;Acc:424968]	0.385546	0.463816	0.0099264	0.997599	-0.389819	0.999813	GO:0003735,GO:0006412,GO:0005622,GO:0005840,GO:0005762,GO:0006390,GO:0045893,GO:0005739
	ENSGALG00000041491	atypical chemokine receptor 4 [Source:HGNC Symbol;Acc:HGNC:1611]	-0.304935	0.584899	-0.656872	0.412869	-0.389613	0.999813	GO:0005524,GO:0016887,GO:0007018,GO:0003777,GO:0030286,GO:0007368,GO:0007507,GO:0009953,GO:0016485,GO:0021522,GO:0030182,GO:0030326,GO:0030900,GO:0035721,GO:0045880,GO:0060271,GO:0060976,GO:0061512,GO:1905515,GO:0005930,GO:0031514,GO:0045177
	ENSGALG00000029175	ephrin B2 [Source:NCBI gene;Acc:395625]	-0.836275	0.159612	-1.15614	0.208662	-0.388743	0.999813	GO:0016740,GO:0004842,GO:0016567
	ENSGALG00000009723	formin 1 [Source:NCBI gene;Acc:386747]	0.130269	0.868856	-0.237435	0.846073	-0.388533	0.999813	GO:0003676,GO:0003723,GO:0007368,GO:0007507,GO:0090090
	ENSGALG00000001939	homeodomain interacting protein kinase 1 [Source:HGNC Symbol;Acc:HGNC:19006]	-0.0941178	0.903549	-0.444171	0.675036	-0.388499	0.999813	GO:0007165
	ENSGALG00000002982	solute carrier family 2 member 6 [Source:HGNC Symbol;Acc:HGNC:11011]	-0.470604	0.447928	-0.8277	0.270149	-0.38792	0.999813	GO:0001893,GO:0009617,GO:0009792
	ENSGALG00000039299	LIM and SH3 protein 1 [Source:NCBI gene;Acc:420002]	0.730626	0.0844236	0.401208	0.642358	-0.387442	0.999813	GO:0005634,GO:0005737,GO:0005886,GO:0007275,GO:0005911,GO:0045296,GO:0007043,GO:0098609,GO:0005913,GO:0016339
	ENSGALG00000015451	zinc finger protein 462 [Source:HGNC Symbol;Acc:HGNC:21684]	-0.559134	0.322513	-0.90066	0.208267	-0.386626	0.999813	-
	ENSGALG00000015339	ribosomal protein L24 [Source:NCBI gene;Acc:418401]	1.25273	0.00549583	0.916006	0.198392	-0.385283	0.999813	GO:0010469,GO:0005576,GO:0008083,GO:0006955,GO:0005125,GO:0005615,GO:0005143,GO:0042163,GO:0045513,GO:0046982,GO:0001916,GO:0002860,GO:0007050,GO:0008283,GO:0009615,GO:0010224,GO:0016477,GO:0032496,GO:0032609,GO:0032700,GO:0032729,GO:0032816,GO:0032946,GO:0034393,GO:0035711,GO:0035744,GO:0042102,GO:0042531,GO:0042832,GO:0045582,GO:0045785,GO:0045954,GO:0048662,GO:0050671,GO:0050830,GO:0051135,GO:…
	ENSGALG00000028005	growth arrest and DNA damage inducible gamma [Source:NCBI gene;Acc:429929]	0.410225	0.664411	NA	NA	-0.382518	0.999813	GO:0005634,GO:0005730,GO:0005840,GO:0014069,GO:0022627
	ENSGALG00000000129	transcription factor 25 [Source:HGNC Symbol;Acc:HGNC:29181]	0.0375856	0.961997	-0.318108	0.784541	-0.381644	0.999813	GO:0005509,GO:0005089,GO:0035023,GO:0006897,GO:1903861,GO:0005813
	ENSGALG00000024488	CD99 molecule (Xg blood group) [Source:NCBI gene;Acc:418662]	0.921913	0.0332446	0.598517	0.459297	-0.381471	0.999813	GO:0016020,GO:0016021,GO:0055114,GO:0003954,GO:0008137,GO:0016491,GO:0042773,GO:0005739,GO:0005743,GO:0005747,GO:0070469
MED14	ENSGALG00000016238	mediator complex subunit 14 [Source:HGNC Symbol;Acc:HGNC:2370]	-1.72246	0.00331232	-2.0447	0.0044295	-0.381211	0.999813	GO:0003677,GO:0006281
	ENSGALG00000002029	transmembrane protein 259 [Source:HGNC Symbol;Acc:HGNC:17039]	0.193918	0.783074	-0.139554	0.918018	-0.380125	0.999813	GO:0005813,GO:0005814,GO:0005829,GO:0005886,GO:0120103
	ENSGALG00000005002	voltage dependent anion channel 2 [Source:NCBI gene;Acc:395498]	0.953815	0.0257938	0.610359	0.357344	-0.380024	0.999813	GO:0000166,GO:0005524,GO:0004672,GO:0004674,GO:0006468,GO:0016301,GO:0016740,GO:0016310,GO:0005737,GO:0048365,GO:0023014,GO:0031098,GO:0032147,GO:0043408,GO:0019901,GO:0030296,GO:0031267,GO:0042802,GO:0018105,GO:0043066,GO:0046777,GO:0050731,GO:0060996,GO:0061098,GO:0071407,GO:2001238,GO:2001271,GO:0005829
	ENSGALG00000012272	transmembrane protein 184B [Source:NCBI gene;Acc:418027]	1.02017	0.0883484	0.682668	0.530294	-0.3792	0.999813	GO:0006355,GO:0003700
	ENSGALG00000002201	periplakin [Source:NCBI gene;Acc:408044]	0.991888	0.0596754	0.641375	0.389122	-0.378568	0.999813	GO:0042802,GO:0005622,GO:0005634,GO:0005737,GO:0005829
	ENSGALG00000001103	proteasome subunit beta 7 [Source:NCBI gene;Acc:378915]	0.175794	0.753292	-0.164128	0.8726	-0.378525	0.999813	GO:0035556,GO:0046872,GO:0005085,GO:0005089,GO:0035023,GO:0001784,GO:0005154,GO:0007264,GO:0008361,GO:0016477,GO:0030031,GO:0030032,GO:0043087,GO:0043552,GO:0005737,GO:0005886,GO:0005622
	ENSGALG00000037695	odd-skipped related transciption factor 2 [Source:NCBI gene;Acc:771523]	-0.374934	0.647034	-0.728738	0.528754	-0.377957	0.999813	GO:0016740,GO:0005634,GO:0006366,GO:0004402,GO:0016746,GO:0046872,GO:0006355,GO:0008270,GO:0003712,GO:0003713,GO:0016573,GO:0000123,GO:0000978,GO:0001085,GO:0001102,GO:0001228,GO:0002039,GO:0003677,GO:0003682,GO:0003684,GO:0004468,GO:0008013,GO:0008022,GO:0008134,GO:0016407,GO:0031490,GO:0033613,GO:0035257,GO:0050681,GO:0061920,GO:0097157,GO:0097677,GO:0140065,GO:0140068,GO:0140069,GO:0000122,GO:…
	ENSGALG00000001688	septin 5 [Source:NCBI gene;Acc:416778]	0.79761	0.119452	0.430189	0.637984	-0.377772	0.999813	GO:0005737,GO:0003723,GO:0006417,GO:0000932,GO:0007283,GO:0003730,GO:0008344,GO:0016441,GO:0048863,GO:0051726,GO:0061157,GO:2000637,GO:0035198,GO:0010608,GO:0035196,GO:0043488,GO:0051983,GO:1900246,GO:0005634,GO:0005654,GO:0005829,GO:0010494,GO:0016607
	ENSGALG00000031493	BCL2 antagonist/killer 1 [Source:NCBI gene;Acc:419912]	1.33987	0.0121425	0.995558	0.188036	-0.377474	0.999813	GO:0005634,GO:0003723,GO:0003725,GO:0003727,GO:0003677,GO:0017091,GO:0006468,GO:0017148,GO:0045071,GO:0045892,GO:0045893,GO:0005654,GO:0005730,GO:0005737,GO:0005739,GO:1990904
	ENSGALG00000026298	SERTA domain containing 2 [Source:NCBI gene;Acc:421276]	0.401026	0.514156	0.0676342	0.96654	-0.376868	0.999813	-
	ENSGALG00000032002	ribosomal protein L34 [Source:NCBI gene;Acc:422526]	0.934471	0.0404393	0.594462	0.423636	-0.376664	0.999813	GO:0003676,GO:0003723,GO:0006396,GO:0006874,GO:0044325,GO:0008285,GO:0051209,GO:0070886,GO:0005737,GO:0048471,GO:0005623
	ENSGALG00000042598	pumilio RNA binding family member 1 [Source:NCBI gene;Acc:419554]	0.318681	0.55742	-0.0276307	0.984491	-0.3764	0.999813	GO:0005509,GO:0005525,GO:0005829,GO:0001881,GO:0032456,GO:0034498,GO:0051260,GO:0055117,GO:0060271,GO:0072659,GO:0086036,GO:0090160,GO:1901387,GO:1903358,GO:1903779,GO:0005737,GO:0020018,GO:0030139,GO:0043209,GO:0048471,GO:0055038
	ENSGALG00000034655	aldehyde dehydrogenase 18 family member A1 [Source:NCBI gene;Acc:423976]	-0.594831	0.338384	-0.944231	0.222057	-0.375781	0.999813	GO:0016787,GO:0006470,GO:0004721,GO:0046982,GO:0008022,GO:0050811,GO:0007498,GO:0010719,GO:0071902,GO:0000159,GO:0000775,GO:0005737,GO:0005829,GO:0005886
	ENSGALG00000011950	aconitase 2 [Source:NCBI gene;Acc:374009]	0.354713	0.526245	0.00352242	0.996922	-0.375154	0.999813	-
	ENSGALG00000037067	eukaryotic translation initiation factor 3 subunit E [Source:NCBI gene;Acc:420272]	0.612524	0.226041	0.272636	0.776132	-0.375145	0.999813	GO:0005524,GO:0015991,GO:1902600,GO:0046034,GO:0033180,GO:0046961,GO:0006879,GO:0036295,GO:0005829,GO:0005886,GO:0005902,GO:0016324,GO:0043209
	ENSGALG00000004859	zinc finger NFX1-type containing 1 [Source:HGNC Symbol;Acc:HGNC:29271]	0.503474	0.361215	0.15904	0.873987	-0.374888	0.999813	GO:0016020,GO:0046872,GO:0005737,GO:0005829,GO:0008270,GO:0005783,GO:0006886,GO:0048471,GO:0006888,GO:0007030,GO:0005515,GO:0005096,GO:0043547,GO:0015031,GO:0090110,GO:0090114,GO:0000139,GO:0030127,GO:0003400,GO:0005789,GO:0008360,GO:0016192,GO:0012507,GO:0031410,GO:0016236,GO:0012505
	ENSGALG00000015286	sestrin 1 [Source:HGNC Symbol;Acc:HGNC:21595]	-0.0412162	0.954454	-0.37658	0.680993	-0.37461	0.999813	GO:0003676,GO:0003723,GO:0003729
	ENSGALG00000006049	serine/threonine kinase 26 [Source:NCBI gene;Acc:422231]	0.289399	0.605903	-0.0539447	0.966489	-0.374317	0.999813	GO:0016020,GO:0016021,GO:0070412,GO:0010991,GO:0030512,GO:0050699,GO:0060394,GO:0000139,GO:0010008,GO:0031901,GO:0043231
	ENSGALG00000000452	tumor necrosis factor receptor superfamily, member 10b [Source:NCBI gene;Acc:373904]	NA	NA	NA	NA	-0.373176	0.999813	-
	ENSGALG00000007664	proteasome 26S subunit, non-ATPase 1 [Source:NCBI gene;Acc:424926]	-0.197551	0.716645	-0.539918	0.427911	-0.372518	0.999813	GO:0004843,GO:0043161,GO:0016579,GO:0070628,GO:0008541,GO:0008237,GO:0061578,GO:0070536
	ENSGALG00000021128	fascin actin-bundling protein 1 [Source:NCBI gene;Acc:416485]	1.26519	0.00377748	0.929638	0.0954009	-0.372463	0.999813	GO:0003735,GO:0005762
	ENSGALG00000033328		0.388579	0.544713	0.0393733	0.978819	-0.372349	0.999813	GO:0007165,GO:0003779,GO:0006935,GO:0006952,GO:0005886
	ENSGALG00000005974	collagen type VI alpha 1 chain [Source:NCBI gene;Acc:396000]	0.0890963	0.898298	-0.237255	0.828276	-0.3721	0.999813	GO:0016020,GO:0016021,GO:0005524,GO:0008270,GO:0006508,GO:0004222,GO:0005743,GO:0008053,GO:0008237,GO:0007005,GO:0007409,GO:0007528,GO:0016485,GO:0016540,GO:0021675,GO:0034982,GO:0036444,GO:0040014,GO:0042407,GO:0042552,GO:0048747,GO:0051560,GO:0060013,GO:0005739,GO:0005745
	ENSGALG00000004871	ribosomal protein S24 [Source:NCBI gene;Acc:423726]	1.08848	0.0160832	0.750474	0.273788	-0.370048	0.999813	GO:0031625,GO:0007605,GO:0005829,GO:0005874
	ENSGALG00000000150	ribosomal protein L9 [Source:NCBI gene;Acc:425468]	0.878055	0.0433405	0.55115	0.448115	-0.368583	0.999813	GO:0007165,GO:0002755,GO:0043123,GO:0035325,GO:0070976,GO:0002238,GO:0006954,GO:0007166,GO:0009615,GO:0009682,GO:0010468,GO:0010628,GO:0016064,GO:0031663,GO:0032494,GO:0032496,GO:0032675,GO:0032680,GO:0032740,GO:0032747,GO:0032755,GO:0032760,GO:0042127,GO:0044130,GO:0045080,GO:0045351,GO:0046330,GO:0050671,GO:0050727,GO:0050830,GO:0051092,GO:0090557,GO:0140052,GO:1900017,GO:1902622,GO:2000338,GO:…
	ENSGALG00000029066	discoidin, CUB and LCCL domain-containing protein 1-like [Source:NCBI gene;Acc:419584]	-0.0833543	0.916116	-0.401676	0.731281	-0.368432	0.999813	GO:0008270,GO:0006468,GO:0007569,GO:0009791,GO:0018105,GO:0048147,GO:0050821,GO:0051457,GO:0005634,GO:0005654,GO:0016605
	ENSGALG00000005796	X-box binding protein 1 [Source:NCBI gene;Acc:416918]	-0.0239945	0.978091	-0.357345	0.738196	-0.368007	0.999813	GO:0016020,GO:0016021,GO:0015220,GO:0015871,GO:0005654,GO:0005739
	ENSGALG00000030661	signal transducer and activator of transcription 2 [Source:HGNC Symbol;Acc:HGNC:11363]	0.503881	0.369445	0.173452	0.869452	-0.367369	0.999813	GO:0005179,GO:0010469,GO:0005576,GO:0019899,GO:0020037,GO:0042803,GO:0006874,GO:0006979,GO:0010629,GO:0030968,GO:0034976,GO:0040015,GO:0046885,GO:0055074,GO:2001256,GO:0005783,GO:0005794,GO:0048471
	ENSGALG00000002706	5'-3' exoribonuclease 1 [Source:HGNC Symbol;Acc:HGNC:30654]	0.186038	0.772257	-0.148253	0.914516	-0.366227	0.999813	GO:0000166,GO:0016020,GO:0007165,GO:0005525,GO:0003924,GO:0008285,GO:0009725,GO:0030308,GO:0005634,GO:0005829
	ENSGALG00000037353	transmembrane protein 131 [Source:NCBI gene;Acc:418689]	0.0443065	0.954454	-0.257693	0.806019	-0.365676	0.999813	GO:0043086,GO:0031625,GO:0035473,GO:0043130,GO:0055102,GO:0030433,GO:0030970,GO:0034389,GO:0043161,GO:0005783,GO:0005811,GO:0034098,GO:0016020,GO:0016021
	ENSGALG00000027207	PERP2, TP53 apoptosis effector [Source:NCBI gene;Acc:421682]	0.0125024	0.988934	-0.303105	0.762743	-0.36452	0.999813	GO:0016787,GO:0005634,GO:0006397,GO:0090502,GO:0000398,GO:0016788,GO:0008419,GO:0000375,GO:0005654
	ENSGALG00000006022	proteasome subunit alpha 1 [Source:NCBI gene;Acc:395874]	0.262059	0.627308	-0.0523041	0.966489	-0.36369	0.999813	GO:0003713,GO:0008285,GO:0032274,GO:0043066,GO:0045892,GO:0045893,GO:2000279,GO:2000679,GO:0005634,GO:0005654,GO:0005737,GO:0005829,GO:0005886,GO:0005912
	ENSGALG00000001331	suppression of tumorigenicity 14 [Source:HGNC Symbol;Acc:HGNC:11344]	-0.0795025	0.908099	-0.405838	0.675298	-0.363181	0.999813	GO:0004672,GO:0004674,GO:0005524,GO:0006468,GO:0005085,GO:0005089,GO:0035023,GO:0045599
	ENSGALG00000001231	SAM and HD domain containing deoxynucleoside triphosphate triphosphohydrolase 1 [Source:NCBI gene;Acc:419125]	1.05118	0.0535641	NA	NA	-0.362669	0.999813	GO:0005737
	ENSGALG00000003651	5'-nucleotidase, cytosolic IIIB [Source:NCBI gene;Acc:420034]	0.538463	0.383982	NA	NA	-0.362451	0.999813	GO:0003735,GO:0006412,GO:0005622,GO:0005840,GO:0001501,GO:0001503,GO:0002181,GO:0006417,GO:0007605,GO:0034463,GO:0042474,GO:0048318,GO:0014069,GO:0022625,GO:0033291,GO:0042788
	ENSGALG00000016314	ELOVL fatty acid elongase 5 [Source:NCBI gene;Acc:428646]	0.468381	0.359352	0.146511	0.90876	-0.361434	0.999813	GO:0003676
	ENSGALG00000005108	cullin 3 [Source:HGNC Symbol;Acc:HGNC:2553]	0.509765	0.329373	0.182234	0.878962	-0.360772	0.999813	GO:0000166,GO:0005524,GO:0016301,GO:0016740,GO:0016310,GO:0004672,GO:0004674,GO:0006468,GO:0005737,GO:0048365,GO:0023014,GO:0031098,GO:0032147,GO:0043408,GO:0050770
	ENSGALG00000006179	ribosomal protein L13 [Source:NCBI gene;Acc:395849]	0.900912	0.038011	0.588716	0.380635	-0.358585	0.999813	GO:0016787,GO:0046872,GO:0006508,GO:0008233,GO:0004222,GO:0008237,GO:0006518,GO:0005758
BIRC2	ENSGALG00000017186	baculoviral IAP repeat containing 2 [Source:NCBI gene;Acc:374012]	-1.81992	0.0011004	-2.13393	0.00222203	-0.35754	0.999813	GO:0046872,GO:0008270,GO:0001843,GO:0006606,GO:0031398,GO:0032436,GO:0035904,GO:0045892,GO:0060976,GO:0090090,GO:2000691,GO:0005634,GO:0005829,GO:0031965
	ENSGALG00000032734	ring finger protein 139 [Source:NCBI gene;Acc:420338]	0.220725	0.764291	-0.103607	0.939792	-0.356215	0.999813	GO:0008270,GO:0006886,GO:0006888,GO:0015031,GO:0000139,GO:0030127,GO:0001843,GO:0002093,GO:0003151,GO:0021747,GO:0035909,GO:0060088,GO:0060425,GO:0060463,GO:0060982,GO:0061156,GO:0072358,GO:0090110,GO:0090178,GO:1901301,GO:0005829
	ENSGALG00000041346	C-X-C motif chemokine ligand 12 [Source:NCBI gene;Acc:395180]	0.974905	0.0341668	0.665872	0.470853	-0.353677	0.999813	GO:0016020,GO:0016021
	ENSGALG00000033609	nascent polypeptide associated complex subunit alpha [Source:NCBI gene;Acc:396544]	0.792108	0.112144	0.501736	0.562343	-0.353631	0.999813	GO:0003824,GO:0005739,GO:0004165,GO:0004300,GO:0006635
	ENSGALG00000033179	transforming growth factor beta receptor 1 [Source:NCBI gene;Acc:374094]	-0.3374	0.550606	-0.618093	0.474972	-0.353193	0.999813	-
	ENSGALG00000010273	protein phosphatase 2 catalytic subunit beta [Source:NCBI gene;Acc:396021]	1.13569	0.0124914	0.857667	0.299876	-0.352588	0.999813	GO:0055114,GO:0016491,GO:0050918,GO:0005739,GO:0008198,GO:0005719,GO:0000049,GO:0016706,GO:0042056,GO:0051213,GO:0070579,GO:0140078,GO:1990984,GO:0001701,GO:0001764,GO:0001890,GO:0002101,GO:0006281,GO:0006307,GO:0006446,GO:0006448,GO:0010468,GO:0030154,GO:0031175,GO:0042245,GO:0043524,GO:0048589,GO:0070129,GO:0070989,GO:0080111,GO:1990983
	ENSGALG00000029395	glutathione S-transferase mu 3 [Source:HGNC Symbol;Acc:HGNC:4635]	0.326783	0.577983	0.0735	0.95925	-0.351833	0.999813	GO:0007165,GO:0005096,GO:0005085,GO:0007264,GO:0043547,GO:0042127,GO:0017034,GO:0005088,GO:0030165,GO:0030552,GO:0031697,GO:0050699,GO:0070300,GO:0007186,GO:0007218,GO:0008285,GO:0019933,GO:0030033,GO:0031175,GO:0032486,GO:0043950,GO:0045860,GO:0050774,GO:0061028,GO:0070374,GO:0071320,GO:0071321,GO:0071880,GO:0072659,GO:0090557,GO:1901888,GO:2000481,GO:2000670,GO:0005737,GO:0005770,GO:0005829,GO:…
	ENSGALG00000010870	Jun proto-oncogene, AP-1 transcription factor subunit [Source:NCBI gene;Acc:424673]	0.657624	0.207215	0.341658	0.685979	-0.351812	0.999813	GO:0006378,GO:0001650,GO:0005634,GO:0005654,GO:0005847,GO:0016020,GO:0016021
	ENSGALG00000029238	torsin 1A interacting protein 1 [Source:HGNC Symbol;Acc:HGNC:29456]	0.294712	0.641539	-0.0331132	0.982345	-0.351673	0.999813	GO:0007165,GO:0006406,GO:0000445,GO:0000018,GO:0006915,GO:0031297,GO:0032784,GO:0032786,GO:0046784,GO:0048297,GO:2000002,GO:0000346,GO:0000347,GO:0000784,GO:0005634,GO:0005737,GO:0005829,GO:0016607,GO:0045171
	ENSGALG00000010410	profilin 1 [Source:NCBI gene;Acc:771904]	0.7044	0.192081	0.434189	0.6643	-0.351272	0.999813	GO:0016020,GO:0016021,GO:0005783,GO:0006888,GO:0005794,GO:0015031,GO:0005789,GO:0006621,GO:0046923,GO:0005801
	ENSGALG00000029691	NFKB inhibitor beta [Source:HGNC Symbol;Acc:HGNC:7798]	1.31956	0.0213336	0.994571	0.221997	-0.35032	0.999813	GO:0016491,GO:0055114,GO:0005737,GO:0005975,GO:0005997,GO:0006006,GO:0004090,GO:0016655,GO:0042802,GO:0050038,GO:0051289,GO:0005881,GO:0044105,GO:0047880,GO:0042732
?	ENSGALG00000037805	ribosomal protein S19 [Source:HGNC Symbol;Acc:HGNC:10402]	1.5638	0.0019486	1.24856	0.0421649	-0.35031	0.999813	GO:0005524,GO:0003676
SLMO2	ENSGALG00000007439	PRELI domain containing 3B [Source:NCBI gene;Acc:419310]	1.53015	0.00261601	1.17735	0.208662	-0.349323	0.999813	GO:0005737,GO:0016829,GO:0003839,GO:0006751,GO:0005112,GO:0022008,GO:0005802
	ENSGALG00000046532	chromosome 15 open reading frame 48 [Source:HGNC Symbol;Acc:HGNC:29898]	0.0728567	0.970604	-0.171951	0.955145	-0.348944	0.999813	GO:0006355,GO:0005634,GO:0099053
	ENSGALG00000030378	ribosomal protein L11 [Source:NCBI gene;Acc:419682]	1.33178	0.00192646	1.02754	0.0886255	-0.348245	0.999813	GO:0016020,GO:0016021,GO:0001525,GO:0003094,GO:0061042,GO:0009897
	ENSGALG00000035919	epsin 2 [Source:NCBI gene;Acc:416524]	0.059805	0.933527	-0.257994	0.822388	-0.34796	0.999813	GO:0005634,GO:0003677,GO:0003676,GO:0010468,GO:0003682,GO:0006357,GO:0001078,GO:0000122
	ENSGALG00000011086	actin, alpha 1, skeletal muscle [Source:NCBI gene;Acc:421534]	0.935563	0.0550061	0.660448	0.367749	-0.347735	0.999813	GO:0005634,GO:0046872,GO:0003682,GO:0001078,GO:0001227,GO:0000122,GO:0032452,GO:0032454,GO:0035064,GO:0016577,GO:0033169,GO:0035097
	ENSGALG00000004070	MICAL like 2 [Source:HGNC Symbol;Acc:HGNC:29672]	-0.936955	0.0700436	-1.24041	0.0761154	-0.347386	0.999813	GO:0005634,GO:0006366,GO:0001077,GO:0003676,GO:0000981,GO:0006357,GO:0019221,GO:0003690,GO:0000978,GO:0045944,GO:0001650,GO:0005730,GO:0005829,GO:0043231
	ENSGALG00000025819	ubiquinol-cytochrome c reductase, Rieske iron-sulfur polypeptide 1 [Source:NCBI gene;Acc:415752]	0.384607	0.485859	0.136576	0.929481	-0.346863	0.999813	GO:0000920,GO:0007034,GO:0015031,GO:0032509,GO:0045324,GO:0000815,GO:0005771
	ENSGALG00000016285	glycerol kinase [Source:NCBI gene;Acc:418589]	0.539268	0.30494	0.217335	0.84697	-0.346706	0.999813	GO:0005737,GO:0005886,GO:0043484,GO:0030315,GO:0043034
	ENSGALG00000015813	ubiquitin specific peptidase 16 [Source:HGNC Symbol;Acc:HGNC:12614]	-0.250329	0.721798	-0.552334	0.563377	-0.345676	0.999813	GO:0016020,GO:0016021
	ENSGALG00000016894	DnaJ heat shock protein family (Hsp40) member C3 [Source:NCBI gene;Acc:418787]	1.06676	0.0284433	0.772379	0.390174	-0.345444	0.999813	GO:0003677,GO:0005634,GO:0006355,GO:0042393,GO:0006334,GO:0010847,GO:0043486,GO:0005730,GO:0001042,GO:0006360
	ENSGALG00000000511	potassium channel tetramerization domain containing 20 [Source:HGNC Symbol;Acc:HGNC:21052]	-0.221059	0.748232	-0.533627	0.614468	-0.3453	0.999813	GO:0006886,GO:0005096,GO:0017137,GO:0090630,GO:0005829
	ENSGALG00000031120	heterogeneous nuclear ribonucleoprotein H2 [Source:NCBI gene;Acc:395157]	0.514354	0.282745	0.219367	0.821172	-0.344288	0.999813	GO:0002244
	ENSGALG00000042077	HIC ZBTB transcriptional repressor 1 [Source:NCBI gene;Acc:396164]	0.989396	0.0649163	0.68056	0.342914	-0.343458	0.999813	GO:0005634,GO:0005737,GO:0046872,GO:0051536,GO:0005739,GO:0008168,GO:0016226,GO:0032259,GO:0022900,GO:0051539,GO:0009055,GO:0051537,GO:0006915,GO:0030097,GO:0043066,GO:0005758,GO:0005654,GO:0005730
	ENSGALG00000000596	cell division cycle 27 [Source:NCBI gene;Acc:419960]	-0.999797	0.070319	-1.3021	0.0889404	-0.342958	0.999813	GO:0016740,GO:0003677,GO:0005634,GO:0046872,GO:0008168,GO:0032259,GO:0003682,GO:0018024,GO:0042800,GO:0046975,GO:0001501,GO:0002674,GO:0007338,GO:0009791,GO:0010468,GO:0030317,GO:0032635,GO:0043124,GO:0043409,GO:0045944,GO:0046697,GO:0048733,GO:0050728,GO:0051568,GO:0061038,GO:0097676,GO:1903699,GO:1903709,GO:0005654,GO:0005794
	ENSGALG00000014567	prohibitin 2 [Source:NCBI gene;Acc:771124]	0.874621	0.0800815	0.555872	0.522758	-0.34259	0.999813	GO:0050885,GO:0005887
	ENSGALG00000003532	DEAD-box helicase 5 [Source:NCBI gene;Acc:395629]	0.418292	0.383918	0.102882	0.921033	-0.341052	0.999813	GO:0030686,GO:0005730,GO:0032040,GO:0006364,GO:0005886
	ENSGALG00000013911	zinc finger CCCH-type containing, antiviral 1 [Source:NCBI gene;Acc:426315]	-0.339198	0.543974	-0.639993	0.30363	-0.34041	0.999813	GO:0003677,GO:0005634,GO:0046872,GO:0006355,GO:0003700,GO:0005737,GO:0005622,GO:0005667,GO:0007179,GO:0000977,GO:0000978,GO:0017151,GO:0031625,GO:0000122,GO:0001657,GO:0002051,GO:0006468,GO:0007281,GO:0030218,GO:0030509,GO:0045669,GO:0045944,GO:0051216,GO:0060048,GO:0060348,GO:0060395,GO:0071407,GO:0071773,GO:1901522,GO:0005654,GO:0005829,GO:0032991
	ENSGALG00000010646	storkhead box 2 [Source:HGNC Symbol;Acc:HGNC:25450]	-1.1394	0.103694	NA	NA	-0.339252	0.999813	-
	ENSGALG00000011465	STT3B, catalytic subunit of the oligosaccharyltransferase complex [Source:NCBI gene;Acc:428444]	0.351669	0.504142	0.0811867	0.954274	-0.337868	0.999813	-
	ENSGALG00000015195	ribosomal protein S15 [Source:NCBI gene;Acc:396448]	0.976921	0.0322745	0.69198	0.375057	-0.337348	0.999813	GO:0007030,GO:0005794,GO:0005801,GO:0000137,GO:0032580
	ENSGALG00000002506	splA/ryanodine receptor domain and SOCS box containing 1 [Source:HGNC Symbol;Acc:HGNC:30628]	-0.0393829	0.963248	-0.381871	0.744522	-0.337261	0.999813	GO:0046872,GO:0005634,GO:0003700,GO:0045944,GO:0044212,GO:0005654,GO:0016604
	ENSGALG00000012365	glycogen phosphorylase L [Source:NCBI gene;Acc:378909]	0.587066	0.282896	0.378717	0.720484	-0.335364	0.999813	GO:0046872,GO:0000287,GO:0016853,GO:0016868,GO:0005975,GO:0071704,GO:0030097,GO:0006048,GO:0004610,GO:0004614,GO:0006487,GO:0006493,GO:0007283,GO:0019255
	ENSGALG00000044525	NFKB inhibitor epsilon [Source:HGNC Symbol;Acc:HGNC:7799]	0.146405	0.877006	NA	NA	-0.33448	0.999813	GO:0005509,GO:0005623,GO:0046872,GO:0005829,GO:0007049,GO:0051781,GO:0042803,GO:0019899,GO:0005523,GO:0008270,GO:0044548,GO:0048306,GO:0001726,GO:0005634,GO:0005635,GO:0005737,GO:0005886,GO:0031234,GO:0048471
	ENSGALG00000033500	programmed cell death 6 interacting protein [Source:NCBI gene;Acc:420725]	0.0495007	0.943511	-0.248032	0.774973	-0.333848	0.999813	-
	ENSGALG00000040368	calreticulin [Source:HGNC Symbol;Acc:HGNC:1455]	0.177568	0.780788	-0.101311	0.926183	-0.330841	0.999813	GO:0004672,GO:0006468,GO:0016071,GO:0044528,GO:0090615,GO:0005739,GO:0005759
	ENSGALG00000017208	angiomotin like 1 [Source:HGNC Symbol;Acc:HGNC:17811]	-0.306533	0.664411	-0.614045	0.555667	-0.330745	0.999813	GO:0005737,GO:0008017,GO:0003779,GO:0005813,GO:0016477,GO:0035091,GO:0042803,GO:0043422,GO:0051959,GO:0001932,GO:0006275,GO:0010975,GO:0030032,GO:0030705,GO:0031122,GO:0031929,GO:0032148,GO:0032956,GO:0042127,GO:0045724,GO:0061024,GO:1903566,GO:0005783,GO:0005794,GO:0005814,GO:0005829,GO:0005886,GO:0016020,GO:0030027,GO:0031252,GO:0031410,GO:0036064
	ENSGALG00000015596	mitogen-activated protein kinase kinase kinase 7 [Source:HGNC Symbol;Acc:HGNC:6859]	0.444067	0.509853	0.158087	0.912398	-0.329673	0.999813	GO:0016020,GO:0016021
	ENSGALG00000042730	Gallus gallus STT3A, catalytic subunit of the oligosaccharyltransferase complex (STT3A), mRNA. [Source:RefSeq mRNA;Acc:NM_001318991]	0.444043	0.35322	0.186884	0.864216	-0.328759	0.999813	GO:0005634,GO:0003677,GO:0006366,GO:0006355,GO:0003700,GO:0043565,GO:0000981,GO:0006357,GO:0030154,GO:0000977,GO:0000978,GO:0001077,GO:0019904,GO:0000122,GO:0007296,GO:0022008,GO:0045944,GO:0071425,GO:0097152,GO:0005730,GO:0005829
	ENSGALG00000009364	protein kinase C iota [Source:NCBI gene;Acc:424991]	0.698678	0.154286	0.388103	0.702995	-0.328521	0.999813	GO:0003824,GO:0046872,GO:0006508,GO:0006122,GO:0004222,GO:0009060,GO:0005750,GO:0031625,GO:0005739,GO:0005829,GO:0043209
	ENSGALG00000004397	MLX interacting protein [Source:HGNC Symbol;Acc:HGNC:17055]	0.040354	0.959095	-0.263103	0.825724	-0.328457	0.999813	GO:0005615,GO:0010469,GO:0042056,GO:0005125,GO:0000165,GO:0001525,GO:0001938,GO:0035556,GO:0048245,GO:0050918,GO:0050930,GO:2000352,GO:2001237,GO:0030141,GO:0031045,GO:0098992
	ENSGALG00000001605	protein phosphatase, Mg2+/Mn2+ dependent 1J [Source:HGNC Symbol;Acc:HGNC:20785]	NA	NA	NA	NA	-0.327606	0.999813	GO:0005615,GO:0010469,GO:0008284,GO:0005125,GO:0005157,GO:0001934,GO:0045651
	ENSGALG00000030115	WNT1 inducible signaling pathway protein 1 [Source:NCBI gene;Acc:420322]	0.598919	0.217243	0.359174	0.730906	-0.327237	0.999813	GO:0016021,GO:0003824,GO:0005789,GO:0005886,GO:0004467,GO:0031957,GO:0005324,GO:0005902,GO:0007584,GO:0001579,GO:0015908,GO:0044539,GO:0000038,GO:0001676,GO:0006631,GO:0015909,GO:0042760,GO:0043588,GO:0005783,GO:0031526
	ENSGALG00000002412	glucosylceramidase beta 2 [Source:HGNC Symbol;Acc:HGNC:18986]	0.222911	0.749356	-0.0630199	0.966489	-0.327011	0.999813	GO:0030154
	ENSGALG00000016232	ribosomal protein L8 [Source:NCBI gene;Acc:418568]	1.1238	0.00896938	0.839443	0.177517	-0.325625	0.999813	GO:0005788
	ENSGALG00000033074	AT-rich interaction domain 2 [Source:HGNC Symbol;Acc:HGNC:18037]	-0.776781	0.218386	-1.05116	0.254485	-0.325476	0.999813	GO:0005654,GO:0003713,GO:0019901,GO:0042605,GO:0006468,GO:0007219,GO:0007221,GO:0010831,GO:0045445,GO:0045944,GO:0051149,GO:0060928,GO:0002193,GO:0005634,GO:0043231
	ENSGALG00000042796	DnaJ heat shock protein family (Hsp40) member C7 [Source:NCBI gene;Acc:428312]	0.821382	0.0908822	0.521288	0.615733	-0.325281	0.999813	GO:0006886,GO:0031201,GO:0035249,GO:0005774,GO:0019905,GO:0005483,GO:0007420,GO:0010807,GO:0030182,GO:0035494,GO:0045176,GO:0043209,GO:0070044,GO:0005622
	ENSGALG00000039472	squamous cell carcinoma antigen recognized by T cells 3 [Source:HGNC Symbol;Acc:HGNC:16860]	0.376349	0.529567	0.0798641	0.95903	-0.325146	0.999813	GO:0010469,GO:0005179,GO:0009409,GO:0014850,GO:0045444,GO:0050728,GO:0050873,GO:0090336,GO:0097009,GO:0005615
	ENSGALG00000004107	integral membrane protein 2A [Source:NCBI gene;Acc:422145]	0.886669	0.0470296	0.61887	0.416194	-0.32452	0.999813	GO:0016020,GO:0005739,GO:0005743,GO:0061617,GO:0006974,GO:0042407,GO:0005829
	ENSGALG00000012265	MICAL like 1 [Source:NCBI gene;Acc:418032]	1.26123	0.0141942	0.959108	0.239816	-0.323035	0.999813	GO:0046872,GO:0051015,GO:0005737,GO:0005925
	ENSGALG00000012200	GTP cyclohydrolase 1 [Source:NCBI gene;Acc:396146]	0.29017	0.73636	NA	NA	-0.321791	0.999813	GO:0000166,GO:0005524,GO:0005737,GO:0005856
	ENSGALG00000038338	glyoxylate reductase 1 homolog [Source:NCBI gene;Acc:426988]	0.65497	0.200565	0.332876	0.752354	-0.321239	0.999813	GO:0016020,GO:0016021,GO:0007616,GO:0008542,GO:0005887
	ENSGALG00000004215	WD repeat domain, phosphoinositide interacting 1 [Source:HGNC Symbol;Acc:HGNC:25471]	0.674582	0.282745	0.429649	0.675036	-0.320563	0.999813	GO:0016020,GO:0016021,GO:0005789,GO:0006508,GO:0042058,GO:0050708,GO:0008283,GO:0016477,GO:0050709,GO:0061136,GO:0000139
	ENSGALG00000004509	Gallus gallus ubiquitin B (UBB), mRNA. [Source:RefSeq mRNA;Acc:NM_001353988]	0.301147	0.569229	0.007709	0.993339	-0.320487	0.999813	GO:0005634,GO:0005737,GO:0007339,GO:0061484,GO:0005671,GO:0031519
	ENSGALG00000016327	zinc finger protein X-linked [Source:NCBI gene;Acc:418596]	-0.0482598	0.951524	-0.337624	0.780639	-0.319783	0.999813	GO:0046872
	ENSGALG00000034316	CCR4-NOT transcription complex subunit 6 [Source:HGNC Symbol;Acc:HGNC:14099]	0.0828386	0.915324	-0.198466	0.875438	-0.319482	0.999813	GO:0005737,GO:0000226,GO:0008283,GO:0021987,GO:0007091,GO:0060236,GO:1902850,GO:0005815,GO:0005829,GO:0072686
	ENSGALG00000026152	Gallus gallus guanylate binding protein (GBP), mRNA. [Source:RefSeq mRNA;Acc:NM_204652]	1.00247	0.0570889	0.714491	0.334854	-0.319445	0.999813	GO:0005634,GO:0005737,GO:0006351,GO:0000994,GO:0001030,GO:0001031,GO:0001032,GO:0016480,GO:0005622,GO:0005730,GO:0043231
	ENSGALG00000001467	ankyrin repeat and FYVE domain containing 1 [Source:HGNC Symbol;Acc:HGNC:20763]	-0.175073	0.799364	-0.481765	0.674846	-0.317588	0.999813	GO:0016020,GO:0016021,GO:0055085,GO:0008506,GO:0010907,GO:0015770,GO:0045723,GO:0048713
	ENSGALG00000008497	solute carrier family 38 member 2 [Source:NCBI gene;Acc:417807]	-0.588956	0.225477	-0.873316	0.169218	-0.316863	0.999813	GO:0016020,GO:0016021,GO:0005509,GO:0010469,GO:0007275,GO:0007154,GO:0005112,GO:0007219,GO:0008083,GO:0001501,GO:0001701,GO:0003016,GO:0007283,GO:0009912,GO:0016331,GO:0030154,GO:0030155,GO:0030217,GO:0042127,GO:0042475,GO:0042492,GO:0045061,GO:0045747,GO:1990134,GO:0005887
	ENSGALG00000015004	RIO kinase 3 [Source:HGNC Symbol;Acc:HGNC:11451]	0.188069	0.764291	-0.107852	0.929481	-0.316826	0.999813	GO:0005634,GO:0006366,GO:0045944,GO:0001078,GO:0000977,GO:0001228,GO:0000122,GO:0002327,GO:0005654
	ENSGALG00000010836	aryl hydrocarbon receptor [Source:NCBI gene;Acc:373907]	0.0439179	0.949119	-0.216716	0.846073	-0.316409	0.999813	GO:0005622,GO:0007165,GO:0005085,GO:0007264
UBTF	ENSGALG00000042976	upstream binding transcription factor [Source:HGNC Symbol;Acc:HGNC:12511]	1.64718	0.00346194	1.40239	0.0684553	-0.316391	0.999813	GO:0016020,GO:0016021,GO:0009986,GO:0048813,GO:0030165,GO:0042802,GO:0048814
	ENSGALG00000001306	nuclear factor related to kappaB binding protein [Source:NCBI gene;Acc:419730]	-0.0204484	0.987892	-0.31646	0.792056	-0.316247	0.999813	GO:0016020,GO:0016021,GO:0004725,GO:0016787,GO:0016791,GO:0006470,GO:0016311,GO:0035335,GO:0004721,GO:0035373,GO:0044877,GO:0050839,GO:0010975,GO:0016477,GO:0031102,GO:0048679,GO:0099560,GO:1900121,GO:0043005,GO:0043025
	ENSGALG00000011118	MIER1 transcriptional regulator [Source:NCBI gene;Acc:424702]	NA	NA	NA	NA	-0.315972	0.999813	GO:0005737,GO:0000184,GO:0043021,GO:0042162,GO:0090501,GO:0004540,GO:0031625,GO:0042826,GO:0051721,GO:0070034,GO:0007004,GO:0032204,GO:0035303,GO:0043487,GO:0005634,GO:0005697
	ENSGALG00000004386	SRY (sex determining region Y)-box 9 [Source:NCBI gene;Acc:374148]	0.30614	0.731713	-0.0205767	0.989713	-0.315947	0.999813	GO:0030041,GO:0005522,GO:0006886,GO:0006930,GO:0030838,GO:0045987,GO:0097062,GO:1903146,GO:2001237,GO:0001726,GO:0002102,GO:0005737,GO:0005794,GO:0005829,GO:0005884,GO:0005886,GO:0005938,GO:0008076,GO:0030027,GO:0030863,GO:0043231,GO:1990023
	ENSGALG00000032687	pleckstrin homology like domain family A member 2 [Source:NCBI gene;Acc:423088]	0.587969	0.206777	0.307001	0.736131	-0.315849	0.999813	GO:0003824,GO:0005737,GO:0006470,GO:0031965,GO:0004722,GO:0001917,GO:0042622,GO:0002667,GO:0009649,GO:0042981,GO:0043408,GO:0046328,GO:0051898,GO:1900744
	ENSGALG00000041760	solute carrier family 25 member 1 [Source:NCBI gene;Acc:416764]	0.0293455	0.966889	-0.260832	0.776132	-0.315736	0.999813	GO:0005856,GO:0051015,GO:0051016,GO:0005198,GO:0014069,GO:0051017,GO:0030507,GO:0044853,GO:0000794,GO:0005654,GO:0005737,GO:0005886,GO:0005903,GO:0005911,GO:0005938,GO:0016020
	ENSGALG00000027682	chromosome 12 open reading frame 66 [Source:HGNC Symbol;Acc:HGNC:26517]	0.512957	0.263652	0.25423	0.780993	-0.315189	0.999813	GO:0035267,GO:0000812,GO:0043967,GO:0043968,GO:0005654,GO:0005739
	ENSGALG00000012849	solute carrier family 37 member 3 [Source:NCBI gene;Acc:418112]	-0.455733	0.422554	-0.728191	0.386877	-0.314713	0.999813	GO:0016020,GO:0016021,GO:0048148,GO:0060998
	ENSGALG00000025977	growth arrest and DNA damage inducible alpha [Source:NCBI gene;Acc:693255]	0.122855	0.872638	-0.166035	0.903247	-0.314687	0.999813	GO:0000166,GO:0005524,GO:0016887,GO:0003774,GO:0007018,GO:0008017,GO:0003777,GO:0005874,GO:0005871,GO:0005929
	ENSGALG00000029270	GATA binding protein 3 [Source:NCBI gene;Acc:419106]	-0.652599	0.389769	NA	NA	-0.312938	0.999813	GO:0005829,GO:0005783,GO:0006469,GO:0006986,GO:0004860,GO:0019901,GO:0036494,GO:0070417,GO:1903912,GO:0051087,GO:0051787,GO:0043066,GO:0051603,GO:0005737,GO:0005788,GO:0031205
	ENSGALG00000032430	importin 5 [Source:NCBI gene;Acc:418783]	0.285102	0.639316	-0.0267546	0.985461	-0.312264	0.999813	GO:0016020,GO:0016021,GO:0004725,GO:0006470,GO:0035335,GO:0016787,GO:0016791,GO:0016311,GO:0004721,GO:0042802,GO:0010633
	ENSGALG00000015701	CXADR, Ig-like cell adhesion molecule [Source:NCBI gene;Acc:418473]	-0.102959	0.873734	-0.358557	0.718803	-0.312242	0.999813	GO:0016020,GO:0016021,GO:0005887,GO:0098609,GO:0050729,GO:0050766,GO:0070053,GO:0098632,GO:0008228,GO:0008284,GO:0009617,GO:0022409,GO:0032649,GO:0032653,GO:0032655,GO:0032675,GO:0032680,GO:0045428,GO:0050870,GO:0071349,GO:0009986,GO:0070062
	ENSGALG00000039658	golgi associated, gamma adaptin ear containing, ARF binding protein 1 [Source:HGNC Symbol;Acc:HGNC:17842]	0.451569	0.474072	0.16977	0.90959	-0.311419	0.999813	GO:0016020,GO:0016021,GO:0005886,GO:0030550,GO:2000272,GO:0031225,GO:0009986
	ENSGALG00000030871	BCL2 like 10 [Source:NCBI gene;Acc:395193]	1.17352	0.101457	0.87928	0.359098	-0.311076	0.999813	GO:0010469,GO:0005576,GO:0016015,GO:0036122,GO:0042803,GO:0007399,GO:0030514,GO:0035582,GO:0038098,GO:0045666,GO:0048263,GO:0048812,GO:0090027,GO:0005615
	ENSGALG00000017330	ribosomal protein S3 [Source:NCBI gene;Acc:419069]	1.00727	0.0213336	0.73647	0.24946	-0.310243	0.999813	GO:0005737,GO:0007155,GO:0000226,GO:0035091,GO:0008104,GO:0005913,GO:0016324,GO:0005938,GO:0045197,GO:0005912,GO:0043296,GO:0030010,GO:0005911,GO:0005923,GO:0030054
	ENSGALG00000001597	proteasome subunit beta 3 [Source:HGNC Symbol;Acc:HGNC:9540]	0.271695	0.656479	0.0012606	0.995542	-0.308766	0.999813	GO:0000166,GO:0005524,GO:0004672,GO:0004674,GO:0006468,GO:0005622,GO:0004708,GO:0019901,GO:0000165,GO:0000187,GO:0006954,GO:0035924,GO:0038066,GO:0042035,GO:0043536,GO:0045860,GO:0045893,GO:0060048
	ENSGALG00000006637	XK related X-linked [Source:NCBI gene;Acc:771005]	0.283222	0.74919	-0.017405	0.993301	-0.308345	0.999813	GO:0000166,GO:0005524,GO:0016301,GO:0016740,GO:0016310,GO:0004672,GO:0004674,GO:0006468,GO:0045766,GO:0060996,GO:0071407,GO:2000352
	ENSGALG00000003815	ribophorin II [Source:NCBI gene;Acc:419177]	0.0443439	0.945537	-0.199357	0.822388	-0.307304	0.999813	GO:0016020,GO:0016021,GO:0005515
	ENSGALG00000000235	protein phosphatase 2 regulatory subunit Balpha [Source:NCBI gene;Acc:419523]	-0.195863	0.764085	-0.433341	0.679174	-0.306864	0.999813	GO:0030276,GO:0046907,GO:0005634,GO:0005794,GO:0005829,GO:0030121,GO:0043231
	ENSGALG00000015709	transforming acidic coiled-coil containing protein 3 [Source:NCBI gene;Acc:422899]	-0.402636	0.443402	-0.667808	0.379606	-0.306247	0.999813	GO:0043087,GO:0019208,GO:0017112,GO:0019902,GO:0035091,GO:0042803,GO:0051262,GO:0005774,GO:0016020
	ENSGALG00000015849	malic enzyme 1 [Source:NCBI gene;Acc:374189]	0.791969	0.106092	0.526564	0.502045	-0.305765	0.999813	GO:0005634,GO:0005737,GO:0051726,GO:0000185,GO:0043065,GO:0046330,GO:1900745
	ENSGALG00000032506	GTP binding protein overexpressed in skeletal muscle [Source:NCBI gene;Acc:404771]	-0.106922	0.897479	-0.387417	0.725716	-0.303791	0.999813	GO:0016020,GO:0016021
	ENSGALG00000015240	coproporphyrinogen oxidase [Source:NCBI gene;Acc:418377]	NA	NA	NA	NA	-0.303169	0.999813	GO:0016020,GO:0016021,GO:0005102,GO:0050776,GO:0050852,GO:0009897,GO:0045404,GO:0005887
	ENSGALG00000000988	elongation factor Tu GTP binding domain containing 2 [Source:NCBI gene;Acc:428281]	0.658002	0.186314	0.355772	0.741695	-0.301886	0.999813	GO:0000166,GO:0007165,GO:0007186,GO:0001664,GO:0005525,GO:0003924,GO:0019001,GO:0031683,GO:0031821,GO:0031852,GO:0051430,GO:0007188,GO:0007212,GO:0005834
	ENSGALG00000041111	nucleoporin 214 [Source:HGNC Symbol;Acc:HGNC:8064]	0.363463	0.579898	0.0775552	0.955145	-0.301463	0.999813	GO:0005634,GO:0006355,GO:0008284,GO:0001650,GO:0005730,GO:0005829
	ENSGALG00000024094	ubiquitin associated protein 2 like [Source:HGNC Symbol;Acc:HGNC:29877]	-0.149694	0.815594	-0.371376	0.731228	-0.300311	0.999813	GO:0016020,GO:0016021,GO:0032474
	ENSGALG00000003331	Fas associated factor family member 2 [Source:HGNC Symbol;Acc:HGNC:24666]	-0.45821	0.397771	-0.732264	0.386625	-0.300294	0.999813	GO:0005634,GO:0003723,GO:0006397,GO:0006379,GO:0006378,GO:0006398,GO:0005847
	ENSGALG00000042458	actinin, alpha 1 [Source:NCBI gene;Acc:373918]	1.20059	0.00613887	0.933925	0.0761154	-0.299359	0.999813	GO:0005615,GO:0005576,GO:0031012,GO:0034097,GO:0002020,GO:0008191,GO:0009725,GO:0010033,GO:0010951,GO:0051045,GO:0008270,GO:0030414,GO:1905049
	ENSGALG00000017002	fibronectin type III domain containing 3A [Source:NCBI gene;Acc:418863]	0.4728	0.469442	0.194262	0.868343	-0.299351	0.999813	GO:0002244,GO:0005829
	ENSGALG00000015693	ubiquitin specific peptidase 25 [Source:HGNC Symbol;Acc:HGNC:12624]	0.2429	0.658934	-0.0147297	0.991424	-0.298087	0.999813	GO:0046872,GO:0008270,GO:0032436,GO:0071243,GO:0000502
	ENSGALG00000040447	CUB domain containing protein 1 [Source:HGNC Symbol;Acc:HGNC:24357]	-0.403	0.514276	-0.649157	0.48109	-0.297597	0.999813	GO:0000166,GO:0005524,GO:0016020,GO:0016021,GO:0055085,GO:0016887,GO:0042626,GO:0008514,GO:0015711
	ENSGALG00000000474	ribosomal protein L36 [Source:NCBI gene;Acc:373936]	0.875442	0.0575846	0.630988	0.373141	-0.296517	0.999813	GO:0005737,GO:0003723,GO:0003729,GO:0007005,GO:0048312
	ENSGALG00000004935	LSM14A, mRNA processing body assembly factor [Source:NCBI gene;Acc:415781]	-0.527731	0.34117	-0.788236	0.334217	-0.296304	0.999813	GO:0090503,GO:0017148,GO:0000932,GO:0032947,GO:0004535,GO:0019904,GO:0030331,GO:0042974,GO:0070016,GO:0000122,GO:0010606,GO:0033147,GO:0035195,GO:0048387,GO:0060213,GO:0061014,GO:1900153,GO:2000036,GO:0005829,GO:0030014
	ENSGALG00000002569	RAN, member RAS oncogene family [Source:NCBI gene;Acc:396193]	0.618867	0.194762	0.350571	0.734477	-0.296107	0.999813	GO:0003676,GO:0003723,GO:0006396,GO:0005634,GO:0005654
CSNK2A2	ENSGALG00000031718	casein kinase 2 alpha 2 [Source:NCBI gene;Acc:415626]	1.72651	0.00054012	1.47904	0.0303657	-0.294668	0.999813	GO:0005576,GO:0005615
	ENSGALG00000023571	tripartite motif containing 59 [Source:NCBI gene;Acc:425013]	0.00768592	0.995961	NA	NA	-0.294631	0.999813	GO:0005737,GO:0003779,GO:0005856,GO:0051015,GO:0010591,GO:0051016,GO:0005884,GO:0051693,GO:0030036,GO:0000902,GO:0008290,GO:0005829,GO:0030018,GO:0007010,GO:0022604,GO:0051490,GO:0031674,GO:0030030,GO:0030032,GO:0005903,GO:0016020,GO:0030027,GO:0030863
	ENSGALG00000031702		0.725532	0.226156	0.460669	0.654219	-0.294265	0.999813	GO:0000166,GO:0005524,GO:0003774,GO:0007018,GO:0005874,GO:0003777,GO:0008017,GO:0000226,GO:0007052,GO:0030334,GO:0090307,GO:0000922,GO:0005634,GO:0005730,GO:0005737,GO:0005813,GO:0005814,GO:0005876,GO:0016604,GO:0097228,GO:0120103
	ENSGALG00000009975	chaperonin containing TCP1 subunit 2 [Source:NCBI gene;Acc:417846]	1.15576	0.0128434	0.86709	0.280171	-0.294172	0.999813	GO:0007165,GO:0005856,GO:0005737,GO:0005096,GO:0043547
	ENSGALG00000006702	milk fat globule-EGF factor 8 protein [Source:NCBI gene;Acc:415494]	0.589732	0.19518	0.329334	0.709194	-0.293992	0.999813	GO:0005615,GO:0005623,GO:0007155,GO:0001649,GO:0001503,GO:0050840,GO:0008201,GO:0045780
	ENSGALG00000000156	bromodomain containing 2 [Source:NCBI gene;Acc:417049]	-0.123902	0.873734	-0.379936	0.718928	-0.293828	0.999813	GO:0005634,GO:0000978,GO:0003676,GO:0005667,GO:0003677,GO:0001103,GO:0000790,GO:0001078,GO:0043565,GO:0000980,GO:0001158,GO:0031519,GO:0000400,GO:0000987,GO:0003723,GO:0044212,GO:0046332,GO:0000122,GO:0000724,GO:0006974,GO:0010225,GO:0010629,GO:0032688,GO:0034644,GO:0031011
	ENSGALG00000016595	tripartite motif containing 35 [Source:HGNC Symbol;Acc:HGNC:16285]	-0.215655	0.765422	-0.484023	0.678666	-0.293517	0.999813	GO:0016020,GO:0016021,GO:0007155,GO:0005178,GO:0007160,GO:0007229,GO:0016477,GO:0033627,GO:0005925,GO:0008305,GO:0009986,GO:0001968,GO:0042802,GO:0009897,GO:0005080,GO:0019899,GO:0001954,GO:0007044,GO:0010628,GO:0010763,GO:0030334,GO:0030335,GO:0032956,GO:0033690,GO:0036120,GO:0043277,GO:0048008,GO:0048146,GO:0061097,GO:0070527,GO:1900026,GO:1903053,GO:2000406,GO:0016324,GO:0035866,GO:0071133
	ENSGALG00000035016	inhibitor of DNA binding 2, HLH protein [Source:NCBI gene;Acc:395852]	0.804623	0.108275	0.533722	0.584587	-0.293318	0.999813	GO:0005634,GO:0005737,GO:0006397,GO:0008380,GO:0016607,GO:0000398,GO:0005681,GO:0000381,GO:0071005
	ENSGALG00000033259	serine/arginine-rich splicing factor 5a [Source:NCBI gene;Acc:423265]	-0.475217	0.402453	-0.735201	0.384677	-0.293146	0.999813	GO:0016740,GO:0016020,GO:0016021,GO:0016746,GO:0019706,GO:0005886,GO:0016409,GO:0018345,GO:0030425
	ENSGALG00000004184	secreted protein acidic and cysteine rich [Source:NCBI gene;Acc:386571]	0.908057	0.0343636	0.658722	0.259679	-0.290782	0.999813	GO:0005634,GO:0005886,GO:0005737,GO:0005085,GO:0030097,GO:0030336,GO:0030496,GO:0044291,GO:0044877,GO:0000122,GO:0001932,GO:0001934,GO:0007043,GO:0010629,GO:0010823,GO:0030308,GO:0030511,GO:0031929,GO:0032006,GO:0032007,GO:0032008,GO:0032465,GO:0035024,GO:0035065,GO:0043065,GO:0045785,GO:0045944,GO:0051898,GO:0070373,GO:0097009,GO:1900181,GO:1901723,GO:2000973,GO:2001170,GO:0001701,GO:0045892,GO:…
	ENSGALG00000011306	desmin [Source:HGNC Symbol;Acc:HGNC:2770]	0.527044	0.270009	0.275505	0.730906	-0.290568	0.999813	GO:0004842,GO:0045893,GO:0051865,GO:0005737
	ENSGALG00000005782	glutamate-cysteine ligase modifier subunit [Source:NCBI gene;Acc:424492]	0.588055	0.222157	0.33258	0.733279	-0.290249	0.999813	-
	ENSGALG00000031529	erb-b2 receptor tyrosine kinase 2 [Source:NCBI gene;Acc:426130]	-0.21539	0.769106	-0.465003	0.665145	-0.28883	0.999813	GO:0004725,GO:0016787,GO:0016791,GO:0006470,GO:0016311
	ENSGALG00000009229	ATPase H+ transporting V0 subunit c [Source:NCBI gene;Acc:416753]	0.698537	0.141613	0.442195	0.661815	-0.288185	0.999813	GO:0017056,GO:0006913,GO:0005643,GO:0003723,GO:1903508,GO:0008139,GO:0006606,GO:0003713,GO:0003729,GO:1990841,GO:0000973,GO:0006260,GO:0006405,GO:0034398,GO:0048026,GO:0051292,GO:0000776,GO:0005635,GO:0005654,GO:0016604,GO:0031080,GO:0031965,GO:0034399,GO:0042405,GO:0043231,GO:0044614,GO:0044615,GO:1990904
	ENSGALG00000013575	interferon alpha inducible protein 6 [Source:NCBI gene;Acc:403120]	0.711656	0.200565	0.465835	0.531467	-0.287665	0.999813	GO:0000166,GO:0005524,GO:0016787,GO:0003676,GO:0004386
	ENSGALG00000038229	OTU deubiquitinase, ubiquitin aldehyde binding 1 [Source:HGNC Symbol;Acc:HGNC:23077]	0.767855	0.143755	0.5603	0.56344	-0.287542	0.999813	GO:0016477,GO:0000902,GO:0030031,GO:0031209,GO:0030866,GO:0044877,GO:0048365,GO:0010592,GO:0016601,GO:2000601
	ENSGALG00000012525	formin like 2 [Source:HGNC Symbol;Acc:HGNC:18267]	-0.265669	0.660617	-0.525366	0.506663	-0.286635	0.999813	GO:0043248,GO:0008540,GO:0070682,GO:0022624
	ENSGALG00000006015	coatomer protein complex subunit beta 1 [Source:NCBI gene;Acc:423063]	-0.255032	0.636161	-0.470405	0.574864	-0.286618	0.999813	GO:0050660,GO:0009055,GO:0022900,GO:0005739,GO:0016491,GO:0033539
	ENSGALG00000035252	ribosomal protein L7 [Source:NCBI gene;Acc:420182]	0.483355	0.3053	0.247227	0.776132	-0.284241	0.999813	GO:0016740,GO:0016020,GO:0016021,GO:0016757,GO:0005783,GO:0005635,GO:0005622,GO:0003950,GO:0006471,GO:0043539,GO:0030968,GO:0071782,GO:0019900,GO:0036498,GO:0060548,GO:0070213,GO:0071902,GO:1990830
	ENSGALG00000009879	transmembrane BAX inhibitor motif containing 4 [Source:NCBI gene;Acc:771874]	0.0195509	0.978091	NA	NA	-0.283713	0.999813	GO:0016020,GO:0005737,GO:0006886,GO:0016192,GO:0015031,GO:0030131,GO:0030117,GO:0030276,GO:0019901,GO:0007368,GO:0007507,GO:0005794,GO:0005829,GO:0043231
	ENSGALG00000006613	cathepsin D [Source:NCBI gene;Acc:396090]	-0.404255	0.44841	-0.624884	0.388069	-0.283199	0.999813	GO:0006357,GO:0003714,GO:0003677,GO:0008013,GO:0042393,GO:0044212,GO:0047485,GO:0000122,GO:0002021,GO:0010468,GO:0016042,GO:0016575,GO:0035264,GO:0043161,GO:0045892,GO:0045893,GO:0045944,GO:0050872,GO:0060612,GO:0060613,GO:0090207,GO:0090263,GO:0000118,GO:0005634,GO:0017053,GO:0072686
	ENSGALG00000005095	solute carrier family 25 member 25 [Source:HGNC Symbol;Acc:HGNC:20663]	-0.0960146	0.89857	-0.360219	0.698121	-0.283199	0.999813	GO:0015031,GO:0019904,GO:0044877,GO:0090541,GO:0008104,GO:0009838,GO:0019076,GO:0045184,GO:0045862,GO:0046745,GO:0048672,GO:0051301,GO:0061640,GO:0000785,GO:0005793,GO:0005813,GO:0005829,GO:0030496,GO:0043231,GO:0090543
	ENSGALG00000011164	chimerin 2 [Source:NCBI gene;Acc:428437]	-0.526256	0.290878	-0.731276	0.293731	-0.282218	0.999813	GO:0004725,GO:0016311,GO:0035335,GO:0046872,GO:0004438,GO:0004722,GO:0019903,GO:0052629,GO:0006470,GO:0042149,GO:0046856,GO:0060304,GO:1904562,GO:2000785,GO:0005737,GO:0016020,GO:0019898
	ENSGALG00000016536	hydroxyacyl-CoA dehydrogenase trifunctional multienzyme complex subunit alpha [Source:NCBI gene;Acc:395929]	0.169408	0.766723	-0.0882857	0.934932	-0.282178	0.999813	GO:0005634,GO:0003676,GO:0003723,GO:0006397
	ENSGALG00000014786	phosphoinositide-3-kinase regulatory subunit 1 [Source:HGNC Symbol;Acc:HGNC:8979]	-0.863521	0.0649158	-1.11801	0.0634736	-0.281678	0.999813	GO:0005654,GO:0005794,GO:0007283,GO:0017119,GO:0005634,GO:0005730,GO:0005829,GO:0090498
	ENSGALG00000032588	actin related protein 2/3 complex subunit 1B [Source:NCBI gene;Acc:416490]	0.153513	0.797376	-0.070075	0.946403	-0.281651	0.999813	GO:0051492,GO:0019904,GO:0042802,GO:0043621,GO:0007097,GO:0045944,GO:0051496,GO:0051660,GO:0001725,GO:0005634,GO:0005829,GO:0014704
	ENSGALG00000001986	valosin containing protein [Source:NCBI gene;Acc:427410]	-0.117114	0.840725	-0.372518	0.6643	-0.281019	0.999813	GO:0004672,GO:0004674,GO:0005524,GO:0006468,GO:0005829,GO:0016020,GO:0000045,GO:0000407,GO:0046777,GO:0010506,GO:0048675,GO:0017137,GO:0042802,GO:0044877,GO:0051020,GO:0006914,GO:0008104,GO:0016236,GO:0018105,GO:0018107,GO:0031175,GO:0031333,GO:0075044,GO:0005776,GO:0032045,GO:0034045,GO:0097629,GO:0097632,GO:0097635,GO:1990316
	ENSGALG00000040018	nucleoporin 98 [Source:HGNC Symbol;Acc:HGNC:8068]	0.326122	0.60794	0.0634052	0.96115	-0.280468	0.999813	GO:0003824,GO:0005737,GO:0043085,GO:0004586,GO:0042978,GO:0006596,GO:0033387,GO:0042177,GO:1902269,GO:0005634
	ENSGALG00000038494	c-Maf inducing protein [Source:HGNC Symbol;Acc:HGNC:24319]	-0.330814	0.593933	-0.575777	0.48109	-0.279951	0.999813	GO:0097320,GO:0005737,GO:0005886,GO:0005543,GO:0008092,GO:0008289,GO:0019855,GO:0007010,GO:0045806,GO:0051044,GO:0051926,GO:0005829,GO:0005856
	ENSGALG00000033469	lysine demethylase 1A [Source:HGNC Symbol;Acc:HGNC:29079]	0.312638	0.591109	0.0829088	0.955145	-0.279188	0.999813	GO:0005737,GO:0005886,GO:0005096,GO:0017137,GO:0043547,GO:0030864,GO:0030866,GO:0030165,GO:0032878,GO:0051294,GO:0005829,GO:0043231
	ENSGALG00000011642	ankyrin repeat domain 17 [Source:HGNC Symbol;Acc:HGNC:23575]	0.0276849	0.972888	-0.22112	0.822629	-0.27871	0.999813	GO:0005737,GO:0009966,GO:0035591,GO:0061098,GO:0017124,GO:0030296,GO:0042169,GO:0006954,GO:0007346,GO:0032675,GO:0032757,GO:0045742,GO:0045893,GO:0005829,GO:0005886
	ENSGALG00000005834	platelet activating factor acetylhydrolase 1b regulatory subunit 1 [Source:NCBI gene;Acc:374224]	0.0678079	0.915598	-0.173073	0.869478	-0.277883	0.999813	GO:0016740,GO:0016020,GO:0016021,GO:0016757,GO:0000139,GO:0005794,GO:0005783,GO:0006486,GO:0008378,GO:0008376,GO:0008532,GO:0030311,GO:0007411,GO:0007608,GO:1990830
	ENSGALG00000016480	syndecan 1 [Source:HGNC Symbol;Acc:HGNC:10658]	0.303871	0.530134	0.0632211	0.955145	-0.277877	0.999813	GO:0008017,GO:0001578,GO:0015630
	ENSGALG00000005947	myeloid differentiation primary response 88 [Source:NCBI gene;Acc:420420]	0.432827	0.495931	0.18161	0.870697	-0.277661	0.999813	GO:0008670,GO:0070402,GO:0006635,GO:0051289,GO:0120162,GO:0005654,GO:0005739,GO:0005829
	ENSGALG00000003933	quiescin Q6 sulfhydryl oxidase 1 [Source:NCBI gene;Acc:373914]	0.149457	0.807041	-0.0871441	0.937258	-0.277508	0.999813	GO:0031012,GO:0010811,GO:0005576
	ENSGALG00000007606	phosphoglycerate mutase 1 [Source:NCBI gene;Acc:428969]	1.28206	0.00693562	1.06308	0.100451	-0.276723	0.999813	GO:0005975,GO:0016773,GO:0016310,GO:0043843,GO:0006006,GO:0005783
	ENSGALG00000010402	hematopoietic prostaglandin D synthase [Source:NCBI gene;Acc:395863]	0.427285	0.33938	0.190155	0.804436	-0.276307	0.999813	GO:0016020,GO:0016021
	ENSGALG00000013041	chaperonin containing TCP1 subunit 5 [Source:NCBI gene;Acc:420930]	0.786045	0.101457	0.528722	0.542181	-0.273151	0.999813	GO:0003676,GO:0003723,GO:0005681,GO:0005730,GO:1990904,GO:0005689,GO:0048026
	ENSGALG00000008812	chaperonin containing TCP1 subunit 4 [Source:NCBI gene;Acc:395414]	0.889533	0.0425193	0.668661	0.385419	-0.27299	0.999813	GO:0000166,GO:0005524,GO:0016887,GO:0002092,GO:0007612,GO:0007613,GO:0051967,GO:0045211
	ENSGALG00000014834	nuclear receptor coactivator 7 [Source:NCBI gene;Acc:421717]	0.731287	0.138016	0.490226	0.539899	-0.271965	0.999813	GO:0000166,GO:0005737,GO:0030424,GO:0031410,GO:0005886,GO:0016020,GO:0005525,GO:0098884,GO:0008017,GO:0003924,GO:0045202,GO:0098793,GO:0005874,GO:0014069,GO:0043197,GO:0006897,GO:0045211,GO:0016185,GO:0031623,GO:0050803,GO:0044327,GO:0098844,GO:0017124,GO:0003281,GO:0033572,GO:0035904,GO:0060976,GO:1903526,GO:0001917,GO:0005794,GO:0005829
	ENSGALG00000002469	cell division cycle 73 [Source:NCBI gene;Acc:424356]	0.576694	0.257889	0.33909	0.745406	-0.271725	0.999813	GO:0004672,GO:0005524,GO:0006468,GO:0004674,GO:0005737,GO:0005622,GO:0023014,GO:0031098,GO:0032147
	ENSGALG00000011329	afadin, adherens junction formation factor [Source:HGNC Symbol;Acc:HGNC:7137]	0.365833	0.519716	0.12124	0.913821	-0.270682	0.999813	GO:0004672,GO:0005524,GO:0006468,GO:0005737,GO:0005794,GO:0030027
	ENSGALG00000014094	serine/threonine kinase 38 like [Source:NCBI gene;Acc:418217]	0.947628	0.0291929	0.705959	0.280069	-0.269925	0.999813	GO:0007052,GO:0007346,GO:0051642,GO:0090435,GO:0005634,GO:0005737
	ENSGALG00000008432	adaptor related protein complex 2 mu 1 subunit [Source:NCBI gene;Acc:770246]	0.958842	0.0300091	0.732153	0.241987	-0.269183	0.999813	GO:0000166,GO:0005524,GO:0016787,GO:0003676,GO:0004386,GO:0006364,GO:0005694,GO:0005730
	ENSGALG00000026137	cyclin dependent kinase inhibitor 2B [Source:NCBI gene;Acc:395076]	0.372009	0.697449	0.138953	0.934932	-0.269109	0.999813	GO:0016020,GO:0016021
	ENSGALG00000002160	beta-2-microglobulin [Source:NCBI gene;Acc:414830]	0.452345	0.33408	0.241411	0.753906	-0.268557	0.999813	GO:0016787,GO:0005737,GO:0005829,GO:0018738,GO:0046294,GO:0052689,GO:0016788,GO:0042802
	ENSGALG00000029576	pyruvate dehydrogenase (lipoamide) beta [Source:NCBI gene;Acc:416066]	0.339673	0.57118	0.133678	0.921297	-0.268151	0.999813	GO:0005737,GO:0005829,GO:0006508,GO:0004252,GO:0008236,GO:0004175,GO:0070008,GO:0070012,GO:0005634
	ENSGALG00000041684	F-box protein 30 [Source:HGNC Symbol;Acc:HGNC:15600]	-0.766053	0.199206	-1.00245	0.267285	-0.267999	0.999813	GO:0007165,GO:0005096,GO:0003085,GO:0035024,GO:0090630,GO:1904694
	ENSGALG00000022871	HERV-H LTR-associating 2 [Source:HGNC Symbol;Acc:HGNC:4905]	-0.738626	0.30494	-0.932513	0.349029	-0.267812	0.999813	GO:0016020,GO:0016021,GO:0004930,GO:0007165,GO:0007186,GO:0004888,GO:0007166,GO:0030246,GO:0030424,GO:0005887,GO:0007189,GO:0005622,GO:0007420,GO:0005911,GO:0005509,GO:0001764,GO:0007416,GO:0031987,GO:0042220,GO:0051965,GO:0098742
	ENSGALG00000003108	SMG6, nonsense mediated mRNA decay factor [Source:HGNC Symbol;Acc:HGNC:17809]	-0.138082	0.82957	-0.387514	0.6643	-0.266892	0.999813	GO:0003824,GO:0005737,GO:0004586,GO:0006596,GO:0033387,GO:0042803,GO:0001822,GO:0008284,GO:0009615,GO:0042176,GO:0005829
	ENSGALG00000000883	mitogen-activated protein kinase-activated protein kinase 2 [Source:HGNC Symbol;Acc:HGNC:6887]	1.07626	0.0351218	0.874423	0.258176	-0.265595	0.999813	GO:0005634,GO:0005829,GO:0006511,GO:0000502,GO:0005198,GO:0008541,GO:0022624,GO:0043248,GO:0007127,GO:0005838
	ENSGALG00000014974	mindbomb E3 ubiquitin protein ligase 1 [Source:HGNC Symbol;Acc:HGNC:21086]	0.512011	0.372422	0.34035	0.745406	-0.265395	0.999813	GO:0000166,GO:0005524,GO:0016887
	ENSGALG00000008436	cryptochrome circadian regulator 2 [Source:NCBI gene;Acc:374092]	0.321582	0.712316	0.0621922	0.971713	-0.265321	0.999813	GO:0008233,GO:0006508,GO:0043231
	ENSGALG00000016691	solute carrier family 25 member 6 [Source:NCBI gene;Acc:374072]	0.72555	0.101609	0.515998	0.482977	-0.264614	0.999813	GO:0016020,GO:0016021
	ENSGALG00000010150	Sec23 homolog A, coat complex II component [Source:HGNC Symbol;Acc:HGNC:10701]	0.103773	0.871976	-0.0682478	0.95903	-0.264235	0.999813	GO:0016020,GO:0016021,GO:0006936,GO:0072659,GO:1900825,GO:1902305,GO:1905150
ZC3H12A	ENSGALG00000002021	zinc finger CCCH-type containing 12A [Source:HGNC Symbol;Acc:HGNC:26259]	-1.50788	0.00312362	-1.72578	0.00573163	-0.263439	0.999813	GO:0005737,GO:0005886,GO:0016020,GO:0005856,GO:0005198,GO:0098609,GO:0042060,GO:0045104,GO:0050839,GO:0030054,GO:0005080,GO:0030674,GO:0097110,GO:0002934,GO:0003223,GO:0018149,GO:0030216,GO:0034332,GO:0043588,GO:0045109,GO:0071896,GO:0086073,GO:0086091,GO:0098911,GO:0001533,GO:0005882,GO:0005911,GO:0014704,GO:0016323,GO:0030057
	ENSGALG00000001381	Actin, gamma 1 [Source:NCBI gene;Acc:415296]	-0.285009	0.619164	-0.49318	0.499571	-0.262274	0.999813	GO:0005576,GO:0005520,GO:0001558,GO:0005615,GO:0031012,GO:0005178,GO:0007155,GO:0008201,GO:0060548,GO:0008022,GO:0001502,GO:0001503,GO:0001525,GO:0001894,GO:0007160,GO:0007229,GO:0008543,GO:0010629,GO:0016477,GO:0030154,GO:0030324,GO:0032330,GO:0035988,GO:0045597,GO:0046330,GO:0051496,GO:0061448,GO:0070374,GO:0072593
	ENSGALG00000004901	coronin 1C [Source:NCBI gene;Acc:416893]	0.998754	0.0178893	0.75809	0.24946	-0.261788	0.999813	GO:0006366,GO:0000978,GO:0001077,GO:0003677,GO:0003700,GO:0008134,GO:0043425,GO:0044212,GO:0046332,GO:0046982,GO:0070888,GO:0010628,GO:0045666,GO:0045893,GO:0045944,GO:0000790,GO:0005634,GO:0005654,GO:0005667,GO:0005737,GO:0016607,GO:0043231,GO:0090575,GO:0046983
	ENSGALG00000008320	ER degradation enhancing alpha-mannosidase like protein 1 [Source:NCBI gene;Acc:416110]	0.294396	0.633225	0.0652788	0.95583	-0.261707	0.999813	GO:0006508,GO:0008234,GO:0005615,GO:0016787,GO:0006915,GO:0008233,GO:0005764,GO:0004197,GO:0051603,GO:0004175,GO:0004177,GO:0004252,GO:0008656,GO:0016505,GO:0030108,GO:0070324,GO:0001913,GO:0002250,GO:0002764,GO:0006919,GO:0008284,GO:0010628,GO:0010634,GO:0010813,GO:0010815,GO:0010952,GO:0030335,GO:0031638,GO:0031648,GO:0032526,GO:0033619,GO:0043066,GO:0043129,GO:0045766,GO:0060448,GO:0070371,GO:…
	ENSGALG00000021636	cut like homeobox 1 [Source:NCBI gene;Acc:101749861]	0.336968	0.586686	0.13252	0.925974	-0.261397	0.999813	GO:0004672,GO:0004674,GO:0005524,GO:0006468,GO:0005737,GO:0048812,GO:0005622,GO:0023014,GO:0031098,GO:0032147,GO:0000165
	ENSGALG00000012685	lysine demethylase 1B [Source:HGNC Symbol;Acc:HGNC:21577]	-0.314611	0.676381	NA	NA	-0.261397	0.999813	GO:0046872,GO:0003735,GO:0006412,GO:0005622,GO:0005840
	ENSGALG00000007964	cytosolic arginine sensor for mTORC1 subunit 1 [Source:HGNC Symbol;Acc:HGNC:34423]	-0.189324	0.771606	-0.402575	0.663964	-0.261331	0.999813	GO:0000981,GO:0006357,GO:0005654,GO:0007010,GO:0022604
KDM3B	ENSGALG00000007663	lysine demethylase 3B [Source:HGNC Symbol;Acc:HGNC:1337]	-1.30937	0.0102144	-1.52892	0.0145243	-0.261305	0.999813	GO:0005634,GO:0046872,GO:0043066,GO:0019899,GO:0000122,GO:0008283,GO:0030330,GO:0042177,GO:0045023,GO:0050821,GO:0065003,GO:0071157,GO:0071456
	ENSGALG00000012050	trinucleotide repeat containing 6B [Source:NCBI gene;Acc:418010]	-0.56294	0.363819	-0.802913	0.300583	-0.261294	0.999813	GO:0016020,GO:0008017,GO:0008270,GO:0015631,GO:0051010,GO:0001578,GO:0031116,GO:0044861,GO:0005635,GO:0005813,GO:0005874,GO:0005881,GO:0015630,GO:0035371,GO:0044354
	ENSGALG00000002375	notch 1 [Source:NCBI gene;Acc:395655]	-0.080828	0.90635	-0.283702	0.772973	-0.260769	0.999813	GO:0006508,GO:0004252,GO:0005634
	ENSGALG00000014012	WAS protein family member 2 [Source:HGNC Symbol;Acc:HGNC:12733]	0.121013	0.848245	-0.103651	0.926183	-0.260602	0.999813	GO:0016020,GO:0016021,GO:0005887,GO:0007399,GO:0007411,GO:0038023,GO:0030513,GO:0055072,GO:0039706,GO:0005654,GO:0005794,GO:0005886,GO:0098797
	ENSGALG00000028363	SPG7, paraplegin matrix AAA peptidase subunit [Source:NCBI gene;Acc:415843]	0.367498	0.54538	0.153305	0.90876	-0.260547	0.999813	GO:0005622,GO:0005085,GO:0007264
	ENSGALG00000032465	ATP synthase F0 subunit 8 [Source:NCBI gene;Acc:807647]	-0.233222	0.760469	-0.380063	0.841393	-0.260041	0.999813	GO:0005829,GO:0017112,GO:0042147,GO:0015629
	ENSGALG00000042554	ATP binding cassette subfamily D member 2 [Source:NCBI gene;Acc:417694]	-0.0734535	0.929561	NA	NA	-0.259911	0.999813	GO:0000209,GO:0006913,GO:0009267,GO:0010830,GO:0032436,GO:0048742,GO:2000060,GO:0005634,GO:0005737
	ENSGALG00000010221	zinc finger SWIM-type containing 5 [Source:NCBI gene;Acc:424591]	-0.607338	0.323065	-0.815709	0.34155	-0.25941	0.999813	GO:0016787,GO:0016805,GO:0006508,GO:0032268,GO:0005654
RHOA	ENSGALG00000003806	ras homolog family member A [Source:NCBI gene;Acc:395442]	1.53242	0.000384286	1.28533	0.0107236	-0.259119	0.999813	GO:0046872,GO:0003676,GO:0003723,GO:0000398,GO:0089701,GO:0050733,GO:0016607,GO:0005681,GO:0030628
	ENSGALG00000010237	Niemann-Pick disease, type C2 [Source:NCBI gene;Acc:423353]	0.202521	0.749579	0.0262682	0.988113	-0.257905	0.999813	GO:0005634,GO:0005737,GO:0046983,GO:0003700,GO:0008134,GO:0030182,GO:0051726,GO:0045892,GO:0001085,GO:0007623,GO:0010628,GO:0043392,GO:0045665,GO:0019904,GO:1901707,GO:0000122,GO:0001656,GO:0006351,GO:0007417,GO:0007507,GO:0010629,GO:0030855,GO:0030903,GO:0042476,GO:0043433,GO:0045662,GO:0045668,GO:0072750
	ENSGALG00000021021	ADP ribosylation factor like GTPase 4C [Source:HGNC Symbol;Acc:HGNC:698]	1.01132	0.132533	0.802551	0.422487	-0.257012	0.999813	GO:0006888,GO:0016192,GO:0017112,GO:0016358,GO:0005795,GO:0008021,GO:0030008,GO:0030425,GO:0045202
	ENSGALG00000010282	transmembrane protein 63B [Source:HGNC Symbol;Acc:HGNC:17735]	-0.484653	0.333148	-0.688524	0.313669	-0.256003	0.999813	GO:0004672,GO:0005524,GO:0006468,GO:0005515,GO:0001085,GO:0002020,GO:0002039,GO:0004674,GO:0008013,GO:0016301,GO:0019901,GO:0031625,GO:0034236,GO:0034452,GO:0050321,GO:0051059,GO:0001837,GO:0001954,GO:0005977,GO:0006983,GO:0010822,GO:0018105,GO:0018107,GO:0021766,GO:0031175,GO:0031333,GO:0031334,GO:0032091,GO:0032436,GO:0032886,GO:0035556,GO:0043066,GO:0043547,GO:0046777,GO:0046827,GO:0070507,GO:…
	ENSGALG00000016147	zinc finger and BTB domain containing 21 [Source:HGNC Symbol;Acc:HGNC:13083]	-0.406429	0.536328	-0.641194	0.505967	-0.255026	0.999813	GO:0008289,GO:0006629,GO:0005319,GO:0005548,GO:0008429,GO:0008525,GO:0019992,GO:0031210,GO:0035620,GO:0070300,GO:0097001,GO:1901611,GO:1904121,GO:1990050,GO:0006869,GO:0010189,GO:0010875,GO:0015914,GO:0030317,GO:0034375,GO:0035627,GO:0034364
	ENSGALG00000017462	folliculin interacting protein 1 [Source:NCBI gene;Acc:427642]	-0.7867	0.192498	-1.02434	0.273547	-0.255002	0.999813	GO:0008289,GO:0005829,GO:0016020,GO:0016310,GO:0005794,GO:0070273,GO:0016301,GO:0097001,GO:0120017,GO:1902387,GO:1902388,GO:0000902,GO:0001701,GO:0003007,GO:0006672,GO:0006936,GO:0007029,GO:0007165,GO:0008283,GO:0034976,GO:0035621,GO:0035627,GO:0055088,GO:0070584,GO:0120009,GO:0120012,GO:1902389,GO:0005654,GO:0005739,GO:0048471
RSAD2	ENSGALG00000016400	radical S-adenosyl methionine domain containing 2 [Source:NCBI gene;Acc:428650]	2.00186	0.00204851	1.79551	0.0102942	-0.254707	0.999813	GO:0016020,GO:0016021,GO:0007018,GO:0019894,GO:0005783
	ENSGALG00000008855	UDP-glucose pyrophosphorylase 2 [Source:NCBI gene;Acc:373900]	0.668443	0.159173	0.464757	0.587275	-0.254618	0.999813	GO:0016020,GO:0016021,GO:0010951,GO:0004867
	ENSGALG00000010675	proteasome 26S subunit, ATPase 1 [Source:NCBI gene;Acc:395804]	0.598151	0.225477	0.373062	0.723473	-0.254082	0.999813	GO:0008138,GO:0016787,GO:0016791,GO:0006470,GO:0016311,GO:0005737,GO:0005829,GO:0004725,GO:0004721,GO:0017017,GO:0043065,GO:0070373,GO:0000188,GO:0001933,GO:0035335,GO:0051409,GO:0060420
	ENSGALG00000011957	transducer of ERBB2, 2 [Source:NCBI gene;Acc:417992]	-0.315764	0.634903	NA	NA	-0.25385	0.999813	GO:0016020,GO:0016021,GO:0005886,GO:0015914,GO:0005783,GO:0005794,GO:0015247,GO:0006855,GO:0010976,GO:0015917,GO:0036010,GO:0045332,GO:0070863
NPC1	ENSGALG00000015030	NPC intracellular cholesterol transporter 1 [Source:HGNC Symbol;Acc:HGNC:7897]	-1.29154	0.0149731	-1.48903	0.0303657	-0.252074	0.999813	GO:0097237,GO:0005634,GO:0005654
CD83	ENSGALG00000046032	CD83 molecule [Source:HGNC Symbol;Acc:HGNC:1703]	-2.86193	4.97912e-06	NA	NA	-0.252002	0.999813	GO:0001971
	ENSGALG00000039387	proteasome subunit alpha 2 [Source:NCBI gene;Acc:420772]	0.261837	0.658081	0.0608094	0.966489	-0.2519	0.999813	GO:0016020,GO:0016021,GO:0003677,GO:0005783,GO:0050291,GO:0046513,GO:0030148
	ENSGALG00000039141	ceramide synthase 2 [Source:HGNC Symbol;Acc:HGNC:14076]	-0.0863992	0.90636	-0.283249	0.780993	-0.251837	0.999813	GO:0005615,GO:0031012,GO:0003676,GO:0030198,GO:0005201,GO:0005586
	ENSGALG00000016022	runt-related transcription factor 1 [Source:NCBI gene;Acc:396152]	-0.846853	0.101609	-1.03316	0.168525	-0.251343	0.999813	GO:0000166,GO:0005524,GO:0016787,GO:0003723,GO:0000398,GO:0004386,GO:0034459
	ENSGALG00000040783		0.558392	0.254295	0.338638	0.695114	-0.251279	0.999813	GO:0046872,GO:0008270,GO:0005080,GO:0007005,GO:0070530,GO:0005776,GO:0007032,GO:0019899,GO:0019901,GO:0031625,GO:0035255,GO:0042169,GO:0042802,GO:0043130,GO:0000122,GO:0000423,GO:0006914,GO:0016236,GO:0035973,GO:0043122,GO:0044130,GO:0061635,GO:0061912,GO:0098780,GO:1900273,GO:1903078,GO:1905719,GO:0000407,GO:0000932,GO:0005737,GO:0005829,GO:0016234,GO:0016235,GO:0016605,GO:0043231,GO:0044753,GO:…
	ENSGALG00000002553	protocadherin 1 [Source:NCBI gene;Acc:416194]	0.096033	0.882488	-0.112074	0.926183	-0.25091	0.999813	GO:0016740,GO:0005794,GO:0032580,GO:0008376,GO:0033842
	ENSGALG00000004220	serine incorporator 3 [Source:NCBI gene;Acc:419196]	0.363145	0.508752	0.204561	0.853106	-0.250744	0.999813	GO:0001671,GO:0051117,GO:0007029,GO:0032781,GO:0090435,GO:0005783
	ENSGALG00000007492	YME1 like 1 ATPase [Source:NCBI gene;Acc:428418]	0.256927	0.663322	0.057521	0.96654	-0.24894	0.999813	GO:0003774,GO:0016459,GO:0007015,GO:0051058
	ENSGALG00000001569	ras homolog family member C [Source:NCBI gene;Acc:395869]	0.13731	0.837983	-0.0745728	0.955145	-0.248809	0.999813	GO:0003677,GO:0003676,GO:0003723,GO:0006357,GO:0006396,GO:0006366
	ENSGALG00000003712	Rap guanine nucleotide exchange factor 1 [Source:HGNC Symbol;Acc:HGNC:4568]	0.603953	0.277636	0.403859	0.734477	-0.248114	0.999813	GO:0008584,GO:0005654,GO:0005794,GO:0005813,GO:0016604
	ENSGALG00000013740	solute carrier family 20 member 1 [Source:HGNC Symbol;Acc:HGNC:10946]	-0.390578	0.51435	-0.573478	0.530526	-0.24753	0.999813	GO:0000166,GO:0005524,GO:0003774,GO:0003779,GO:0051015,GO:0016459,GO:0000146,GO:0005509,GO:0005516,GO:0017137,GO:0042802,GO:0097718,GO:0006582,GO:0006887,GO:0006892,GO:0007268,GO:0007601,GO:0016192,GO:0030048,GO:0030050,GO:0030073,GO:0030318,GO:0031585,GO:0031987,GO:0032252,GO:0032400,GO:0032402,GO:0032869,GO:0042438,GO:0042476,GO:0042552,GO:0042759,GO:0043473,GO:0048066,GO:0048820,GO:0050808,GO:…
	ENSGALG00000010411	ring finger protein 13 [Source:NCBI gene;Acc:396303]	-0.0701105	0.927389	-0.278734	0.775533	-0.247079	0.999813	GO:0003723,GO:0005829
	ENSGALG00000039872	PDZ and LIM domain 4 [Source:NCBI gene;Acc:395643]	1.12607	0.0217798	0.898673	0.186932	-0.246231	0.999813	GO:0000166,GO:0005524,GO:0016740,GO:0003824,GO:0046872,GO:0005737,GO:0006629,GO:0048037,GO:0046912,GO:0006101,GO:0003878,GO:0006085,GO:0005829,GO:0006633,GO:0006107,GO:0008610,GO:0005654,GO:0005886,GO:0009346
	ENSGALG00000007181	phosphatidylglycerophosphate synthase 1 [Source:NCBI gene;Acc:422087]	-0.399945	0.524507	-0.605952	0.503378	-0.246082	0.999813	GO:0000127,GO:0006384,GO:0001002,GO:0001003,GO:0042791,GO:0005634,GO:0005730,GO:1990904
RPL31	ENSGALG00000016775	ribosomal protein L31 [Source:NCBI gene;Acc:418710]	1.43249	0.0011808	1.23354	0.0455119	-0.245056	0.999813	GO:0008270,GO:0007275,GO:0045893,GO:0046872
AVD	ENSGALG00000023622	avidin [Source:NCBI gene;Acc:396260]	-1.61138	0.00457331	-1.82031	0.00573163	-0.24486	0.999813	GO:0005524,GO:0004842,GO:0046872,GO:0005737,GO:0005829,GO:0016567,GO:0016887,GO:0006511,GO:0005730,GO:0002040,GO:0001525,GO:2000051
	ENSGALG00000000410	tousled like kinase 2 [Source:HGNC Symbol;Acc:HGNC:11842]	0.398688	0.519372	0.179055	0.903247	-0.244658	0.999813	GO:0016020,GO:0016021,GO:0016787,GO:0010951,GO:0006508,GO:0008233,GO:0004252,GO:0008236,GO:0002020,GO:0004175,GO:0004867,GO:0042277,GO:0048406,GO:0006465,GO:0008283,GO:0009966,GO:0016485,GO:0016486,GO:0019058,GO:0031638,GO:0032804,GO:0032902,GO:0032911,GO:0032940,GO:0042176,GO:0043043,GO:0045714,GO:0052548,GO:0090472,GO:0000139,GO:0005783,GO:0005802,GO:0009986,GO:0030140,GO:0045121
	ENSGALG00000025887	activating transcription factor 3 [Source:HGNC Symbol;Acc:HGNC:785]	0.429704	0.507867	0.217558	0.841294	-0.24386	0.999813	GO:0045210,GO:0005634,GO:0005730
	ENSGALG00000002832	interferon induced protein 35 [Source:HGNC Symbol;Acc:HGNC:5399]	1.12702	0.0206884	0.913922	0.222057	-0.242992	0.999813	GO:0005739,GO:0097191,GO:0120162,GO:2001238
RPS25	ENSGALG00000007699	ribosomal protein S25 [Source:HGNC Symbol;Acc:HGNC:10413]	1.53671	0.00166284	1.34728	0.0256908	-0.242848	0.999813	GO:0005634,GO:0005737,GO:0005829,GO:0003723,GO:0006397,GO:0000398,GO:0005685,GO:0005682,GO:0046540,GO:0071013,GO:0000387,GO:0008380,GO:0005687,GO:0005686,GO:0071004,GO:0005681,GO:0034709,GO:0034719,GO:0030620,GO:0070034,GO:0071208,GO:0006479,GO:0005654,GO:0005683,GO:0005689,GO:0005697,GO:0071005,GO:0071007,GO:0071204
	ENSGALG00000014784	microtubule associated serine/threonine kinase family member 4 [Source:HGNC Symbol;Acc:HGNC:19037]	-1.14861	0.0734714	-1.35714	0.0899772	-0.242407	0.999813	GO:0005634,GO:0005737,GO:0003676,GO:0003723,GO:0043005,GO:0045202,GO:0000900,GO:0043022,GO:0003730,GO:0008135,GO:0045182,GO:0002931,GO:0006412,GO:0006417,GO:0071230,GO:2000766,GO:0005783,GO:0014069,GO:0030425,GO:1990124
	ENSGALG00000014999	microtubule associated protein 1B [Source:NCBI gene;Acc:396174]	0.490907	0.425719	0.275988	0.780993	-0.2408	0.999813	GO:0016787,GO:0046872,GO:0019239,GO:0003876,GO:0009168,GO:0032264,GO:0006188,GO:0034101,GO:0046031,GO:0046033,GO:0046034,GO:0046039,GO:0097009
	ENSGALG00000005609	opioid growth factor receptor [Source:HGNC Symbol;Acc:HGNC:15768]	-0.0501854	0.949119	-0.270054	0.785312	-0.240793	0.999813	GO:0016020,GO:0016021,GO:0055085,GO:0005887,GO:0042391,GO:0015116,GO:1902358,GO:0008271,GO:0015106,GO:0015108,GO:0015301,GO:0019531,GO:0008272,GO:0098656,GO:1902476,GO:0006821,GO:0015297,GO:0019532,GO:0015701,GO:0048240,GO:0051454,GO:0060081,GO:0071320,GO:0097225
	ENSGALG00000024051	SET domain bifurcated 1 [Source:HGNC Symbol;Acc:HGNC:10761]	-0.40692	0.579563	-0.617528	0.575399	-0.240232	0.999813	GO:0016740,GO:0004842,GO:0016567,GO:0008270,GO:0006511,GO:0016607,GO:0006974,GO:1901315,GO:0046966,GO:0045995,GO:2000780,GO:0005654
	ENSGALG00000032875	ATP synthase F1 subunit delta [Source:HGNC Symbol;Acc:HGNC:837]	0.989191	0.0628576	0.785455	0.375057	-0.23986	0.999813	GO:0006355,GO:0043565,GO:0008270,GO:0000122,GO:0030674,GO:0045892,GO:0005634,GO:0005654,GO:0016581
	ENSGALG00000015112	zinc finger protein 521 [Source:HGNC Symbol;Acc:HGNC:24605]	-0.669838	0.28676	-0.870446	0.307357	-0.239687	0.999813	GO:0016020,GO:0016021,GO:0005886,GO:0019221
	ENSGALG00000038146	tripartite motif containing 58 [Source:NCBI gene;Acc:770718]	-1.22179	0.0535641	NA	NA	-0.239328	0.999813	GO:0005634,GO:0016604,GO:0031965
	ENSGALG00000013503	family with sequence similarity 149 member A [Source:HGNC Symbol;Acc:HGNC:24527]	-1.36465	0.0326448	NA	NA	-0.239215	0.999813	GO:0016020,GO:0016021,GO:0055114,GO:0016491,GO:0005789,GO:0006629,GO:0004768,GO:0005506,GO:0016717,GO:0006633,GO:1903966,GO:0006636,GO:0005730,GO:0005783
	ENSGALG00000005575	A-kinase anchoring protein 1 [Source:HGNC Symbol;Acc:HGNC:367]	0.32928	0.60991	0.136604	0.926183	-0.239013	0.999813	GO:0005634,GO:0006334,GO:0031491,GO:0005737
	ENSGALG00000008940		-0.0490428	0.954454	NA	NA	-0.238757	0.999813	GO:0008289,GO:0005737,GO:0007420,GO:0008134,GO:0003407,GO:0001964,GO:0021846,GO:0022008,GO:0060134,GO:0005911,GO:0042995,GO:0043025,GO:0044297,GO:0071944
	ENSGALG00000029261	reticulon 4 [Source:NCBI gene;Acc:378790]	1.16556	0.00850716	0.986113	0.157848	-0.23874	0.999813	GO:0005634,GO:0003676,GO:0003723,GO:0000976,GO:0000380,GO:0000980,GO:0003677,GO:0003682,GO:0042803,GO:0042826,GO:0044212,GO:0070888,GO:0000122,GO:0000724,GO:0002218,GO:0006974,GO:0042752,GO:0042754,GO:0045876,GO:0045892,GO:0045944,GO:0051276,GO:0051726,GO:0070932,GO:1902177,GO:0000785,GO:0005654,GO:0016363,GO:0042382,GO:0090575
	ENSGALG00000003563	tyrosyl-tRNA synthetase [Source:NCBI gene;Acc:419666]	0.318766	0.587659	0.105294	0.943756	-0.236278	0.999813	GO:0000166,GO:0005524,GO:0016301,GO:0016740,GO:0016310,GO:0004672,GO:0004674,GO:0006468,GO:0018105,GO:0035556,GO:0007165,GO:0017049,GO:0042826,GO:0070063,GO:0010631,GO:0032467,GO:0043297,GO:0045070,GO:0045931,GO:2000145,GO:0005634,GO:0005654,GO:0005737,GO:0005813,GO:0005829,GO:0005886,GO:0016604,GO:0030027,GO:0030496,GO:0032154,GO:0032991,GO:0043296,GO:0045111,GO:0048471
	ENSGALG00000032529	WD repeat domain 43 [Source:NCBI gene;Acc:421295]	0.825801	0.0944111	0.600102	0.554133	-0.236269	0.999813	GO:0003723,GO:0003735,GO:0005840,GO:0022625,GO:0000463
	ENSGALG00000010346	transforming growth factor beta 3 [Source:NCBI gene;Acc:396438]	0.912716	0.0744727	0.734538	0.258176	-0.235546	0.999813	GO:0016020,GO:0016021,GO:0005737,GO:0007165,GO:0005096,GO:0043547,GO:0032956,GO:0051497,GO:0030833,GO:0051056,GO:1904425
	ENSGALG00000001419	DAB2 interacting protein [Source:HGNC Symbol;Acc:HGNC:17294]	-0.232878	0.748232	-0.444055	0.666021	-0.235129	0.999813	GO:0005634,GO:0046872,GO:0005737,GO:0005813,GO:0006457,GO:0005643,GO:0006607,GO:0003755,GO:0000413,GO:0046907,GO:0008536
	ENSGALG00000006546	CD81 molecule [Source:NCBI gene;Acc:374256]	0.594866	0.217566	0.389961	0.598397	-0.234714	0.999813	GO:0005634,GO:0005737,GO:0005730,GO:0030515,GO:0006364,GO:0030688,GO:0000462,GO:0001701,GO:0001825,GO:0001829,GO:0008283,GO:0043231,GO:0045177
	ENSGALG00000005547	phosphoinositide-3-kinase adaptor protein 1 [Source:NCBI gene;Acc:374268]	-1.17765	0.0193842	-1.38001	0.0414844	-0.234111	0.999813	GO:0016020,GO:0016021,GO:0005509,GO:0005886,GO:0032991,GO:0019828,GO:0019899,GO:0001707,GO:0001756,GO:0010470,GO:0010718,GO:0010951,GO:0014028,GO:0030513,GO:0045199,GO:0055111,GO:0072358,GO:0016324
	ENSGALG00000004588	ribosomal protein S14 [Source:NCBI gene;Acc:416275]	1.21783	0.00466107	1.01931	0.0767818	-0.233722	0.999813	GO:0003729,GO:0006406,GO:0000445,GO:0016973,GO:0046784,GO:0048666,GO:0048699,GO:0000346,GO:0000347,GO:0000784
	ENSGALG00000041030	poly(rC) binding protein 2 [Source:HGNC Symbol;Acc:HGNC:8648]	1.22849	0.00492568	1.05283	0.145961	-0.233709	0.999813	GO:0000166,GO:0005524,GO:0016887,GO:0036258,GO:0048524,GO:0061738,GO:0005737,GO:0048471
	ENSGALG00000009448	interferon related developmental regulator 1 [Source:NCBI gene;Acc:395226]	0.248217	0.71542	0.0389128	0.978819	-0.233425	0.999813	GO:0005622,GO:0043023,GO:0000049,GO:0072344,GO:1990116,GO:1990112,GO:0051168
	ENSGALG00000043394	nucleoporin 188 [Source:NCBI gene;Acc:417198]	-0.516941	0.374434	-0.704532	0.423411	-0.232624	0.999813	GO:0010470,GO:0010717,GO:0072659,GO:1904261,GO:0005794,GO:0005829
	ENSGALG00000017357	serine and arginine rich splicing factor 2 [Source:NCBI gene;Acc:396195]	0.39563	0.527103	0.173544	0.892741	-0.23262	0.999813	GO:0005737,GO:0035091,GO:0005200,GO:0005178,GO:0019901,GO:0042802,GO:0016601,GO:0030036,GO:0030336,GO:0005829,GO:0005886
	ENSGALG00000012481	TNF alpha induced protein 6 [Source:NCBI gene;Acc:424315]	0.484654	0.377824	0.281369	0.780993	-0.232396	0.999813	GO:0007165,GO:0019899,GO:0019901,GO:0030507,GO:0044325,GO:0002027,GO:0003283,GO:0010628,GO:0010881,GO:0010882,GO:0033365,GO:0034613,GO:0051279,GO:0051924,GO:0055117,GO:0060307,GO:0070972,GO:0072659,GO:0086004,GO:0086005,GO:0086014,GO:0086070,GO:0086091,GO:0098907,GO:0098910,GO:0005886,GO:0016323
	ENSGALG00000014948	3-hydroxy-3-methylglutaryl-CoA reductase [Source:NCBI gene;Acc:395145]	-0.171051	0.790084	-0.36752	0.669308	-0.232292	0.999813	GO:0005089,GO:0035023
	ENSGALG00000006198	lanosterol synthase [Source:NCBI gene;Acc:424037]	0.703195	0.137979	0.499742	0.549112	-0.232172	0.999813	GO:0055114,GO:0046872,GO:0051536,GO:0005739,GO:0005743,GO:0016491,GO:0009055,GO:0022900,GO:0051539,GO:0006099,GO:0051537,GO:0008177,GO:0051538,GO:0031966,GO:0009060,GO:0022904,GO:0005654,GO:0005749,GO:0005886,GO:0045273,GO:0003735,GO:0006412,GO:0005622,GO:0005840
	ENSGALG00000030859	GNAS complex locus [Source:HGNC Symbol;Acc:HGNC:4392]	-0.0691265	0.933527	-0.25306	0.844123	-0.231286	0.999813	GO:0016020,GO:0006886,GO:0035091,GO:0000278,GO:0015031,GO:0006897,GO:0031410,GO:0030659,GO:0000281,GO:0005545,GO:0031625,GO:0042802,GO:0042803,GO:0071933,GO:0006898,GO:0016197,GO:0032461,GO:0036089,GO:0043547,GO:0045860,GO:0051044,GO:0060988,GO:0097320,GO:0005737,GO:0005802,GO:0005829,GO:0005886,GO:0030136,GO:0031234
	ENSGALG00000013167	succinate dehydrogenase complex flavoprotein subunit A [Source:NCBI gene;Acc:395758]	-0.423022	0.427521	-0.605429	0.495675	-0.231125	0.999813	GO:0055114,GO:0016491,GO:0050660,GO:0098869,GO:0045454,GO:0005623,GO:0004791,GO:0009055,GO:0016668,GO:0022900,GO:0005737,GO:0005739,GO:0001707,GO:0007369,GO:0008283,GO:0001650,GO:0005634,GO:0005654,GO:0005829
	ENSGALG00000016047	holocarboxylase synthetase [Source:HGNC Symbol;Acc:HGNC:4976]	-0.764407	0.182599	NA	NA	-0.230738	0.999813	GO:0005634,GO:0010008,GO:0008283,GO:0016581
	ENSGALG00000039238	spalt like transcription factor 1 [Source:NCBI gene;Acc:395446]	-0.249788	0.688147	-0.421146	0.683966	-0.230311	0.999813	GO:0006661,GO:0070772,GO:0010008
	ENSGALG00000043178	SET binding factor 1 [Source:NCBI gene;Acc:417071]	0.799997	0.182784	0.626479	0.47348	-0.229982	0.999813	GO:0005634,GO:0031048,GO:0030702,GO:0000775,GO:0031380
	ENSGALG00000033532	RAD23 homolog A, nucleotide excision repair protein [Source:HGNC Symbol;Acc:HGNC:9812]	0.573643	0.3941	0.342888	0.778494	-0.229551	0.999813	GO:0016020,GO:0016021,GO:0055114,GO:0008137,GO:0016491,GO:0005739,GO:0070469,GO:0005747,GO:0031966,GO:0030964
	ENSGALG00000000907	lysyl-tRNA synthetase [Source:NCBI gene;Acc:415885]	0.768318	0.105659	0.57134	0.502045	-0.228787	0.999813	GO:0003735,GO:0006412,GO:0005622,GO:0005840,GO:0022625,GO:0030425,GO:0036464,GO:0044297
	ENSGALG00000036496	actinin, alpha 4 [Source:NCBI gene;Acc:396024]	1.02025	0.0180645	0.828507	0.159914	-0.228679	0.999813	GO:0016020,GO:0006886,GO:0016192,GO:0015031,GO:0030117,GO:0006890,GO:0006891,GO:0030126
	ENSGALG00000033064	DEAD-box helicase 6 [Source:NCBI gene;Acc:419783]	-0.6238	0.189454	-0.830056	0.239717	-0.228401	0.999813	GO:0016020,GO:0016021,GO:0040016,GO:1901991
	ENSGALG00000013400	programmed cell death 6 [Source:HGNC Symbol;Acc:HGNC:8765]	0.498463	0.339184	0.313372	0.789297	-0.228096	0.999813	GO:0055114,GO:0005739,GO:0000287,GO:0006099,GO:0016616,GO:0051287,GO:0004449
	ENSGALG00000043035	shisa family member 2 [Source:NCBI gene;Acc:395162]	1.09209	0.073674	0.85916	0.334854	-0.227346	0.999813	GO:0016787,GO:0005634,GO:0005737,GO:0008233,GO:0006508,GO:0004298,GO:0051603,GO:0000502,GO:0005839,GO:0019773,GO:0006511,GO:0004175,GO:0042802,GO:0098794
	ENSGALG00000008983	G protein subunit beta 4 [Source:HGNC Symbol;Acc:HGNC:20731]	0.358614	0.506766	0.153173	0.901702	-0.226818	0.999813	GO:0016020,GO:0016021,GO:0030054
	ENSGALG00000006871	solute carrier organic anion transporter family member 3A1 [Source:HGNC Symbol;Acc:HGNC:10952]	0.253427	0.771606	0.0602226	0.972549	-0.226238	0.999813	GO:0006629,GO:0044255,GO:0016298,GO:0004771,GO:0000902,GO:0001816,GO:0006954,GO:0008283,GO:0030324,GO:0031077,GO:0048771,GO:0048873,GO:0001650,GO:0043231
	ENSGALG00000012852	makorin ring finger protein 1 [Source:NCBI gene;Acc:395500]	0.390928	0.441678	0.173151	0.886329	-0.226092	0.999813	GO:0000166,GO:0005524,GO:0005634,GO:0005615,GO:0005623,GO:0005737,GO:0005829,GO:0005886,GO:0016887,GO:0016192,GO:0016020,GO:0051082,GO:0051787,GO:0031072,GO:0042026,GO:0010243,GO:0014070,GO:0045892,GO:0042623,GO:0044183,GO:0006986,GO:0034605,GO:0034620,GO:0051085,GO:0009408,GO:0043204,GO:0033142,GO:0005925,GO:0000151,GO:0032570,GO:0019899,GO:0031647,GO:0070062,GO:0043235,GO:0009409,GO:0001664,GO:…
	ENSGALG00000009621	actin, beta [Source:NCBI gene;Acc:396526]	0.737533	0.0778231	0.563396	0.32084	-0.226026	0.999813	GO:0005615,GO:0006508,GO:0005764,GO:0008234,GO:0004197,GO:0051603,GO:0004180,GO:0010757,GO:0032091,GO:0060441,GO:1901214,GO:0005783,GO:0031410,GO:0043231,GO:0099738
	ENSGALG00000005637	golgi brefeldin A resistant guanine nucleotide exchange factor 1 [Source:HGNC Symbol;Acc:HGNC:4181]	0.0641341	0.925614	-0.128702	0.915912	-0.225744	0.999813	GO:0031410,GO:0030036,GO:0030334,GO:0042802,GO:0003365,GO:0035329,GO:0043536,GO:0005923,GO:0008180,GO:0016324,GO:0030027
	ENSGALG00000023576	Pim-3 proto-oncogene, serine/threonine kinase [Source:HGNC Symbol;Acc:HGNC:19310]	0.322523	0.59453	0.120999	0.921297	-0.225685	0.999813	GO:0016310,GO:0003951,GO:0006741,GO:0019674
	ENSGALG00000002448	chaperonin containing TCP1 subunit 6A [Source:NCBI gene;Acc:417541]	0.826849	0.0556634	0.633692	0.375057	-0.225279	0.999813	GO:0005829,GO:0005802,GO:0007030,GO:0000139,GO:0070273,GO:0006890,GO:0043001,GO:0048194,GO:0031985
ADAMTSL2	ENSGALG00000002955	ADAMTS like 2 [Source:HGNC Symbol;Acc:HGNC:14631]	-1.73438	0.00145578	-1.92287	0.00709523	-0.224048	0.999813	GO:0000166,GO:0005524,GO:0003774,GO:0003779,GO:0051015,GO:0016459
	ENSGALG00000016555	hydroxyacyl-CoA dehydrogenase trifunctional multienzyme complex subunit beta [Source:HGNC Symbol;Acc:HGNC:4803]	0.20059	0.739666	0.0138707	0.994624	-0.223668	0.999813	GO:0006413,GO:0005525,GO:0003924,GO:0003743,GO:0006446,GO:0005737
	ENSGALG00000003475	ATP citrate lyase [Source:NCBI gene;Acc:395373]	0.692555	0.137533	0.506555	0.505281	-0.223087	0.999813	GO:0016020,GO:0016021,GO:0005509,GO:0016964,GO:0032050,GO:0034185,GO:0044877,GO:0002265,GO:0006898,GO:0010942,GO:0032092,GO:0045056,GO:0045732,GO:0045807,GO:0051246,GO:0097242,GO:1900223,GO:1903078,GO:1904646,GO:1905167,GO:0005769,GO:0016323,GO:0043235
	ENSGALG00000029968	growth arrest and DNA damage inducible beta [Source:HGNC Symbol;Acc:HGNC:4096]	-1.16193	0.0309332	-1.34919	0.0102942	-0.22207	0.999813	GO:0016020,GO:0016021,GO:0005887,GO:0035435,GO:0035725,GO:0005315,GO:0015319,GO:0006817,GO:0055085
	ENSGALG00000011094	phosphodiesterase 4B [Source:NCBI gene;Acc:424700]	0.979722	0.0569094	0.789055	0.318323	-0.221923	0.999813	GO:0005783,GO:0018400,GO:0007283,GO:0050821,GO:1901874,GO:0005615
	ENSGALG00000004719	spectrin alpha, non-erythrocytic 1 [Source:NCBI gene;Acc:374234]	0.244077	0.70032	0.0499535	0.966583	-0.221505	0.999813	-
	ENSGALG00000004816	folliculin [Source:NCBI gene;Acc:416503]	0.524439	0.392753	0.325764	0.793493	-0.219067	0.999813	GO:0000166,GO:0005524,GO:0016787,GO:0003677,GO:0005634,GO:0006270,GO:0006260,GO:0004386,GO:0042555,GO:0003678,GO:0032508,GO:0003697,GO:0004003,GO:0042802,GO:0006268,GO:0005654
	ENSGALG00000012986	lysine demethylase 5A [Source:HGNC Symbol;Acc:HGNC:9886]	0.0940217	0.895847	-0.0940129	0.941107	-0.218822	0.999813	GO:0016301,GO:0016740,GO:0016310,GO:0006020,GO:0032958,GO:0048167
	ENSGALG00000008677	vimentin [Source:NCBI gene;Acc:420519]	1.09059	0.00751592	0.911565	0.0767818	-0.218678	0.999813	GO:0007155,GO:0051015,GO:0007266,GO:0045296,GO:0005829
	ENSGALG00000006140	golgi associated, gamma adaptin ear containing, ARF binding protein 2 [Source:HGNC Symbol;Acc:HGNC:16064]	NA	NA	NA	NA	-0.217804	0.999813	GO:0004843,GO:0006508,GO:1990380,GO:0071108,GO:0005829,GO:0016807,GO:0036435,GO:0005634,GO:0005654,GO:0016604
	ENSGALG00000005507	non-POU domain containing octamer binding [Source:NCBI gene;Acc:428701]	0.735955	0.152121	0.554107	0.530526	-0.216427	0.999813	GO:0007165,GO:0003924,GO:0044877,GO:0051020,GO:0007186,GO:0007200,GO:0008283,GO:0050909,GO:0060041,GO:0001750,GO:0005834,GO:0043209
	ENSGALG00000036962	karyopherin subunit beta 1 [Source:HGNC Symbol;Acc:HGNC:6400]	1.00191	0.0213767	0.816058	0.237126	-0.216037	0.999813	GO:0003824,GO:0005739,GO:0005102,GO:0051750
	ENSGALG00000031094	ectodysplasin A2 receptor [Source:NCBI gene;Acc:422166]	-0.600768	0.273651	-0.774429	0.205466	-0.21518	0.999813	GO:0000166,GO:0005524,GO:0016301,GO:0016740,GO:0016310,GO:0004674,GO:0005634,GO:0000184,GO:0042162,GO:0018105,GO:0032204,GO:0046777,GO:0046854,GO:2001020,GO:0005654,GO:0005737,GO:0006468
	ENSGALG00000015959	small ArfGAP 1 [Source:HGNC Symbol;Acc:HGNC:19651]	-0.343578	0.531186	-0.52811	0.530526	-0.214898	0.999813	GO:0016020,GO:0016021,GO:0016787,GO:0006508,GO:0008233,GO:0004222,GO:0008237,GO:0071586,GO:0030176,GO:0003690,GO:0004175,GO:0001889,GO:0001942,GO:0003007,GO:0003229,GO:0003231,GO:0003417,GO:0006281,GO:0006325,GO:0006355,GO:0006925,GO:0006974,GO:0006997,GO:0006998,GO:0007346,GO:0007628,GO:0008016,GO:0008340,GO:0008360,GO:0008544,GO:0010506,GO:0010628,GO:0010629,GO:0010906,GO:0016485,GO:0019216,GO:…
	ENSGALG00000013452	endoplasmic reticulum protein 44 [Source:HGNC Symbol;Acc:HGNC:18311]	0.708907	0.133308	0.518058	0.597226	-0.214742	0.999813	GO:0016020,GO:0016021,GO:0016012,GO:0005794,GO:0005886,GO:0016010,GO:0032590
	ENSGALG00000007902	ATPase copper transporting alpha [Source:HGNC Symbol;Acc:HGNC:869]	-0.277828	0.648466	-0.453423	0.615733	-0.214729	0.999813	GO:0000166,GO:0005525,GO:0031105,GO:0005940,GO:0008021,GO:0032154,GO:0032173,GO:0043679,GO:0097227,GO:0003924,GO:0060271,GO:0032947,GO:0000281,GO:0000921,GO:0015630,GO:0032160
	ENSGALG00000016471	5'-nucleotidase, cytosolic IB [Source:NCBI gene;Acc:421954]	0.338093	0.60794	NA	NA	-0.214718	0.999813	GO:0016020,GO:0006886,GO:0016192,GO:0015031,GO:0030117,GO:1904115,GO:0030123,GO:0043231
	ENSGALG00000035013	WD repeat domain 11 [Source:HGNC Symbol;Acc:HGNC:13831]	-1.02881	0.0746107	-1.20038	0.156616	-0.214215	0.999813	GO:0016020,GO:0016021,GO:0032050,GO:0072583,GO:0005654,GO:0005769,GO:0005794,GO:0030136
	ENSGALG00000038096	nitric oxide synthase 2 [Source:NCBI gene;Acc:395807]	-1.09327	0.512799	-1.22879	0.631264	-0.213765	0.999813	GO:0038102,GO:0048185,GO:0000122,GO:0002244,GO:0032926,GO:0051798
	ENSGALG00000005807	importin 7 [Source:HGNC Symbol;Acc:HGNC:9852]	0.396123	0.424753	0.234599	0.779503	-0.213723	0.999813	GO:0007010,GO:0005882,GO:0005198,GO:0005200,GO:0008307,GO:0017166,GO:0019215,GO:0031443,GO:0005912,GO:0016020,GO:0042383,GO:0043034,GO:0060053
	ENSGALG00000008482	stromal antigen 2 [Source:HGNC Symbol;Acc:HGNC:11355]	-0.277879	0.675171	-0.472739	0.652131	-0.212799	0.999813	GO:0005615,GO:0010469,GO:0005576,GO:0008083,GO:0005125,GO:0042981,GO:0005160,GO:0010862,GO:0043408,GO:0048468,GO:0060395,GO:0007507,GO:0008284,GO:0042493,GO:0007179,GO:0042127,GO:0060317,GO:0005114,GO:0042803,GO:0008285,GO:0030308,GO:0031012,GO:0016477,GO:0008219,GO:0043525,GO:0006468,GO:0001540,GO:0005102,GO:0034714,GO:0000902,GO:0001654,GO:0001837,GO:0003007,GO:0007050,GO:0007435,GO:0008347,GO:…
	ENSGALG00000034725	bromodomain containing 4 [Source:NCBI gene;Acc:100859056]	0.2825	0.612719	0.119138	0.929481	-0.210897	0.999813	GO:0051015,GO:0003779,GO:0007010
	ENSGALG00000026862	claudin 1 [Source:NCBI gene;Acc:424910]	-0.289394	0.561137	-0.457332	0.492596	-0.210332	0.999813	GO:0003676
	ENSGALG00000033954	transmembrane protein 248 [Source:HGNC Symbol;Acc:HGNC:25476]	0.80602	0.0944051	0.634166	0.416016	-0.210319	0.999813	GO:0046872,GO:0005737,GO:0008134,GO:0048471,GO:0001725,GO:0005884,GO:0015629,GO:0032880,GO:0033613,GO:0006913,GO:0043433,GO:0030864,GO:0031941
	ENSGALG00000043641	JunD proto-oncogene, AP-1 transcription factor subunit [Source:HGNC Symbol;Acc:HGNC:6206]	0.753582	0.263724	0.566766	0.579153	-0.210184	0.999813	GO:0000166,GO:0005524,GO:0005634,GO:0046872,GO:0005737,GO:0003723,GO:0016779,GO:0004652,GO:0006378,GO:0043631,GO:0031123,GO:0031440,GO:0005654
RPL38	ENSGALG00000001465	ribosomal protein L38 [Source:NCBI gene;Acc:771528]	1.63911	0.000237889	1.46407	0.0260245	-0.209725	0.999813	GO:0016020,GO:0016021,GO:0005634,GO:0003677,GO:0006355,GO:0006952
	ENSGALG00000014297	interferon regulatory factor 7 [Source:NCBI gene;Acc:396330]	-1.05315	0.0526163	-1.21746	0.0477653	-0.209396	0.999813	GO:0005829,GO:0015031,GO:0005768,GO:0032456,GO:0055037,GO:1990745,GO:0000149
	ENSGALG00000003661	senataxin [Source:HGNC Symbol;Acc:HGNC:445]	-0.817863	0.141682	-0.983627	0.192463	-0.209293	0.999813	GO:0004672,GO:0004674,GO:0005524,GO:0006468,GO:0018105,GO:0035556,GO:0004676,GO:0016004,GO:0043274,GO:0003323,GO:0006469,GO:0006972,GO:0007173,GO:0010518,GO:0010594,GO:0010667,GO:0016477,GO:0018107,GO:0019722,GO:0030512,GO:0032148,GO:0032869,GO:0034122,GO:0043122,GO:0043304,GO:0043536,GO:0045766,GO:0051281,GO:0071364,GO:0097191,GO:1903078,GO:1903672,GO:1905564,GO:2000352,GO:0005737,GO:0005886,GO:…
	ENSGALG00000017715	tubulointerstitial nephritis antigen like 1 [Source:HGNC Symbol;Acc:HGNC:19168]	0.0745823	0.914165	-0.0554476	0.966489	-0.209067	0.999813	GO:0006508,GO:0016805,GO:0006887,GO:0005634,GO:0031965
	ENSGALG00000033806	ITPRIP like 2 [Source:HGNC Symbol;Acc:HGNC:27257]	0.664621	0.392417	NA	NA	-0.207661	0.999813	GO:0003677,GO:0005634,GO:0006355,GO:0003700,GO:0046982,GO:0016602,GO:0006366,GO:0045944,GO:0008134,GO:0005654,GO:0045892,GO:0000978,GO:0000980,GO:0001077,GO:0044212,GO:0045893,GO:0032993,GO:0090575
	ENSGALG00000029980	glutaminyl-tRNA synthetase [Source:NCBI gene;Acc:416057]	0.802556	0.123078	0.620024	0.496881	-0.207546	0.999813	GO:0005737,GO:0003743,GO:0006412,GO:0006413,GO:0001732,GO:0002183,GO:0005852,GO:0016282,GO:0033290,GO:0071541
	ENSGALG00000015864	inhibitor of Bruton tyrosine kinase [Source:HGNC Symbol;Acc:HGNC:17853]	-0.208881	0.780788	-0.374595	0.738899	-0.206911	0.999813	GO:0000166,GO:0005524,GO:0016787,GO:0003677,GO:0005739,GO:0003697,GO:0006508,GO:0008233,GO:0004252,GO:0008236,GO:0005759,GO:0007005,GO:0001018,GO:0003727,GO:0004176,GO:0016887,GO:0043531,GO:0043565,GO:0051880,GO:0070182,GO:0001666,GO:0006515,GO:0030163,GO:0034599,GO:0051131,GO:0051260,GO:0051603,GO:0070407,GO:0005634,GO:0005654,GO:0005829,GO:0042645
	ENSGALG00000043744	Nedd4 family interacting protein 1 [Source:HGNC Symbol;Acc:HGNC:17592]	0.169702	0.784858	0.00276126	0.99749	-0.206588	0.999813	GO:0016020,GO:0016021,GO:0046933,GO:0015991,GO:0033180,GO:0046961
	ENSGALG00000003893	xenotropic and polytropic retrovirus receptor 1 [Source:HGNC Symbol;Acc:HGNC:12827]	0.284175	0.641685	0.113654	0.921604	-0.206263	0.999813	GO:0016020,GO:0005739,GO:0005743,GO:0050790,GO:0004129,GO:1902600,GO:0006123,GO:0030234,GO:0009060,GO:0005751
IL8L1	ENSGALG00000026098	interleukin 8-like 2 [Source:NCBI gene;Acc:396495]	-2.35735	8.00036e-05	NA	NA	-0.206055	0.999813	GO:0006406,GO:0000445,GO:0006397,GO:0046784,GO:0000346,GO:0000347,GO:0000784,GO:0005634,GO:0005737,GO:0005829,GO:0016607
	ENSGALG00000039205	chaperonin containing TCP1 subunit 3 [Source:HGNC Symbol;Acc:HGNC:1616]	0.911328	0.0944239	0.739219	0.396528	-0.205925	0.999813	GO:0000166,GO:0005524,GO:0016301,GO:0016740,GO:0016310,GO:0016020,GO:0016021,GO:0004672,GO:0006468,GO:0004713,GO:0005737,GO:0030424,GO:0005887,GO:0030154,GO:0070374,GO:0004714,GO:0004888,GO:0007169,GO:0009968,GO:0043066,GO:0043235,GO:0001934,GO:0046777,GO:0042593,GO:0001540,GO:0005009,GO:0005159,GO:0005525,GO:0019904,GO:0031994,GO:0031995,GO:0043548,GO:0043559,GO:0043560,GO:0044877,GO:0051425,GO:…
	ENSGALG00000011865		-0.0188449	0.987574	-0.180365	0.890749	-0.204413	0.999813	GO:0007165,GO:0005794,GO:0042802,GO:0046628,GO:2001275
	ENSGALG00000008590	Gallus gallus eukaryotic translation elongation factor 1 beta 2 (EEF1B2), mRNA. [Source:RefSeq mRNA;Acc:NM_204901]	0.980735	0.0290901	0.834755	0.247419	-0.204034	0.999813	GO:0003677,GO:0005634,GO:0046872,GO:0003676,GO:0043565,GO:0045893,GO:0003700,GO:0000976,GO:0000977,GO:0000982,GO:0001077,GO:0008270,GO:0010385,GO:0035035,GO:0044212,GO:0044729,GO:1990841,GO:0000122,GO:0001666,GO:0002931,GO:0006355,GO:0006366,GO:0009749,GO:0010628,GO:0030217,GO:0030509,GO:0032868,GO:0033233,GO:0035914,GO:0042981,GO:0044849,GO:0045080,GO:0045944,GO:0046886,GO:0050725,GO:0061418,GO:…
	ENSGALG00000005948	ribosomal protein L27a [Source:NCBI gene;Acc:770018]	1.0464	0.0178007	0.876263	0.187975	-0.203691	0.999813	GO:0004298,GO:0051603,GO:0005839,GO:0016787,GO:0005634,GO:0005737,GO:0008233,GO:0006508,GO:0000502,GO:0004175,GO:0043161,GO:0010498,GO:0010499,GO:0001530,GO:0002862
	ENSGALG00000035453	RP9, pre-mRNA splicing factor [Source:NCBI gene;Acc:420747]	NA	NA	NA	NA	-0.202925	0.999813	GO:0005634,GO:0046983,GO:0006366,GO:0006355,GO:0003700,GO:0006357,GO:0000978,GO:0000981,GO:0001077,GO:0003677,GO:0003682,GO:0003705,GO:0070888,GO:0000122,GO:0010468,GO:0010628,GO:0016055,GO:0030154,GO:0030316,GO:0030318,GO:0030336,GO:0042127,GO:0043010,GO:0043066,GO:0043473,GO:0044336,GO:0045165,GO:0045670,GO:0045893,GO:0045944,GO:0046849,GO:0065003,GO:2000144,GO:2001141,GO:0032991
	ENSGALG00000009147	nicastrin [Source:NCBI gene;Acc:426905]	-0.903827	0.0862175	-1.00645	0.239816	-0.201737	0.999813	GO:0005509,GO:0003779,GO:0008017,GO:0005737,GO:0016020,GO:0005925,GO:0005198,GO:0031122,GO:0031581,GO:0042060,GO:0045104,GO:0030056
	ENSGALG00000008606	NADH:ubiquinone oxidoreductase core subunit S1 [Source:NCBI gene;Acc:424102]	-0.268894	0.678056	-0.40026	0.69589	-0.201735	0.999813	GO:0016787,GO:0006470,GO:0003824,GO:0046872,GO:0000287,GO:0004721,GO:0004722,GO:0043169,GO:0030145
	ENSGALG00000036949	ArfGAP with SH3 domain, ankyrin repeat and PH domain 3 [Source:HGNC Symbol;Acc:HGNC:14987]	0.649957	0.318369	0.472351	0.688682	-0.20106	0.999813	GO:0046872,GO:0051536,GO:0005739,GO:0016829,GO:0003994,GO:0051539,GO:0006099,GO:0005829,GO:0005506,GO:0006101,GO:0043209
	ENSGALG00000003135	ankyrin 3 [Source:NCBI gene;Acc:396309]	-0.538186	0.308793	-0.693455	0.361542	-0.201004	0.999813	GO:0000166,GO:0005524,GO:0016301,GO:0016740,GO:0016310,GO:0004672,GO:0004674,GO:0006468,GO:0004691,GO:0001525,GO:0001935,GO:0007155,GO:0018105,GO:0030099,GO:0030155,GO:0030334,GO:0031589,GO:0043542,GO:0046777,GO:0060562,GO:0060993,GO:2000696,GO:0005634,GO:0005737
	ENSGALG00000033635	prostaglandin-endoperoxide synthase 2 [Source:NCBI gene;Acc:396451]	-0.767539	0.211667	NA	NA	-0.200243	0.999813	GO:0003779,GO:0031032,GO:0005516,GO:0030855,GO:0005829,GO:0015629
	ENSGALG00000012540	RNA binding fox-1 homolog 2 [Source:HGNC Symbol;Acc:HGNC:9906]	-0.257473	0.69006	-0.44089	0.677497	-0.200189	0.999813	GO:0005634,GO:0003700,GO:0003676,GO:0003677,GO:0006355,GO:0019904,GO:0048663
	ENSGALG00000008086	ARP1 actin related protein 1 homolog A [Source:NCBI gene;Acc:423862]	0.069067	0.908099	-0.0817643	0.937258	-0.200029	0.999813	GO:0005737,GO:0008270,GO:0006508,GO:0008237,GO:0042277,GO:0070006,GO:0043171,GO:0071456,GO:0005829
	ENSGALG00000007383	heat shock protein family B (small) member 8 [Source:HGNC Symbol;Acc:HGNC:30171]	0.516768	0.34444	0.360015	0.762743	-0.199219	0.999813	GO:0000166,GO:0005524,GO:0005737,GO:0046872,GO:0016787,GO:0006541,GO:0016810,GO:0016812,GO:0006807,GO:0006207,GO:0004070,GO:0004087,GO:0004088,GO:0004151,GO:0000050,GO:0006228,GO:0006526,GO:0007595,GO:0019240,GO:0033574,GO:0051414,GO:0070409
	ENSGALG00000034965	disco interacting protein 2 homolog B [Source:HGNC Symbol;Acc:HGNC:29284]	-0.487143	0.333148	-0.65457	0.327208	-0.198029	0.999813	GO:0005524,GO:0005634,GO:0000978,GO:0042393,GO:0006974,GO:0007517,GO:0060218
	ENSGALG00000036391	glutamine--fructose-6-phosphate transaminase 1 [Source:NCBI gene;Acc:419514]	0.296598	0.599644	0.130175	0.921113	-0.195895	0.999813	GO:0005622,GO:0003779,GO:0007015,GO:0010643,GO:0010644,GO:0032507,GO:0048699,GO:0061351,GO:0005856,GO:0005886,GO:0005911,GO:0005921,GO:0015629,GO:0016020,GO:0030426
	ENSGALG00000010592	tet methylcytosine dioxygenase 2 [Source:NCBI gene;Acc:422540]	-0.953655	0.217659	-1.1123	0.342147	-0.195833	0.999813	GO:0000166,GO:0005524,GO:0016301,GO:0016740,GO:0016310,GO:0004672,GO:0006468,GO:0004713,GO:0004715,GO:0030154,GO:0038083,GO:0042127,GO:0000287,GO:0001784,GO:0005080,GO:0008022,GO:0017124,GO:0019904,GO:0019905,GO:0030145,GO:0038191,GO:0042169,GO:0046875,GO:0051015,GO:0051019,GO:0070064,GO:0001843,GO:0001922,GO:0001934,GO:0002322,GO:0002333,GO:0006909,GO:0006974,GO:0006975,GO:0006979,GO:0007173,GO:…
	ENSGALG00000033854	colony stimulating factor 1 [Source:NCBI gene;Acc:100499189]	0.0811677	0.919575	NA	NA	-0.195563	0.999813	GO:0003735,GO:0006412,GO:0005622,GO:0005840,GO:0022627,GO:0003729,GO:0002181,GO:0033119,GO:0042788
	ENSGALG00000009177	fragile X mental retardation 1 [Source:HGNC Symbol;Acc:HGNC:3775]	0.359882	0.51525	NA	NA	-0.195379	0.999813	GO:0005634,GO:0005737,GO:0015031,GO:0007034,GO:0005635,GO:0010458,GO:0031468,GO:0000815,GO:0008565,GO:0006997,GO:0007080,GO:0045324,GO:0061952,GO:0071168,GO:0000785,GO:0005829
	ENSGALG00000009052	limb bud and heart development [Source:NCBI gene;Acc:421301]	0.561346	0.327074	0.3886	0.680068	-0.195369	0.999813	GO:0016020,GO:0016021,GO:0046983,GO:0034220,GO:0005229,GO:0006821,GO:0005622,GO:0005886,GO:0031982
	ENSGALG00000015436	syndecan binding protein [Source:NCBI gene;Acc:421136]	0.452315	0.333148	0.296181	0.710592	-0.195284	0.999813	GO:0016020,GO:0016021,GO:0006508,GO:0008233,GO:0042765,GO:0016255,GO:0003923
	ENSGALG00000002495	coiled-coil-helix-coiled-coil-helix domain containing 2 [Source:NCBI gene;Acc:417544]	0.950047	0.0480427	0.818099	0.259862	-0.195016	0.999813	GO:0003735,GO:0006412,GO:0005622,GO:0005840,GO:0022625,GO:0002181
	ENSGALG00000010811	legumain [Source:HGNC Symbol;Acc:HGNC:9472]	-0.0526285	0.939324	-0.179063	0.862191	-0.194905	0.999813	GO:0016301,GO:0016310,GO:0004672,GO:0005524,GO:0006468,GO:0005089,GO:0035023
	ENSGALG00000029316	AT-rich interaction domain 1A [Source:NCBI gene;Acc:419542]	-0.30038	0.619164	-0.44191	0.658161	-0.194893	0.999813	GO:0016740,GO:0016020,GO:0005634,GO:0004842,GO:0005737,GO:0000139,GO:0005794,GO:0061630,GO:0007030,GO:0000209,GO:0006511,GO:0016567,GO:0005783,GO:0061025,GO:0007049,GO:0032580,GO:0017137,GO:0070936,GO:0048365,GO:0030334,GO:0016604
	ENSGALG00000016420	SH3 domain containing kinase binding protein 1 [Source:NCBI gene;Acc:418608]	0.679497	0.207797	0.507413	0.582129	-0.19375	0.999813	GO:0003677,GO:0005634,GO:0006338,GO:0016514,GO:0071565,GO:0070603,GO:0007270,GO:0060996,GO:0097026
	ENSGALG00000041285	mitogen-activated protein kinase kinase 3 [Source:NCBI gene;Acc:416496]	-0.157123	0.819793	-0.336436	0.754067	-0.193724	0.999813	GO:0005634,GO:0005737,GO:0048471,GO:0030018
	ENSGALG00000015090	perilipin 2 [Source:NCBI gene;Acc:427237]	-0.631539	0.227487	-0.80135	0.29591	-0.192964	0.999813	GO:0000166,GO:0005524,GO:0016020,GO:0016021,GO:0016787,GO:0006816,GO:0070588,GO:0006811,GO:0099132,GO:0005388,GO:0005887,GO:0006874,GO:0098839,GO:0030165,GO:0099566,GO:0051480,GO:1905059,GO:0007605,GO:0030182,GO:0005737,GO:0098978,GO:0098982
	ENSGALG00000008098	nicotinamide phosphoribosyltransferase [Source:NCBI gene;Acc:417707]	0.539666	0.275297	0.376407	0.689578	-0.192715	0.999813	GO:0055114,GO:0046872,GO:0005506,GO:0016491,GO:0016705,GO:0005783,GO:0031418,GO:0004656,GO:0016702,GO:0019511,GO:0042802,GO:0018401,GO:0030199,GO:0005739,GO:0016222,GO:0043231
	ENSGALG00000013408	TATA element modulatory factor 1 [Source:HGNC Symbol;Acc:HGNC:11870]	0.0941433	0.905624	-0.0480867	0.971713	-0.192187	0.999813	GO:0016567,GO:0004843,GO:0071108,GO:0016320,GO:0035871,GO:0090168,GO:0005737
	ENSGALG00000002750	NCK associated protein 1 [Source:HGNC Symbol;Acc:HGNC:7666]	0.447016	0.404209	0.307212	0.730069	-0.190948	0.999813	GO:0005525,GO:0003924,GO:0006886,GO:0032482,GO:0005829,GO:0042147,GO:0019003,GO:0042802,GO:0045335
FRYL	ENSGALG00000014103	FRY like transcription coactivator [Source:HGNC Symbol;Acc:HGNC:29127]	-1.77074	0.00194286	-1.9244	0.00347465	-0.189989	0.999813	GO:0016020,GO:0016021,GO:0007165,GO:0009897,GO:0009986,GO:0006955,GO:0007166,GO:0042130,GO:0071222,GO:0031295,GO:0042102
	ENSGALG00000003457	2',3'-cyclic nucleotide 3' phosphodiesterase [Source:NCBI gene;Acc:395921]	0.750768	0.119452	0.588717	0.454285	-0.189621	0.999813	GO:0016020,GO:0016021,GO:0030424,GO:0005886,GO:0007156,GO:0007411,GO:0098632,GO:0070593,GO:0042470,GO:0002080,GO:0043231
	ENSGALG00000006648	sperm antigen with calponin homology and coiled-coil domains 1 like [Source:NCBI gene;Acc:416950]	0.677361	0.224732	0.505911	0.556812	-0.189087	0.999813	GO:0005634,GO:0005829,GO:0006886,GO:0005635,GO:0008536,GO:0006606,GO:0005049,GO:0006611,GO:0008565,GO:0005654
	ENSGALG00000032257	casein kinase 1 epsilon [Source:NCBI gene;Acc:378891]	0.66529	0.198356	0.507034	0.630392	-0.188982	0.999813	GO:0005634,GO:0005829,GO:0006886,GO:0005635,GO:0008536,GO:0006606,GO:0008565,GO:0042393,GO:0046332,GO:0045087,GO:0005654
	ENSGALG00000017153	radixin [Source:NCBI gene;Acc:395511]	0.596664	0.314707	0.433163	0.678038	-0.188929	0.999813	GO:0005829,GO:0005886,GO:0016020,GO:0043231,GO:0008289,GO:0015248,GO:0032934,GO:0006869,GO:0097038,GO:0019904,GO:0070273,GO:0015918,GO:0032367,GO:0044128,GO:0000139,GO:0005634,GO:0005654,GO:0005730,GO:0005737,GO:0005794,GO:0005802,GO:0030054,GO:0048471
	ENSGALG00000014957	WD repeat domain 1 [Source:NCBI gene;Acc:422842]	0.704342	0.105325	0.555892	0.37491	-0.188838	0.999813	GO:0003723,GO:0003735,GO:0006412,GO:0005840,GO:0022627,GO:0015935,GO:1990904,GO:0071353
	ENSGALG00000028301	tripartite motif containing 47 [Source:NCBI gene;Acc:770100]	0.207961	0.756457	0.0265101	0.989713	-0.188793	0.999813	-
	ENSGALG00000031642	integrin linked kinase [Source:NCBI gene;Acc:374018]	1.1668	0.0128996	1.02725	0.192463	-0.188425	0.999813	GO:0005524,GO:0005737,GO:0003676,GO:0000166,GO:0004812,GO:0006418,GO:0004824,GO:0006430,GO:0003877,GO:0042802,GO:0042803,GO:0000187,GO:0002276,GO:0002741,GO:0008285,GO:0010759,GO:0015966,GO:0033209,GO:0043032,GO:0045893,GO:0070371,GO:0070374,GO:1900017,GO:1900745,GO:1905050,GO:0005615,GO:0005634,GO:0005739,GO:0005829,GO:0017101
	ENSGALG00000010581	SEL1L, ERAD E3 ligase adaptor subunit [Source:HGNC Symbol;Acc:HGNC:10717]	-0.141257	0.845994	-0.281463	0.780993	-0.187137	0.999813	GO:0004672,GO:0005524,GO:0006468,GO:0004709,GO:0000186,GO:0000287,GO:0004674,GO:0000077,GO:0007010,GO:0007050,GO:0007093,GO:0007257,GO:0035556,GO:0042733,GO:0043065,GO:0051403,GO:0060173,GO:0071480,GO:0005634,GO:0005737,GO:0005829
	ENSGALG00000035506	FAU, ubiquitin like and ribosomal protein S30 fusion [Source:HGNC Symbol;Acc:HGNC:3597]	0.973763	0.0563471	0.835294	0.239816	-0.187075	0.999813	GO:0046872,GO:0005856,GO:0003713,GO:0006355,GO:1903508,GO:0005667
	ENSGALG00000037522	strawberry notch homolog 2 [Source:HGNC Symbol;Acc:HGNC:29158]	-0.96499	0.0842691	-1.12119	0.0839574	-0.18703	0.999813	GO:0016020,GO:0016021,GO:0004674,GO:0005524,GO:0006468,GO:0055085,GO:0051262,GO:0005216,GO:0006811,GO:0034220,GO:0070588,GO:0006812,GO:0010961,GO:0003779,GO:0005262,GO:0016301,GO:0017022,GO:0006816,GO:0016340,GO:0031032,GO:0046777,GO:0070266,GO:0001726,GO:0005886
	ENSGALG00000021848	avidin-like [Source:NCBI gene;Acc:431660]	0.589023	0.323733	0.423201	0.616452	-0.186631	0.999813	GO:0000166,GO:0005524,GO:0005737,GO:0003779,GO:0005856,GO:0007015,GO:0042995,GO:0034314,GO:0005885,GO:0005200,GO:0051015,GO:0007163,GO:0008356,GO:0016344,GO:0033206,GO:0051321,GO:0051653,GO:0060271,GO:0071346,GO:0005903,GO:0005911,GO:0030027
	ENSGALG00000008094	heat shock protein family D (Hsp60) member 1 [Source:NCBI gene;Acc:424059]	0.770145	0.101609	0.628484	0.440214	-0.184213	0.999813	GO:0003677,GO:0005634,GO:0006351,GO:0006355,GO:0003700,GO:0005737,GO:0044212,GO:0000122,GO:0045944,GO:0000977,GO:0000978,GO:0001078,GO:0006909,GO:0006955,GO:0009617,GO:0030099,GO:0032729,GO:0032735,GO:0042742,GO:0042832,GO:0044130,GO:0045893,GO:0071222,GO:0071346,GO:0005654
	ENSGALG00000024398	ribosomal protein S28 [Source:NCBI gene;Acc:768930]	1.19611	0.0134585	1.05313	0.143591	-0.183503	0.999813	GO:0003735,GO:0005622,GO:0005840,GO:0006414,GO:0022625
	ENSGALG00000034251	solute carrier family 9 member A1 [Source:NCBI gene;Acc:419580]	0.416505	0.527967	0.32481	0.751412	-0.18088	0.999813	GO:0016740,GO:0016020,GO:0016021,GO:0016757,GO:0005975,GO:0003831,GO:0003945,GO:0004461,GO:0008378,GO:0030145,GO:0035250,GO:0002064,GO:0002526,GO:0005989,GO:0006012,GO:0006486,GO:0006487,GO:0007155,GO:0007339,GO:0007341,GO:0008285,GO:0009101,GO:0009312,GO:0030198,GO:0042060,GO:0043065,GO:0045136,GO:0050900,GO:0051260,GO:0060046,GO:0060054,GO:0060055,GO:0000138,GO:0005794,GO:0005886,GO:0009897,GO:…
	ENSGALG00000039315	methionyl-tRNA synthetase [Source:NCBI gene;Acc:425613]	0.534386	0.301843	0.404003	0.667079	-0.179798	0.999813	GO:0005737,GO:0046654,GO:0003934,GO:0003924,GO:0005525,GO:0008270,GO:0042803,GO:0051019,GO:0006729,GO:0008217,GO:0010460,GO:0014916,GO:0032496,GO:0034341,GO:0034612,GO:0042416,GO:0042559,GO:0050884,GO:0051000,GO:0051260,GO:2000121,GO:0005634,GO:0005654,GO:0005829,GO:0031410,GO:0031965,GO:0032991
	ENSGALG00000027151	FK506 binding protein 1A [Source:NCBI gene;Acc:374233]	1.10707	0.0166658	0.96317	0.192889	-0.179207	0.999813	GO:0000166,GO:0005524,GO:0003774,GO:0007018,GO:0005874,GO:0003777,GO:0008017,GO:0005634,GO:0016887,GO:0090307,GO:0005871,GO:0072686
	ENSGALG00000034944	ubiquitin protein ligase E3A [Source:HGNC Symbol;Acc:HGNC:12496]	-0.370901	0.543154	-0.511236	0.613176	-0.178985	0.999813	GO:0016020,GO:0016021,GO:0004725,GO:0016787,GO:0016791,GO:0006470,GO:0016311,GO:0035335,GO:0004721,GO:0008013,GO:0019901,GO:0045295,GO:0007155,GO:0007165,GO:0007179,GO:0008285,GO:0010839,GO:0016477,GO:0030336,GO:0034394,GO:0034614,GO:0034644,GO:0045786,GO:0045892,GO:0048041,GO:0001750,GO:0005886,GO:0005911,GO:0009986,GO:0030054,GO:0030424,GO:0030425,GO:0031256,GO:0043025,GO:0043231
	ENSGALG00000007572	MMS19 homolog, cytosolic iron-sulfur assembly component [Source:HGNC Symbol;Acc:HGNC:13824]	0.067809	0.916971	-0.0716057	0.954205	-0.178877	0.999813	GO:0016020,GO:0016021,GO:0009897,GO:0043235,GO:0008284,GO:0004896,GO:0019955,GO:0004924,GO:0019838,GO:0034097,GO:0038165,GO:0005900,GO:0016324
	ENSGALG00000003681	DNA topoisomerase I [Source:NCBI gene;Acc:396004]	-0.147088	0.800972	-0.299892	0.744019	-0.17886	0.999813	GO:0004672,GO:0004674,GO:0005524,GO:0006468,GO:0005737,GO:0023014,GO:0031098,GO:0032147,GO:0043123,GO:0038061,GO:0004704,GO:0006955,GO:0007249,GO:0051607,GO:0071260,GO:0001650,GO:0005634,GO:0005829,GO:0043231
	ENSGALG00000010185	heat shock protein family A (Hsp70) member 4 like [Source:NCBI gene;Acc:422496]	0.446698	0.365774	0.276197	0.782683	-0.178679	0.999813	GO:0016020,GO:0016021,GO:0046872,GO:0008270,GO:0030433,GO:0030176,GO:0004842,GO:0019899,GO:0031624,GO:1990381,GO:0010498,GO:0070936,GO:0005783
	ENSGALG00000031813	CASC3, exon junction complex subunit [Source:HGNC Symbol;Acc:HGNC:17040]	0.859187	0.103001	0.739819	0.439692	-0.178338	0.999813	GO:0016020,GO:0016021,GO:0005887,GO:0007166,GO:0046718,GO:0001618,GO:0005178,GO:1990459,GO:0000187,GO:0008104,GO:0008284,GO:0030890,GO:0031623,GO:0031647,GO:0043128,GO:0045944,GO:0050731,GO:0061462,GO:0071404,GO:1904352,GO:2000145,GO:0001772,GO:0016323,GO:0031982,GO:0070062
	ENSGALG00000002709	myosin IC [Source:NCBI gene;Acc:417555]	0.387895	0.44213	0.243855	0.752307	-0.178193	0.999813	GO:0005634,GO:0003677,GO:0006355,GO:0006357,GO:1903508,GO:0044212,GO:0000977,GO:0001227,GO:0003713,GO:0000122,GO:0001822,GO:0006807,GO:0008584,GO:0008585,GO:0009791,GO:0010761,GO:0030325,GO:0035264,GO:0045444,GO:0048008,GO:0048468,GO:0048644,GO:0048705,GO:0051091,GO:0060021,GO:0060325,GO:0060612,GO:0060613,GO:1990830
	ENSGALG00000008325	cytoskeleton associated protein 5 [Source:NCBI gene;Acc:423190]	-1.1191	0.0428173	-1.26	0.0634736	-0.178022	0.999813	GO:0016020,GO:0016021,GO:0002950,GO:0033188,GO:0047493,GO:0006686,GO:0046513,GO:0000138,GO:0030173
	ENSGALG00000035075	transporter 1, ATP-binding cassette, sub-family B (MDR/TAP) [Source:NCBI gene;Acc:427727]	0.552542	0.34444	0.402827	0.662377	-0.177213	0.999813	GO:0004672,GO:0004674,GO:0005524,GO:0006468,GO:0005737,GO:0048812,GO:0023014,GO:0031098,GO:0032147,GO:0000165,GO:0000287,GO:0042802,GO:0042803,GO:0009267,GO:0030033,GO:0030336,GO:0042542,GO:0042981,GO:0046777,GO:1903205,GO:0005794,GO:0005798,GO:0005829,GO:0016020,GO:0016324,GO:0048471,GO:0071944
	ENSGALG00000005309	transketolase [Source:HGNC Symbol;Acc:HGNC:11834]	0.44983	0.344644	0.309949	0.725716	-0.177165	0.999813	GO:0003676,GO:0090305,GO:0090503,GO:0000956,GO:0005634,GO:0004527,GO:0004534,GO:0008409,GO:0016075,GO:0071028,GO:0071044,GO:0005829,GO:0005886
	ENSGALG00000011288	dishevelled binding antagonist of beta catenin 2 [Source:HGNC Symbol;Acc:HGNC:21231]	-0.480682	0.483047	-0.614235	0.502045	-0.177094	0.999813	GO:0005507,GO:0055114,GO:0046872,GO:0016491,GO:0005886,GO:0006879,GO:0006826,GO:0016020,GO:0016021,GO:0005615,GO:0004322,GO:0008198,GO:0016722,GO:0005622,GO:0016323
KLF6	ENSGALG00000033178	Kruppel like factor 6 [Source:NCBI gene;Acc:420463]	-1.62628	0.000239637	-1.76697	0.000179077	-0.176589	0.999813	GO:0003677,GO:0005634
	ENSGALG00000017611	N-terminal Xaa-Pro-Lys N-methyltransferase 1 [Source:NCBI gene;Acc:425539]	-0.200971	0.784858	-0.341308	0.773607	-0.176445	0.999813	GO:0016020,GO:0016021,GO:0055085,GO:0005887,GO:0005764,GO:0015136,GO:0009617,GO:0015739,GO:0005765,GO:0005829,GO:0005886,GO:0031410
	ENSGALG00000009330	delta 4-desaturase, sphingolipid 1 [Source:NCBI gene;Acc:421327]	0.0461222	0.949119	-0.0379279	0.979167	-0.175815	0.999813	GO:0008168,GO:0006480,GO:0071885,GO:0008276,GO:0042054,GO:0007051,GO:0007059,GO:0016571,GO:0018012,GO:0018013,GO:0018016,GO:0035572,GO:0035573,GO:0005634,GO:0005654,GO:0005829
ARHGDIA	ENSGALG00000008443	Rho GDP dissociation inhibitor alpha [Source:NCBI gene;Acc:769231]	1.52077	0.000494227	1.42337	0.0344912	-0.175	0.999813	GO:0006511,GO:0050790,GO:0030234,GO:0042176,GO:0000502,GO:0005838,GO:0008541,GO:0022624
	ENSGALG00000005135	serpin family E member 2 [Source:NCBI gene;Acc:424805]	0.56181	0.254732	0.412659	0.661407	-0.174336	0.999813	GO:0005634,GO:0005737,GO:0005654,GO:0006281,GO:0007141,GO:0007144,GO:0008584,GO:0008585,GO:0021888,GO:0060612,GO:0060613,GO:0072520,GO:0097009,GO:0043209
	ENSGALG00000010023	calmodulin 2 [Source:NCBI gene;Acc:395855]	1.02347	0.0352375	0.872104	0.188928	-0.173928	0.999813	GO:0005622,GO:0003779,GO:0015629,GO:0030042,GO:0051014,GO:0030836,GO:0051015,GO:0030043,GO:0005737,GO:0030864
	ENSGALG00000008380	diacylglycerol kinase zeta [Source:NCBI gene;Acc:423197]	0.243266	0.761598	0.095869	0.949974	-0.173011	0.999813	GO:0000166,GO:0005525,GO:0003924
	ENSGALG00000008684	eukaryotic translation initiation factor 4A2 [Source:NCBI gene;Acc:395232]	0.622627	0.186198	0.473988	0.491543	-0.172618	0.999813	GO:0009617
	ENSGALG00000030357	ABL proto-oncogene 2, non-receptor tyrosine kinase [Source:NCBI gene;Acc:395410]	-0.441968	0.60794	-0.5978	0.616258	-0.171513	0.999813	GO:0005524,GO:0003677,GO:0016787,GO:0003725,GO:0003727,GO:0008270,GO:0042802,GO:0043021,GO:0009615,GO:0016925,GO:0032727,GO:0032728,GO:0035549,GO:0039530,GO:0045087,GO:0051607,GO:0060760,GO:0071360,GO:1902741,GO:1904469,GO:2000778,GO:0005737
	ENSGALG00000012256	utrophin [Source:HGNC Symbol;Acc:HGNC:12635]	0.0205664	0.983035	-0.162127	0.90959	-0.170713	0.999813	GO:0003677,GO:0005634,GO:0006351,GO:0006355,GO:0003700,GO:0005622,GO:0006260,GO:0045944,GO:0000981,GO:0000122,GO:0006366,GO:0000978,GO:0001077,GO:0042475,GO:0001650
	ENSGALG00000010258	latent transforming growth factor beta binding protein 2 [Source:HGNC Symbol;Acc:HGNC:6715]	0.76721	0.126144	0.634293	0.374978	-0.169952	0.999813	GO:0004842,GO:0016567,GO:0046872,GO:0005737,GO:0008270,GO:0006897,GO:0007219,GO:0001568,GO:0001701,GO:0001756,GO:0001841,GO:0001947,GO:0007507,GO:0045665,GO:0045807,GO:0005813,GO:0031410
	ENSGALG00000003107	autocrine motility factor receptor [Source:HGNC Symbol;Acc:HGNC:463]	0.251245	0.708787	0.117373	0.925686	-0.169877	0.999813	GO:0016597,GO:0016403,GO:0000052,GO:0003073,GO:0006525,GO:0006527,GO:0008285,GO:0043116,GO:0045429,GO:1900038
	ENSGALG00000004818	ribosomal protein L6 [Source:NCBI gene;Acc:373957]	1.00008	0.0166658	0.857749	0.167981	-0.16972	0.999813	GO:0000398,GO:0006397,GO:0046540,GO:0042802,GO:0000244,GO:0005634,GO:0005654,GO:0005829,GO:0015030,GO:0016607,GO:0071005
CKB	ENSGALG00000011511	creatine kinase B [Source:NCBI gene;Acc:396248]	-1.92003	4.36926e-05	-2.05284	0.000222378	-0.169073	0.999813	GO:0003676,GO:0005654
	ENSGALG00000040793	KDEL endoplasmic reticulum protein retention receptor 2 [Source:NCBI gene;Acc:771927]	0.320433	0.528724	0.232534	0.841962	-0.167717	0.999813	GO:0016020,GO:0016021,GO:0055114,GO:0005506,GO:0020037,GO:0016705,GO:0016712,GO:0005623,GO:0046872,GO:0016491,GO:0004497,GO:0043231,GO:0005783,GO:0005789,GO:0046677,GO:0019825,GO:0070330,GO:0017144,GO:0070989,GO:0071615
	ENSGALG00000016461	DEAD-box helicase 1 [Source:NCBI gene;Acc:395249]	0.0470937	0.942764	-0.0897674	0.938507	-0.167695	0.999813	GO:0017056,GO:0005643,GO:0006606,GO:0044611,GO:0006913,GO:0000972,GO:0006406,GO:0006998,GO:0036228,GO:0086014,GO:0005635,GO:0031965
	ENSGALG00000003396	nuclear factor of activated T cells 3 [Source:HGNC Symbol;Acc:HGNC:7777]	0.139628	0.849617	0.0159873	0.991424	-0.167635	0.999813	GO:0016020,GO:0016021,GO:0005789,GO:0006665,GO:0006658,GO:0005886
	ENSGALG00000005701	inositol hexakisphosphate kinase 2 [Source:NCBI gene;Acc:416010]	0.260172	0.678056	0.117816	0.926183	-0.16704	0.999813	GO:0005509,GO:0042594,GO:1901390
	ENSGALG00000011514	solute carrier family 25 member 3 [Source:NCBI gene;Acc:417924]	0.428812	0.362205	0.297774	0.725716	-0.166808	0.999813	GO:0005634,GO:0006355,GO:0003700,GO:0000976,GO:0000977,GO:0000978,GO:0035497,GO:0042802,GO:0043565,GO:0046982,GO:0001654,GO:0007601,GO:0030968,GO:0043065,GO:0045944,GO:1903893,GO:1990440,GO:0005783,GO:0005789,GO:0005794,GO:0016020,GO:0030176
	ENSGALG00000009443	transmembrane protein 168 [Source:NCBI gene;Acc:417777]	-0.925573	0.150229	NA	NA	-0.166666	0.999813	GO:0005509,GO:0005634,GO:0046872,GO:0019722,GO:0030234,GO:0051300,GO:0032991,GO:0008022,GO:0008179,GO:0010856,GO:0017022,GO:0019855,GO:0019901,GO:0019904,GO:0031432,GO:0031997,GO:0044325,GO:0051401,GO:0072542,GO:0097718,GO:0000086,GO:0002027,GO:0005513,GO:0010880,GO:0032465,GO:0032516,GO:0035307,GO:0043388,GO:0051343,GO:0051592,GO:0055117,GO:0060315,GO:0060316,GO:0075206,GO:0000922,GO:0005737,GO:…
	ENSGALG00000030598	B-TFIID TATA-box binding protein associated factor 1 [Source:HGNC Symbol;Acc:HGNC:17307]	-1.2852	0.0193842	-1.4141	0.0544108	-0.166021	0.999813	GO:0016020,GO:0046872,GO:0005886,GO:0005737,GO:0008270,GO:0003779,GO:0005856,GO:0030054,GO:0045202,GO:0045211,GO:0002162,GO:0050998,GO:0001954,GO:0002027,GO:0006355,GO:0007517,GO:0007519,GO:0008065,GO:0010468,GO:0010880,GO:0010881,GO:0014809,GO:0014819,GO:0014904,GO:0021629,GO:0033137,GO:0034613,GO:0034622,GO:0035994,GO:0042391,GO:0045213,GO:0046716,GO:0048747,GO:0051647,GO:0060314,GO:0060857,GO:…
	ENSGALG00000009598	glutamyl-prolyl-tRNA synthetase [Source:NCBI gene;Acc:421348]	0.484261	0.358556	0.359253	0.695114	-0.165973	0.999813	GO:0030433,GO:0005783,GO:0005829
	ENSGALG00000036747	tetratricopeptide repeat domain 31 [Source:HGNC Symbol;Acc:HGNC:25759]	0.645212	0.259569	0.511179	0.531467	-0.165717	0.999813	GO:0005737,GO:0043161,GO:0008541,GO:0000502,GO:0005838,GO:0022624,GO:0031595
	ENSGALG00000033772	UPF2, regulator of nonsense mediated mRNA decay [Source:HGNC Symbol;Acc:HGNC:17854]	0.110525	0.866044	-0.0245526	0.986354	-0.164755	0.999813	GO:0016263,GO:0006493,GO:0016267,GO:0030168,GO:0036344
	ENSGALG00000042125	adaptor related protein complex 2 subunit beta 1 [Source:HGNC Symbol;Acc:HGNC:563]	-0.273347	0.619426	-0.393271	0.667079	-0.164001	0.999813	GO:0046982
	ENSGALG00000015351	Cbl proto-oncogene B [Source:HGNC Symbol;Acc:HGNC:1542]	-0.773195	0.147429	-0.899549	0.24946	-0.163822	0.999813	GO:0005829,GO:0043231
	ENSGALG00000007936	phosphoglycerate kinase 1 [Source:NCBI gene;Acc:395833]	1.06651	0.0106956	0.924435	0.122683	-0.162675	0.999813	GO:0045454,GO:0003756,GO:0006457,GO:0006986,GO:0009100,GO:0034976,GO:0005788,GO:0005789,GO:0005793,GO:0009986
	ENSGALG00000001926	heat shock protein family B (small) member 1 [Source:NCBI gene;Acc:396227]	0.825298	0.0857643	0.7009	0.439692	-0.162486	0.999813	GO:0000166,GO:0005524,GO:0016020,GO:0016021,GO:0055085,GO:0016887,GO:0042626,GO:0030176,GO:0015433,GO:0042287,GO:0046979,GO:0002479,GO:0042825,GO:0023029,GO:0042288,GO:0043531,GO:1904680,GO:0006952,GO:0015833,GO:0019885,GO:0046967,GO:0005783,GO:0005815,GO:0042824,GO:0042886
	ENSGALG00000017165	cullin 5 [Source:HGNC Symbol;Acc:HGNC:2556]	-0.684892	0.241945	-0.800456	0.363136	-0.162404	0.999813	GO:0000166,GO:0005524,GO:0016787,GO:0003677,GO:0005634,GO:0006325,GO:0016817,GO:0004386,GO:0006364,GO:0000978,GO:1990841,GO:0001501,GO:0001568,GO:0001701,GO:0001974,GO:0003007,GO:0003222,GO:0003226,GO:0006338,GO:0007417,GO:0007512,GO:0007605,GO:0007626,GO:0007628,GO:0008015,GO:0009617,GO:0010880,GO:0021545,GO:0021553,GO:0021772,GO:0030217,GO:0030540,GO:0035116,GO:0035904,GO:0035909,GO:0036302,GO:…
	ENSGALG00000016927	Kruppel like factor 5 [Source:HGNC Symbol;Acc:HGNC:6349]	0.860896	0.586686	NA	NA	-0.162364	0.999813	GO:0016020,GO:0005509,GO:0016787,GO:0003824,GO:0005783,GO:0000139,GO:0008152,GO:0016798,GO:0004571,GO:0006491
	ENSGALG00000000674	myosin ID [Source:HGNC Symbol;Acc:HGNC:7598]	0.46454	0.369445	0.378614	0.698121	-0.162119	0.999813	GO:0016020,GO:0016021,GO:0005524,GO:0006508,GO:0004222,GO:0005739,GO:0005743,GO:0007005,GO:0004176,GO:0006515,GO:0008283,GO:0034214,GO:0034982,GO:0035694,GO:0043066,GO:0016604
	ENSGALG00000012584	membrane associated ring-CH-type finger 7 [Source:HGNC Symbol;Acc:HGNC:17393]	-0.118084	0.871994	-0.25733	0.840129	-0.159689	0.999813	GO:0006511,GO:0031625,GO:0031461,GO:0006974,GO:0003684,GO:0010498,GO:0016567,GO:0035518,GO:0045732,GO:0070914,GO:1900087,GO:0005654,GO:0005829,GO:0031465,GO:0080008
	ENSGALG00000021525	immunoglobulin superfamily containing leucine rich repeat [Source:HGNC Symbol;Acc:HGNC:6133]	-0.296389	0.644372	-0.42874	0.695288	-0.158824	0.999813	GO:0016787,GO:0006508,GO:0008233,GO:0008234,GO:0001968,GO:0004197,GO:0005518,GO:0043394,GO:0030574,GO:0045453,GO:0051603,GO:0061037,GO:0005615,GO:0005654,GO:0043231
	ENSGALG00000009639		0.852705	0.377824	0.737746	0.614415	-0.158333	0.999813	GO:0010494,GO:0005154,GO:0008022,GO:0002091,GO:0010603,GO:0033962,GO:0034063,GO:0005737,GO:0005794,GO:0005802,GO:0005829,GO:0005844,GO:0048471,GO:1990904
	ENSGALG00000039779	nudix hydrolase 16 like 1 [Source:NCBI gene;Acc:395557]	1.07062	0.0350763	0.982565	0.163493	-0.158163	0.999813	GO:0030036,GO:0097320,GO:0070836,GO:0008092,GO:0008289,GO:0042802,GO:0070300,GO:0036010,GO:0045806,GO:0048858,GO:0072584,GO:0005737,GO:0005829,GO:0005886,GO:0005901,GO:0005911,GO:0016607,GO:0019898,GO:0043231,GO:0055038
	ENSGALG00000001420	Ral GTPase activating protein non-catalytic beta subunit [Source:NCBI gene;Acc:419128]	0.296935	0.644372	0.169436	0.903247	-0.157341	0.999813	GO:0008021,GO:0005768,GO:0005886,GO:0055037,GO:0005525,GO:0003924,GO:0006886,GO:0032482,GO:0005794,GO:0009306,GO:0032869,GO:0072659,GO:0017157,GO:0032593,GO:0006904,GO:0019003,GO:0031489,GO:0016192,GO:0016197,GO:0019882,GO:0071786,GO:0090150,GO:0097051,GO:0005789,GO:0005929,GO:0070382,GO:0071782
	ENSGALG00000039420	transportin 3 [Source:HGNC Symbol;Acc:HGNC:17103]	0.518231	0.318624	0.412205	0.656474	-0.156271	0.999813	GO:0003677,GO:0005634,GO:0006338,GO:0003682,GO:0016586,GO:0008285,GO:0005654
	ENSGALG00000009551	dynein cytoplasmic 1 intermediate chain 2 [Source:NCBI gene;Acc:424151]	0.310035	0.567379	0.207251	0.85501	-0.154243	0.999813	GO:0005634,GO:0045944,GO:0003682,GO:0005515,GO:0030426,GO:0001764,GO:0031532,GO:0010592,GO:0035022,GO:0048675,GO:0051571,GO:0060013,GO:0097484,GO:2000620
	ENSGALG00000008603	inositol-trisphosphate 3-kinase A [Source:NCBI gene;Acc:395694]	-0.264268	0.746792	-0.401434	0.730906	-0.153981	0.999813	GO:0004672,GO:0005524,GO:0006468,GO:0005634,GO:0045944,GO:0008134,GO:0000790,GO:0044212,GO:0005694,GO:0000307,GO:0004693,GO:0008353,GO:0019901,GO:0030332,GO:0006368,GO:0032968,GO:0043405,GO:0046777,GO:0070816,GO:2000737,GO:0001650,GO:0002944,GO:0008024,GO:0016607
	ENSGALG00000006771	ribosomal protein S15a [Source:HGNC Symbol;Acc:HGNC:10389]	1.1987	0.00687128	1.08118	0.091769	-0.153106	0.999813	GO:0046872,GO:0005737,GO:0016491,GO:0055114,GO:0042802,GO:0005506,GO:0006879,GO:0008198,GO:0006826,GO:0008199,GO:0008285,GO:0004322,GO:0006955,GO:0006880,GO:0048147,GO:0097286,GO:0044754
	ENSGALG00000014432	ribosomal protein S20 [Source:HGNC Symbol;Acc:HGNC:10405]	1.23826	0.00593159	1.14976	0.0624149	-0.151041	0.999813	GO:0016020,GO:0016021,GO:0005739,GO:0005743,GO:0042407,GO:0051560,GO:0043209,GO:0061617
	ENSGALG00000043545	polyribonucleotide nucleotidyltransferase 1 [Source:HGNC Symbol;Acc:HGNC:23166]	-1.10333	0.0565865	-1.22514	0.139831	-0.149224	0.999813	GO:0004672,GO:0005524,GO:0006468,GO:0005829,GO:0005768,GO:0005886,GO:0005783,GO:0005525,GO:0043005,GO:0098794,GO:0043547,GO:0005794,GO:0005764,GO:0061001,GO:0007005,GO:0031966,GO:0045121,GO:0019722,GO:0000149,GO:0003779,GO:0003924,GO:0004674,GO:0004708,GO:0005096,GO:0015631,GO:0016301,GO:0017048,GO:0017075,GO:0030276,GO:0034211,GO:0036479,GO:0042802,GO:0042803,GO:0044325,GO:0051018,GO:1904713,GO:…
	ENSGALG00000007483	leucine rich repeats and immunoglobulin like domains 1 [Source:HGNC Symbol;Acc:HGNC:17360]	-0.317536	0.70032	NA	NA	-0.148928	0.999813	GO:0000166,GO:0005524,GO:0005737,GO:0051082,GO:0006457,GO:0005832,GO:0031625,GO:0044183,GO:0007339,GO:0032212,GO:0050821,GO:0051086,GO:0051131,GO:0051973,GO:0090666,GO:1901998,GO:1904851,GO:1904874,GO:0002199,GO:0005829,GO:0005874,GO:0043209,GO:0044297
	ENSGALG00000004629	ring finger protein 216 [Source:HGNC Symbol;Acc:HGNC:21698]	0.32857	0.60223	0.206106	0.877063	-0.148134	0.999813	GO:0016301,GO:0016740,GO:0016310,GO:0005737,GO:0005886,GO:0016020,GO:0046854,GO:0048015,GO:0004430,GO:0039694,GO:0044803,GO:0046786,GO:0019034,GO:0005622
	ENSGALG00000035903	family with sequence similarity 46 member A [Source:NCBI gene;Acc:421845]	0.643618	0.257641	0.522209	0.530294	-0.148064	0.999813	GO:0006886,GO:0008536,GO:0008139,GO:0006607,GO:0006610,GO:0031965,GO:0034399
	ENSGALG00000002929	thyroid hormone receptor interactor 12 [Source:HGNC Symbol;Acc:HGNC:12306]	-0.893291	0.0891619	-1.00108	0.125101	-0.1477	0.999813	-
	ENSGALG00000015828	BTB domain and CNC homolog 1 [Source:HGNC Symbol;Acc:HGNC:935]	0.190732	0.756457	0.0762909	0.941107	-0.147531	0.999813	GO:0016740,GO:0016020,GO:0016021,GO:0005765,GO:0005634,GO:0046872,GO:0061630,GO:0006511,GO:0004842,GO:0051865,GO:0005654,GO:0005829,GO:0031902,GO:0043231
	ENSGALG00000008308	basic helix-loop-helix family member e40 [Source:NCBI gene;Acc:416108]	0.353384	0.585107	0.228891	0.804436	-0.146805	0.999813	GO:0016020,GO:0016021,GO:0005509,GO:0007155,GO:0005887,GO:0007156,GO:0005886
	ENSGALG00000028600	peptidylprolyl isomerase A [Source:NCBI gene;Acc:776282]	0.364028	0.519372	0.288382	0.741695	-0.146174	0.999813	GO:0005737,GO:0005901,GO:0006363,GO:0042134,GO:0042802,GO:0006361,GO:0009303,GO:2000147,GO:0005634,GO:0005739,GO:0005886,GO:0032991,GO:0043231,GO:0045121
	ENSGALG00000005139	clathrin heavy chain [Source:NCBI gene;Acc:395272]	-0.158282	0.798314	-0.252993	0.77414	-0.144212	0.999813	GO:0005576,GO:0006954,GO:0010951,GO:0004866,GO:0005615,GO:0006956,GO:0031715,GO:0001798,GO:0001934,GO:0001970,GO:0006911,GO:0009617,GO:0010575,GO:0010828,GO:0010866,GO:0010884,GO:0045745,GO:0045766,GO:0050766,GO:0060100,GO:0097242,GO:1905114,GO:2000427,GO:0032991
	ENSGALG00000043167	TNF receptor superfamily member 11b [Source:NCBI gene;Acc:378803]	-0.899956	0.109686	-0.999932	0.232486	-0.14384	0.999813	GO:0008270,GO:0001570,GO:0001701,GO:0003007,GO:0007296,GO:0007569,GO:0045582,GO:0045747,GO:0045944,GO:0048146,GO:0048589,GO:0048844,GO:0005654,GO:0043231
	ENSGALG00000005763	villin like [Source:HGNC Symbol;Acc:HGNC:30906]	-0.0109396	0.993903	-0.143052	0.912465	-0.143677	0.999813	GO:0046872,GO:0006351
	ENSGALG00000015271	filamin A interacting protein 1 like [Source:NCBI gene;Acc:769163]	1.20183	0.00774935	1.10634	0.145058	-0.143332	0.999813	GO:0000166,GO:0005524,GO:0016740,GO:0016567,GO:0006511,GO:0000151,GO:0061631,GO:0031625
	ENSGALG00000031934	testin LIM domain protein [Source:NCBI gene;Acc:395332]	0.183631	0.761598	0.081021	0.956198	-0.142929	0.999813	GO:0008017,GO:0051010,GO:0005881,GO:0035371
	ENSGALG00000033957	spermatogenesis associated serine rich 2 [Source:HGNC Symbol;Acc:HGNC:18650]	-0.771225	0.176566	-0.883592	0.310736	-0.142058	0.999813	GO:0017056,GO:0005643,GO:0006606,GO:0007094,GO:0003682,GO:0003729,GO:0015631,GO:0031072,GO:0042803,GO:0051019,GO:0070840,GO:0000122,GO:0006404,GO:0006405,GO:0006999,GO:0010965,GO:0031453,GO:0031990,GO:0032880,GO:0034605,GO:0035457,GO:0042307,GO:0045947,GO:0046832,GO:0070849,GO:0090267,GO:0090316,GO:1901673,GO:0000776,GO:0005634,GO:0005635,GO:0005737,GO:0005868,GO:0019898,GO:0031965,GO:0034399,GO:…
	ENSGALG00000007712	myosin IB [Source:HGNC Symbol;Acc:HGNC:7596]	-0.434717	0.369445	-0.538154	0.470768	-0.141308	0.999813	GO:0005634,GO:0005525,GO:0042254,GO:0005730,GO:0003924,GO:0000079,GO:0000463,GO:0008156,GO:0008285,GO:0022408,GO:0030336,GO:0031397,GO:0033342,GO:0050821,GO:0005737,GO:0005794,GO:0005829,GO:0031965,GO:0048471
	ENSGALG00000007659	hypoxia up-regulated 1 [Source:NCBI gene;Acc:428251]	0.672722	0.146406	0.591412	0.420305	-0.139554	0.999813	GO:0016740,GO:0016020,GO:0016021,GO:0006629,GO:0005783,GO:0030176,GO:0005789,GO:0006633,GO:0042761,GO:0102336,GO:0102337,GO:0102338,GO:0102756,GO:0006631,GO:0042995,GO:0009922,GO:0019367,GO:0006636,GO:0030148,GO:0034625,GO:0034626,GO:0042759,GO:0035338,GO:0045723,GO:0030425,GO:0043025,GO:0097447
	ENSGALG00000023157	receptor accessory protein 5 [Source:NCBI gene;Acc:770021]	0.214518	0.71542	0.139541	0.913386	-0.139365	0.999813	GO:0003677,GO:0006355,GO:0045944,GO:0003682,GO:0006351,GO:0009887,GO:0042975,GO:0035517
	ENSGALG00000014614	tankyrase 2 [Source:NCBI gene;Acc:374253]	-1.17926	0.0298791	-1.2826	0.0645431	-0.139288	0.999813	GO:0005802,GO:0016192,GO:0005086,GO:0032012,GO:0005085,GO:0017022,GO:0034237,GO:0007030,GO:0010256,GO:0030837,GO:0034260,GO:0090284,GO:0090303,GO:2000114,GO:0000139,GO:0005654,GO:0005730,GO:0005794,GO:0005829,GO:0030532,GO:0048471
	ENSGALG00000032815	ATPase 13A1 [Source:HGNC Symbol;Acc:HGNC:24215]	-1.23696	0.0164812	-1.33078	0.0437359	-0.138584	0.999813	GO:0016020,GO:0016021,GO:0005789,GO:0061630,GO:0016567,GO:0000139,GO:0030433,GO:0030968
	ENSGALG00000041988	salt inducible kinase 1 [Source:NCBI gene;Acc:395417]	-0.917788	0.0852121	-1.01848	0.143591	-0.138364	0.999813	GO:0007616,GO:0008344,GO:0042428,GO:0042748,GO:0048512,GO:0050951,GO:0060586,GO:1900242
	ENSGALG00000015352	cyclin G associated kinase [Source:HGNC Symbol;Acc:HGNC:4113]	-0.639509	0.290485	-0.738152	0.396528	-0.137231	0.999813	GO:0005634,GO:0005737,GO:0008134,GO:0006355,GO:0001540,GO:0001764,GO:0007050,GO:0007411,GO:0030198,GO:0030308,GO:0043065,GO:0043066
	ENSGALG00000002764	ATPase Na+/K+ transporting subunit beta 3 [Source:NCBI gene;Acc:396549]	-0.222477	0.705893	-0.267843	0.816364	-0.137139	0.999813	GO:0005634,GO:0006886,GO:0008536,GO:0008139,GO:0006607,GO:0006610,GO:0031965,GO:0034399
	ENSGALG00000032992	nuclear receptor subfamily 3 group C member 1 [Source:NCBI gene;Acc:416343]	-0.964413	0.110881	-1.07722	0.22719	-0.135343	0.999813	GO:0004842,GO:0016567,GO:0046872,GO:0003729,GO:0010608,GO:0003677,GO:0003725,GO:0035613,GO:0000209,GO:0001782,GO:0009791,GO:0010468,GO:0035264,GO:0042098,GO:0043029,GO:0048286,GO:0048535,GO:0048536,GO:0050852,GO:0060173,GO:0061470,GO:1901224,GO:2000320,GO:2000628,GO:0009986,GO:0016020,GO:0043231
	ENSGALG00000005140	RRAD, Ras related glycolysis inhibitor and calcium channel regulator [Source:NCBI gene;Acc:415790]	0.327663	0.579898	0.217236	0.819719	-0.135105	0.999813	GO:0005509,GO:0016787,GO:0035556,GO:0007165,GO:0005622,GO:0006629,GO:0009395,GO:0016042,GO:0008081,GO:0004435
	ENSGALG00000012888	PH domain and leucine rich repeat protein phosphatase 1 [Source:HGNC Symbol;Acc:HGNC:20610]	0.182246	0.808092	0.0606449	0.966489	-0.135061	0.999813	GO:0004672,GO:0004674,GO:0005524,GO:0006468,GO:0035556,GO:0005737,GO:0000226,GO:0050321,GO:0000287
	ENSGALG00000035079	ribosomal protein SA pseudogene 58 [Source:NCBI gene;Acc:395181]	0.86349	0.04225	0.775573	0.22227	-0.134335	0.999813	GO:0051082,GO:0042273,GO:0005829,GO:0015630,GO:0045171
	ENSGALG00000012304	nuclear factor kappa B subunit 1 [Source:NCBI gene;Acc:396033]	0.284671	0.664411	0.160781	0.913386	-0.133997	0.999813	GO:0016020,GO:0016021,GO:0007420,GO:0023041,GO:0005634,GO:0030424,GO:0030867,GO:0031965,GO:0043005,GO:0044306,GO:0045202
	ENSGALG00000001962	polypyrimidine tract binding protein 1 [Source:NCBI gene;Acc:420098]	-0.258191	0.642662	-0.337235	0.727123	-0.133728	0.999813	GO:0007165,GO:0005200,GO:0000281,GO:0007009,GO:0043001,GO:0045184,GO:0071709,GO:0072659,GO:0072660,GO:0005886,GO:0005923,GO:0009925,GO:0016323,GO:0016328,GO:0042383,GO:0043194
	ENSGALG00000004088	formin binding protein 1 [Source:HGNC Symbol;Acc:HGNC:17069]	0.162081	0.814779	0.0790812	0.963435	-0.133476	0.999813	GO:0000166,GO:0005524,GO:0016301,GO:0016740,GO:0016310,GO:0004672,GO:0006468,GO:0004713,GO:0018108,GO:0034332,GO:0004715,GO:0034236,GO:0042802,GO:0008285,GO:0042997,GO:0060368,GO:0005886,GO:0005911
	ENSGALG00000012586	G kinase anchoring protein 1 [Source:HGNC Symbol;Acc:HGNC:17496]	-0.388799	0.514156	NA	NA	-0.133364	0.999813	GO:0005737,GO:0003682,GO:0005654,GO:0005730,GO:0042393,GO:0006338,GO:0006364,GO:0009303,GO:0005829,GO:0015629
	ENSGALG00000039575	adenosylmethionine decarboxylase 1 [Source:NCBI gene;Acc:421755]	-0.596639	0.418302	-0.691194	0.523111	-0.133252	0.999813	GO:0016020,GO:0016021,GO:0006998,GO:0007084
	ENSGALG00000010025	sorting nexin 6 [Source:NCBI gene;Acc:771038]	0.483841	0.321548	0.396433	0.695114	-0.132928	0.999813	GO:0046872,GO:0006888,GO:0030134,GO:0004620,GO:0005794,GO:0043231
	ENSGALG00000014930	ectodermal-neural cortex 1 [Source:HGNC Symbol;Acc:HGNC:3345]	-0.945593	0.0309332	-1.02379	0.0829509	-0.132251	0.999813	GO:0003824,GO:0001676,GO:0004467,GO:0031957,GO:0047676,GO:0006629,GO:0060136,GO:0005737,GO:0005739,GO:0005811,GO:0044233
	ENSGALG00000010363	HECT and RLD domain containing E3 ubiquitin protein ligase 3 [Source:NCBI gene;Acc:422514]	0.323949	0.579898	0.219198	0.852745	-0.13153	0.999813	GO:0055114,GO:0046872,GO:0016491,GO:0005506,GO:0005783,GO:0016705,GO:0031418,GO:0051213,GO:0019511,GO:0044877,GO:0005515,GO:0019797,GO:0032963,GO:0005518,GO:0032991,GO:0006457,GO:0018126,GO:0050708,GO:0050821,GO:0060348,GO:0061077,GO:1901874
	ENSGALG00000002813	ribosomal protein S10 [Source:NCBI gene;Acc:419904]	0.771533	0.0842691	0.695495	0.30363	-0.131174	0.999813	GO:0014894,GO:0016567,GO:0071549,GO:0005634,GO:0005654,GO:0005737,GO:0005829,GO:0019005,GO:0030018
	ENSGALG00000017183	matrix metallopeptidase 13 [Source:NCBI gene;Acc:395683]	-0.490144	0.514156	-0.522288	0.849348	-0.13037	0.999813	GO:0005737,GO:0007165,GO:0005096,GO:0048365,GO:0030336,GO:0042803,GO:0021816,GO:0043547,GO:0046847,GO:0048812,GO:0060996,GO:0005829,GO:0005886,GO:0014069,GO:0045211,GO:0045335
	ENSGALG00000000685	mitogen-activated protein kinase kinase kinase 14 [Source:NCBI gene;Acc:419964]	-0.500568	0.495361	-0.614581	0.520425	-0.129852	0.999813	GO:0016020,GO:0016021
	ENSGALG00000011555	QKI, KH domain containing RNA binding [Source:NCBI gene;Acc:374204]	0.475942	0.338552	0.382608	0.696206	-0.129115	0.999813	GO:0016020,GO:0046933,GO:0015986,GO:0099132,GO:0043209
	ENSGALG00000044453	ribosomal protein S5 [Source:HGNC Symbol;Acc:HGNC:10426]	0.670369	0.186314	0.591968	0.492268	-0.128917	0.999813	GO:0016491,GO:0055114
	ENSGALG00000033675	bromo adjacent homology domain containing 1 [Source:HGNC Symbol;Acc:HGNC:29153]	0.87012	0.167647	0.768969	0.405275	-0.128787	0.999813	GO:0042609,GO:0005829,GO:0030140,GO:0043231
	ENSGALG00000021627	interferon alpha inducible protein 27 like 1 [Source:NCBI gene;Acc:403121]	0.130363	0.855925	0.0393495	0.977023	-0.128481	0.999813	GO:0005789,GO:0006888,GO:0000139,GO:0009306,GO:0070971,GO:0042954,GO:0035459
	ENSGALG00000037837	ATP binding cassette subfamily A member 3 [Source:HGNC Symbol;Acc:HGNC:33]	0.0117198	0.990197	-0.0561662	0.95925	-0.127718	0.999813	GO:0043065,GO:0045087,GO:0045930,GO:1902187
	ENSGALG00000017239	Gallus gallus cathepsin C (CTSC), mRNA. [Source:RefSeq mRNA;Acc:NM_001321554]	0.122802	0.830766	0.0337064	0.9823	-0.126926	0.999813	GO:0046872,GO:0005829,GO:0003730,GO:0061158,GO:0003729,GO:0035925,GO:0071889,GO:0000165,GO:0000288,GO:0001570,GO:0003342,GO:0006417,GO:0006915,GO:0007507,GO:0008283,GO:0009611,GO:0010468,GO:0010837,GO:0014065,GO:0021915,GO:0031440,GO:0032869,GO:0033077,GO:0035264,GO:0038066,GO:0043488,GO:0043491,GO:0044344,GO:0045577,GO:0045600,GO:0045616,GO:0045647,GO:0045657,GO:0045661,GO:0048382,GO:0048568,GO:…
	ENSGALG00000005061	protein phosphatase, Mg2+/Mn2+ dependent 1E [Source:HGNC Symbol;Acc:HGNC:19322]	-0.473525	0.355698	-0.547706	0.530294	-0.126177	0.999813	GO:0015986,GO:0015078,GO:0000276,GO:0016887,GO:0005654,GO:0005739,GO:0005753,GO:0043209
	ENSGALG00000043797	debranching RNA lariats 1 [Source:NCBI gene;Acc:429118]	-0.501876	0.387951	-0.599612	0.549112	-0.12586	0.999813	GO:0043551,GO:0035014,GO:0005942,GO:2001275,GO:0046854,GO:0008286,GO:0046935,GO:0001784,GO:0005158,GO:0005159,GO:0005168,GO:0008134,GO:0019903,GO:0036312,GO:0043125,GO:0043559,GO:0043560,GO:0046982,GO:0001678,GO:0001953,GO:0006468,GO:0006606,GO:0007162,GO:0008625,GO:0008630,GO:0014065,GO:0030183,GO:0030335,GO:0032760,GO:0032869,GO:0033120,GO:0034644,GO:0034976,GO:0042307,GO:0043066,GO:0045671,GO:…
	ENSGALG00000010192	F-box protein 33 [Source:HGNC Symbol;Acc:HGNC:19833]	-0.0763566	0.91332	-0.171338	0.87855	-0.125303	0.999813	GO:0016020,GO:0016021,GO:0005887,GO:0007165,GO:0017154,GO:0007162,GO:0008360,GO:0030334,GO:0043087,GO:0050772,GO:0071526,GO:1902287,GO:0002116,GO:0014910,GO:0060666,GO:0097485,GO:1990138
	ENSGALG00000015082	ribosomal protein S6 [Source:NCBI gene;Acc:396148]	0.992841	0.0269286	0.900107	0.151666	-0.124529	0.999813	GO:0000166,GO:0005524,GO:0016787,GO:0003676,GO:0004386,GO:0005634,GO:0005737,GO:0003723,GO:0006397,GO:0006417,GO:0051028,GO:0008380,GO:0016607,GO:0005681,GO:0000184,GO:0000381,GO:0003729,GO:0004004,GO:0008143,GO:0017148,GO:0045727,GO:0048701,GO:0005654,GO:0035145,GO:0071013
	ENSGALG00000006974	DEAD-box helicase 27 [Source:NCBI gene;Acc:419308]	0.57478	0.257688	0.468939	0.627169	-0.124521	0.999813	GO:0016020,GO:0016021,GO:0005622,GO:0006886,GO:0006605,GO:0015031,GO:0015450,GO:0071806
	ENSGALG00000028627	TIMP metallopeptidase inhibitor 3 [Source:NCBI gene;Acc:396483]	-0.287912	0.569332	-0.374779	0.619826	-0.124419	0.999813	GO:0000166,GO:0005524,GO:0042981,GO:0005737,GO:0005829,GO:0097190,GO:0006915,GO:0008635,GO:0008656,GO:0042802,GO:0043531,GO:0001843,GO:0006919,GO:0007275,GO:0007420,GO:0030900,GO:0051402,GO:0070059,GO:1902510,GO:2001235,GO:0005634,GO:0032991,GO:0043293
KIAA1429	ENSGALG00000031131	KIAA1429 [Source:NCBI gene;Acc:420227]	-1.52076	0.00482869	-1.60867	0.0308323	-0.12396	0.999813	GO:0005737,GO:0042981,GO:0006508,GO:0043085,GO:0008234,GO:0004197,GO:0006915,GO:0097153,GO:0010952,GO:0002020,GO:0008047,GO:0016504,GO:0046982,GO:0007519,GO:0009617,GO:0014732,GO:0014842,GO:0014866,GO:0043066,GO:0043123,GO:0043154,GO:0043403,GO:0051092,GO:0060544,GO:0060546,GO:1901740,GO:1902042,GO:2001237,GO:0031264,GO:0097342
	ENSGALG00000007381	serpin family G member 1 [Source:HGNC Symbol;Acc:HGNC:1228]	-0.113048	0.873734	-0.196635	0.866237	-0.123167	0.999813	GO:0000166,GO:0005524,GO:0016740,GO:0003824,GO:0005739,GO:0006629,GO:0008654,GO:0032049,GO:0008444,GO:0006655,GO:0005783
	ENSGALG00000011468	insulin like growth factor binding protein 5 [Source:HGNC Symbol;Acc:HGNC:5474]	-0.968915	0.15115	-1.05786	0.22227	-0.123128	0.999813	GO:0016020,GO:0005794,GO:0005737,GO:0006886,GO:0016192,GO:0015031,GO:0030131,GO:0030117,GO:0031410,GO:0017137,GO:0019894,GO:0030742,GO:0035646,GO:0043323,GO:0045954,GO:0090160,GO:0005829,GO:0030121,GO:0030136,GO:0043231,GO:0055037
	ENSGALG00000043081	WD repeat domain 26 [Source:HGNC Symbol;Acc:HGNC:21208]	-0.394979	0.485003	-0.477684	0.614468	-0.122189	0.999813	GO:0004672,GO:0005524,GO:0006468,GO:0005622,GO:0004674,GO:0016740,GO:0000165,GO:0006974,GO:0007095,GO:0032874,GO:0043507,GO:0046329,GO:0046330,GO:0046777
	ENSGALG00000013532	cell cycle associated protein 1 [Source:NCBI gene;Acc:426151]	0.503301	0.301769	0.429771	0.616452	-0.121976	0.999813	GO:0055114,GO:0005739,GO:0000287,GO:0006099,GO:0016616,GO:0051287,GO:0004449
	ENSGALG00000002942	jumonji domain containing 1C [Source:NCBI gene;Acc:423655]	-0.34648	0.639623	-0.448475	0.679182	-0.121953	0.999813	GO:0006511,GO:0031625,GO:0031461,GO:0031466
	ENSGALG00000014725	polo like kinase 2 [Source:HGNC Symbol;Acc:HGNC:19699]	-0.75291	0.117128	-0.84309	0.205466	-0.121133	0.999813	GO:0005634,GO:0046872,GO:0003713,GO:0005506,GO:0008270,GO:0032454,GO:0035064,GO:0006482,GO:0033169,GO:0061188,GO:0000776,GO:0005730
	ENSGALG00000011643	UTP20, small subunit processome component [Source:HGNC Symbol;Acc:HGNC:17897]	-0.038315	0.968235	-0.138146	0.929481	-0.121117	0.999813	GO:0016020,GO:0016021
	ENSGALG00000012798	signal sequence receptor subunit 1 [Source:NCBI gene;Acc:420871]	0.388761	0.49235	0.373466	0.738899	-0.120947	0.999813	GO:0006366,GO:0006355,GO:0003700,GO:0035497,GO:0030968,GO:0045944,GO:0000978,GO:0001077,GO:0044212,GO:0002062,GO:0006888,GO:0034976,GO:0045893,GO:0051216,GO:0005634,GO:0005654,GO:0005783
	ENSGALG00000042242	NADH:ubiquinone oxidoreductase subunit B9 [Source:HGNC Symbol;Acc:HGNC:7704]	0.0929449	0.895852	0.0251153	0.991424	-0.120599	0.999813	GO:0003682,GO:0070577,GO:0006334,GO:0006357,GO:0005634,GO:0005654,GO:0005737,GO:0016607
	ENSGALG00000001262	chloride intracellular channel 4 [Source:HGNC Symbol;Acc:HGNC:13518]	0.85924	0.0480789	0.793351	0.2429	-0.120463	0.999813	GO:0016020,GO:0016021
	ENSGALG00000016713	phospholipase A2 group VII [Source:NCBI gene;Acc:395816]	0.434427	0.392417	0.345737	0.731281	-0.120165	0.999813	GO:0005737,GO:0016477,GO:0090527,GO:0006929,GO:0048041,GO:1990782,GO:0030335,GO:0036032,GO:0061098,GO:1900026,GO:0000922,GO:0005634,GO:0005654,GO:0005829,GO:0005886
	ENSGALG00000044383	Gallus gallus BCL2 family apoptosis regulator (MCL1), transcript variant 2, mRNA. [Source:RefSeq mRNA;Acc:NM_001319309]	-0.0586585	0.962096	NA	NA	-0.120079	0.999813	GO:0003676,GO:0003723,GO:0003677,GO:0019899,GO:0031625,GO:1990829,GO:0039694,GO:0043161,GO:0050687,GO:0075522,GO:0005634,GO:0005654,GO:0005737,GO:0005829
	ENSGALG00000042552	tight junction protein 1 [Source:HGNC Symbol;Acc:HGNC:11827]	0.00312172	0.99847	-0.116619	0.930611	-0.11992	0.999813	GO:0031012,GO:0010811
RBM6	ENSGALG00000035578	RNA binding motif protein 6 [Source:NCBI gene;Acc:415931]	-2.02526	0.000686396	-2.09937	0.00347465	-0.119912	0.999813	GO:0016020,GO:0016021,GO:0045087,GO:0005789,GO:0008134,GO:0019901,GO:0031625,GO:0035438,GO:0042802,GO:0042803,GO:0061507,GO:0002218,GO:0002230,GO:0032092,GO:0032481,GO:0032608,GO:0033160,GO:0035458,GO:0045944,GO:0051091,GO:0051607,GO:0071360,GO:0071407,GO:0005737,GO:0005741,GO:0005777,GO:0005783,GO:0005794,GO:0048471
	ENSGALG00000012784	thioredoxin domain containing 5 [Source:NCBI gene;Acc:420867]	0.449879	0.390651	0.372438	0.725716	-0.119434	0.999813	GO:0016020,GO:0016021,GO:0004842,GO:0030674,GO:0034450,GO:0038023,GO:0042802,GO:0051087,GO:0061630,GO:1904288,GO:1990381,GO:0000209,GO:0006511,GO:0030433,GO:0030968,GO:0032092,GO:0051259,GO:0051865,GO:0070936,GO:0005783,GO:0005789,GO:0005794,GO:0030176,GO:0032991,GO:0036513,GO:0048471
	ENSGALG00000006190	four and a half LIM domains 1 [Source:HGNC Symbol;Acc:HGNC:3702]	-0.75461	0.105354	-0.836778	0.23647	-0.119029	0.999813	GO:0016020,GO:0016021,GO:0055085,GO:0005216,GO:0006811,GO:0070588,GO:0005783,GO:0006816,GO:0005262,GO:0070679,GO:0005220,GO:0048016,GO:0005789,GO:0005886,GO:0005509,GO:0035091,GO:0030667,GO:0016529,GO:0051209,GO:0030659,GO:0015278,GO:0019855,GO:0001666,GO:0009791,GO:0032469,GO:0042045,GO:0050849,GO:0050882,GO:0070059,GO:0005635,GO:0005637,GO:0005730,GO:0005737,GO:0005955,GO:0014069,GO:0031088,GO:…
	ENSGALG00000012222	rap1 GTPase-GDP dissociation stimulator 1 [Source:NCBI gene;Acc:422701]	0.322747	0.559237	0.2255	0.863187	-0.119012	0.999813	GO:0005768,GO:0006886,GO:0005829,GO:0042147,GO:0008565,GO:0030904,GO:0071346,GO:0005769,GO:0005770,GO:0045335
	ENSGALG00000016444	ornithine decarboxylase 1 [Source:NCBI gene;Acc:421937]	-0.604771	0.254764	-0.696046	0.356378	-0.117072	0.999813	GO:0005634,GO:0006355,GO:0045892,GO:0003714,GO:0030183
	ENSGALG00000004171	ring finger protein 111 [Source:NCBI gene;Acc:374021]	-0.412233	0.548693	-0.510677	0.666469	-0.116445	0.999813	GO:0000166,GO:0005524,GO:0016020,GO:0016021,GO:0016787,GO:0005886,GO:0000287,GO:0004012,GO:0015914,GO:0045332,GO:0005802,GO:0005794,GO:0007612,GO:0030335,GO:0061092,GO:0005783,GO:0043231
	ENSGALG00000033232	lectin, mannose binding 2 [Source:HGNC Symbol;Acc:HGNC:16986]	0.37917	0.508752	0.339213	0.734477	-0.11639	0.999813	GO:0005794,GO:0005813,GO:0005929,GO:0030992,GO:0001843,GO:0001947,GO:0006915,GO:0006919,GO:0007224,GO:0042981,GO:0044458,GO:0050680,GO:0060972,GO:1905515,GO:0005930,GO:0032391,GO:0036064,GO:0044292
	ENSGALG00000028484	Gallus gallus transmembrane p24 trafficking protein 7 (TMED7), mRNA. [Source:RefSeq mRNA;Acc:NM_001319030]	-0.245269	0.69187	-0.273741	0.822388	-0.115415	0.999813	GO:0006511,GO:0005634,GO:0046872,GO:0043130,GO:0031625,GO:0030970,GO:0032480,GO:0039536,GO:0034098,GO:0036501
	ENSGALG00000004190	ring finger protein 34 [Source:NCBI gene;Acc:416843]	0.248162	0.753536	NA	NA	-0.11538	0.999813	GO:0016020,GO:0016021,GO:0005739,GO:0055085,GO:0006811,GO:0034220,GO:0015075,GO:0031966,GO:0006826,GO:0030218
	ENSGALG00000040891	Ras suppressor protein 1 [Source:NCBI gene;Acc:420524]	0.619446	0.198734	0.560901	0.578105	-0.114932	0.999813	GO:0005783,GO:0005791,GO:0005811,GO:0005829,GO:0016607,GO:0036464
	ENSGALG00000003183	chromosome 11 open reading frame, human C16orf70 [Source:NCBI gene;Acc:415699]	-0.0564143	0.949119	-0.159065	0.913492	-0.114824	0.999813	GO:0003676,GO:0008270,GO:0035091,GO:0005737
	ENSGALG00000042948	ring finger protein 126 [Source:NCBI gene;Acc:420085]	-0.773083	0.200116	NA	NA	-0.113352	0.999813	GO:0005737,GO:0043547,GO:0050790,GO:0005096,GO:0015031,GO:0007264,GO:0005092,GO:0005093,GO:0005794,GO:0043209,GO:0005622
	ENSGALG00000012259	UBX domain protein 4 [Source:HGNC Symbol;Acc:HGNC:14860]	0.235268	0.676522	0.138276	0.915912	-0.113336	0.999813	GO:0000287,GO:0006470,GO:0004721,GO:0030145,GO:0016787,GO:0003824,GO:0046872,GO:0004722,GO:0043169,GO:0033192,GO:0070412,GO:0006499,GO:0010991,GO:0016311,GO:0030512,GO:0030514,GO:0035970,GO:0043124,GO:0045893,GO:0046827,GO:0071560,GO:0090263,GO:1901223,GO:0005634,GO:0005829,GO:0005886,GO:0016020
	ENSGALG00000008058	p21 (RAC1) activated kinase 3 [Source:HGNC Symbol;Acc:HGNC:8592]	-0.197939	0.791906	-0.28912	0.796479	-0.11333	0.999813	GO:0005634,GO:0006357,GO:0008360,GO:0007010
	ENSGALG00000043711	argonaute 3, RISC catalytic component [Source:NCBI gene;Acc:419628]	-0.255225	0.739594	-0.336354	0.773669	-0.112022	0.999813	GO:1990904,GO:0003730,GO:0035368,GO:0043021,GO:0001514
	ENSGALG00000032830	septin 7 [Source:NCBI gene;Acc:420741]	0.877263	0.0549288	0.78158	0.24971	-0.111476	0.999813	GO:0016020,GO:0016021,GO:0006811,GO:0015986,GO:0008289,GO:0015078,GO:0046933,GO:0015991,GO:0000276,GO:0033177,GO:0045263
	ENSGALG00000042822	Tax1 binding protein 1 [Source:NCBI gene;Acc:395490]	-0.393432	0.444338	-0.478021	0.574728	-0.110898	0.999813	GO:0035091,GO:0005545,GO:0051117,GO:0001696,GO:0006897,GO:0007032,GO:0030282,GO:0030316,GO:0044691,GO:0045453,GO:0055074,GO:0060271,GO:0061512,GO:0071539,GO:0097178,GO:1990830,GO:0005634,GO:0005783,GO:0005813,GO:0030141,GO:0031313,GO:0090651
	ENSGALG00000024112	proteasome 26S subunit, non-ATPase 11 [Source:HGNC Symbol;Acc:HGNC:9556]	-0.920923	0.0576941	-0.988099	0.151654	-0.110375	0.999813	GO:0035023,GO:0004691,GO:0006468
	ENSGALG00000006939	phosphofructokinase, platelet [Source:NCBI gene;Acc:428411]	0.171416	0.749894	0.096226	0.926183	-0.109811	0.999813	GO:0004672,GO:0005524,GO:0006468,GO:0042043,GO:0001953,GO:0010839,GO:0045944,GO:0061045,GO:0070509,GO:0090280,GO:0090288,GO:0005604,GO:0005634,GO:0005652,GO:0005730,GO:0005737,GO:0005829,GO:0005911,GO:0016020,GO:0016323,GO:0016363,GO:0031982,GO:0045202
	ENSGALG00000036711	S100 calcium binding protein A11 [Source:NCBI gene;Acc:396075]	0.762055	0.0842691	0.732119	0.258333	-0.10915	0.999813	GO:0016740,GO:0016020,GO:0016746,GO:0005777,GO:0008374,GO:0006631,GO:0008654,GO:0044255,GO:0031966,GO:0005778,GO:0003824,GO:0005102,GO:0016287,GO:0016290,GO:0006650,GO:0007416,GO:0008611,GO:0021587,GO:0030913,GO:0042552,GO:0061024
	ENSGALG00000011005	potassium two pore domain channel subfamily K member 1 [Source:HGNC Symbol;Acc:HGNC:6272]	0.213704	0.742196	0.150147	0.917752	-0.108357	0.999813	GO:0005615,GO:0005576,GO:0010951,GO:0031410,GO:0004867,GO:0030414,GO:0010466,GO:0043204,GO:0043025,GO:0060205,GO:0034774
	ENSGALG00000010858	LDL receptor related protein 2 [Source:HGNC Symbol;Acc:HGNC:6694]	-1.07259	0.0377299	-1.11694	0.12187	-0.107854	0.999813	-
	ENSGALG00000000678	Cbp/p300 interacting transactivator with Glu/Asp rich carboxy-terminal domain 4 [Source:NCBI gene;Acc:395465]	0.357186	0.532309	0.303087	0.810201	-0.107323	0.999813	GO:0048268,GO:0005543,GO:0005545,GO:0030276,GO:0030136
	ENSGALG00000037360	DEAD-box helicase 17 [Source:HGNC Symbol;Acc:HGNC:2740]	0.352523	0.5128	0.265457	0.799354	-0.106587	0.999813	GO:0016020,GO:0005886,GO:0019221,GO:0019955
	ENSGALG00000007220	ferritin heavy chain 1 [Source:NCBI gene;Acc:395970]	0.793442	0.187507	0.72743	0.366138	-0.104559	0.999813	GO:0016020,GO:0016021,GO:0005887,GO:0007166
	ENSGALG00000005001	zinc finger CCHC-type containing 13 [Source:NCBI gene;Acc:395731]	1.28567	0.00312362	1.18242	0.0437359	-0.103622	0.999813	GO:0009058,GO:0016740,GO:0016779,GO:0009298,GO:0005737
	ENSGALG00000016964	epithelial stromal interaction 1 [Source:HGNC Symbol;Acc:HGNC:16465]	1.0383	0.214116	NA	NA	-0.103573	0.999813	GO:0046983,GO:0003676
	ENSGALG00000006345	transmembrane protein 43 [Source:NCBI gene;Acc:416038]	-0.0370868	0.958558	-0.114349	0.925974	-0.102573	0.999813	GO:0005622,GO:0007165,GO:0005085,GO:0007264
	ENSGALG00000016433	tyrosine 3-monooxygenase/tryptophan 5-monooxygenase activation protein theta [Source:NCBI gene;Acc:421932]	0.578258	0.199164	0.519781	0.384804	-0.101695	0.999813	GO:0005882,GO:0005198,GO:0045095
	ENSGALG00000040297	neuroblastoma 1, DAN family BMP antagonist [Source:NCBI gene;Acc:373952]	0.680103	0.393097	0.671859	0.549112	-0.101259	0.999813	GO:0000278,GO:0008156,GO:0009636,GO:0035562,GO:0045132,GO:0045875,GO:0048146,GO:0051983,GO:0060623,GO:0071168,GO:0071922,GO:0000785,GO:0000795,GO:0005634,GO:0005737,GO:0008278
	ENSGALG00000042001	hect domain and RLD 4-like [Source:NCBI gene;Acc:422513]	0.427172	0.444083	0.369058	0.670468	-0.101161	0.999813	GO:0005634,GO:0003676,GO:0003723,GO:0001085,GO:0003714,GO:0000122,GO:0045892,GO:0050769,GO:0005654,GO:0017053
	ENSGALG00000042534	nuclear factor of activated T cells 1 [Source:HGNC Symbol;Acc:HGNC:7775]	-0.100007	0.895847	-0.151986	0.916968	-0.100926	0.999813	GO:0003723,GO:0000339,GO:0003730,GO:0008190,GO:0008494,GO:0031369,GO:0048027,GO:0006413,GO:0008283,GO:0016239,GO:0017148,GO:0031929,GO:0038202,GO:0045070,GO:0045727,GO:0048255,GO:0072752,GO:1990928,GO:0005737,GO:0005844,GO:0010494,GO:0031931
	ENSGALG00000012799	ras responsive element binding protein 1 [Source:NCBI gene;Acc:395920]	-0.79844	0.175197	-0.866365	0.280069	-0.100845	0.999813	GO:0005524,GO:0003677,GO:0003723,GO:0016787,GO:0031047,GO:0006396,GO:0004525,GO:0016891,GO:0003725,GO:0004521,GO:0019904,GO:0035197,GO:0070883,GO:0030422,GO:0030423,GO:0031054,GO:0033168,GO:0035087,GO:0035196,GO:0035280,GO:0036404,GO:0090502,GO:0035068,GO:0070062,GO:0070578,GO:0090501
	ENSGALG00000023199	heterogeneous nuclear ribonucleoprotein D like [Source:NCBI gene;Acc:422601]	1.01491	0.0427089	0.931016	0.222057	-0.100682	0.999813	GO:0005737,GO:0000287,GO:0006164,GO:0009116,GO:0004749,GO:0009165,GO:0044249,GO:0009156,GO:0006015,GO:0002189
	ENSGALG00000001093	transcription factor 3 [Source:NCBI gene;Acc:395146]	0.30627	0.63709	0.267637	0.795148	-0.100675	0.999813	GO:0016020,GO:0016021,GO:0031901
	ENSGALG00000000220	APC, WNT signaling pathway regulator [Source:NCBI gene;Acc:415607]	-0.67687	0.323328	-0.750599	0.439692	-0.100092	0.999813	GO:0046872,GO:0070530,GO:0007507,GO:0043123,GO:0045860,GO:0005829
	ENSGALG00000043092	myosin, heavy chain 9, non-muscle [Source:NCBI gene;Acc:396469]	0.976413	0.0309332	0.909064	0.143278	-0.0996444	0.999813	GO:0016020,GO:0016021,GO:0006811,GO:0015078,GO:0015991,GO:0033177,GO:0033179,GO:0046961,GO:0005773,GO:0031625,GO:0030177,GO:0005774
	ENSGALG00000013853	AFG3 like matrix AAA peptidase subunit 2 [Source:HGNC Symbol;Acc:HGNC:315]	-0.43743	0.41824	-0.514257	0.556159	-0.0994733	0.999813	GO:0006464,GO:0004077,GO:0004080,GO:0009374,GO:0018271,GO:0019899,GO:0008283,GO:0009305,GO:0016570,GO:0070781,GO:0071110,GO:0000785,GO:0005652,GO:0005829,GO:0016363
	ENSGALG00000013642	kazrin, periplakin interacting protein [Source:HGNC Symbol;Acc:HGNC:29173]	NA	NA	NA	NA	-0.0987237	0.999813	GO:0000166,GO:0005524,GO:0016787,GO:0003677,GO:0005634,GO:0004386,GO:0090305,GO:0006281,GO:0006974,GO:0004518,GO:0003682,GO:0000712,GO:0031297,GO:0005654,GO:0043240,GO:0071821
	ENSGALG00000037316	occludin [Source:NCBI gene;Acc:396026]	0.0545324	0.951524	-0.0604375	0.966489	-0.0980786	0.999813	-
	ENSGALG00000014688	zyxin [Source:NCBI gene;Acc:418300]	0.612594	0.169124	0.557582	0.424255	-0.0979998	0.999813	GO:0004672,GO:0005524,GO:0006468,GO:0007165,GO:0000287,GO:0004709,GO:0030971,GO:0042802,GO:0097110,GO:0000186,GO:0000187,GO:0002726,GO:0007250,GO:0007252,GO:0007254,GO:0010536,GO:0032743,GO:0043123,GO:0043507,GO:0043966,GO:0051403,GO:0005671,GO:0008385,GO:0005622,GO:0000165
	ENSGALG00000032079	cytochrome b [Source:NCBI gene;Acc:807641]	0.984488	0.0564319	0.983372	0.515554	-0.0978372	0.999813	GO:0005634,GO:0005737,GO:0046983,GO:0045892,GO:0003700,GO:0008134,GO:0030182,GO:0051726,GO:0001085,GO:0007623,GO:0000082,GO:0000122,GO:0007405,GO:0007420,GO:0008283,GO:0008284,GO:0010628,GO:0021766,GO:0021895,GO:0022010,GO:0034613,GO:0043392,GO:0045444,GO:0045599,GO:0045665,GO:0045669,GO:0045944,GO:0048712,GO:0048715,GO:0060512,GO:0060740,GO:0060741,GO:0061682
	ENSGALG00000041621	lymphocyte antigen 6 family member E [Source:NCBI gene;Acc:395550]	0.0366519	0.954235	-0.0125044	0.991424	-0.0975095	0.999813	GO:0005634,GO:0005737,GO:0003676,GO:0003723,GO:0003729,GO:0000381,GO:1990904,GO:0006376,GO:0031369,GO:0007286,GO:0040018,GO:0005654
	ENSGALG00000015258	discoidin, CUB and LCCL domain containing 2 [Source:NCBI gene;Acc:418379]	0.0962581	0.880805	0.0396763	0.971713	-0.0973834	0.999813	GO:0016020,GO:0016021
	ENSGALG00000016883	dedicator of cytokinesis 9 [Source:HGNC Symbol;Acc:HGNC:14132]	-0.0245453	0.98331	-0.108943	0.93764	-0.0962599	0.999813	GO:0016787,GO:0046872,GO:0008270,GO:0004843,GO:0008233,GO:0008234,GO:0036459,GO:0006508,GO:0016579,GO:0006511,GO:0004197,GO:0043130,GO:0032436,GO:0071108
	ENSGALG00000023188	N-acetylneuraminic acid phosphatase [Source:NCBI gene;Acc:421467]	0.911973	0.143623	0.836358	0.306241	-0.0960698	0.999813	GO:0005737,GO:0005829,GO:0016020,GO:0008289,GO:1902387,GO:1902388,GO:0035627,GO:0120009,GO:1902389,GO:0042802,GO:0051861,GO:0120013
	ENSGALG00000009153	coatomer protein complex subunit alpha [Source:NCBI gene;Acc:426906]	0.378951	0.4603	0.309602	0.731281	-0.0949132	0.999813	GO:0005102
	ENSGALG00000027345	solute carrier family 46 member 2 [Source:HGNC Symbol;Acc:HGNC:16055]	-0.434854	0.509853	NA	NA	-0.0947145	0.999813	GO:0000166,GO:0016020,GO:0000139,GO:0005794,GO:0005525,GO:0003924,GO:0006886,GO:0032482,GO:0015031,GO:0005783,GO:0005789,GO:0016192,GO:0033116,GO:0019003,GO:0007030
	ENSGALG00000043725	piezo type mechanosensitive ion channel component 1 [Source:HGNC Symbol;Acc:HGNC:28993]	-0.227998	0.683567	-0.261145	0.756709	-0.0946142	0.999813	GO:0010507,GO:0043553,GO:0045806,GO:1901097,GO:0005654,GO:0005769,GO:0005770,GO:0005829,GO:0043231
	ENSGALG00000012386	large tumor suppressor kinase 1 [Source:HGNC Symbol;Acc:HGNC:6514]	0.132623	0.872638	0.0651682	0.966489	-0.0942576	0.999813	GO:0030433,GO:0030970,GO:0005788,GO:0006511,GO:0006621,GO:0016567,GO:0034976,GO:1904153,GO:0000836,GO:0005783
	ENSGALG00000010314	NIMA related kinase 9 [Source:HGNC Symbol;Acc:HGNC:18591]	-0.186984	0.785232	-0.234994	0.855614	-0.0936269	0.999813	GO:0070840,GO:0008093,GO:0017137,GO:0034452,GO:0051959,GO:0006890,GO:0007018,GO:0034067,GO:0051642,GO:0070507,GO:0072385,GO:0072393,GO:0005635,GO:0005642,GO:0005643,GO:0005737,GO:0005794,GO:0005813,GO:0005829,GO:0005886,GO:0031410
	ENSGALG00000021262	growth hormone inducible transmembrane protein [Source:NCBI gene;Acc:423621]	-0.0796151	0.903298	-0.102094	0.926879	-0.0919531	0.999813	GO:0030335,GO:0051638,GO:1902745,GO:2000813,GO:0030027,GO:0044877,GO:0016477,GO:0030032,GO:0030838,GO:0031529,GO:0044351,GO:0046415,GO:0051496,GO:0051639,GO:1900026,GO:0005634,GO:0005829,GO:0005886,GO:0016607,GO:0031252,GO:0031941,GO:0044354
	ENSGALG00000007144	SIK family kinase 3 [Source:HGNC Symbol;Acc:HGNC:29165]	-0.0865951	0.914984	-0.150532	0.923942	-0.0902526	0.999813	GO:0051260,GO:0005112,GO:0006511,GO:0005654,GO:0005829
	ENSGALG00000038733	trafficking kinesin protein 1 [Source:HGNC Symbol;Acc:HGNC:29947]	-0.599511	0.33271	-0.643559	0.505967	-0.0900381	0.999813	GO:0003824,GO:0004843,GO:0016579,GO:0036459,GO:0006511,GO:0005634,GO:0004197,GO:0005160,GO:0042802,GO:0046332,GO:0061649,GO:0007179,GO:0030509,GO:0035520,GO:0035616,GO:0060389,GO:0005737,GO:0005829
	ENSGALG00000036932	spen family transcriptional repressor [Source:HGNC Symbol;Acc:HGNC:17575]	0.24805	0.723283	0.179005	0.868133	-0.089839	0.999813	GO:0016020,GO:0005739,GO:0005743,GO:0006811,GO:0015986,GO:0015078,GO:0016887,GO:0000276,GO:0005753
	ENSGALG00000032930	nucleolin [Source:NCBI gene;Acc:396201]	1.12772	0.0106646	1.04302	0.0988224	-0.0896609	0.999813	GO:0005634,GO:0000978,GO:0008094,GO:0042826,GO:0006335,GO:0006336,GO:0006338,GO:0031497,GO:0000790,GO:0005654,GO:0005829,GO:0016581,GO:0016589,GO:0032991,GO:0033186,GO:0035098
	ENSGALG00000006775	transglutaminase 2 [Source:NCBI gene;Acc:396432]	0.160671	0.843454	0.105419	0.939792	-0.0892226	0.999813	GO:0017119,GO:0006891,GO:0005654,GO:0005794
	ENSGALG00000031542	exostosin glycosyltransferase 2 [Source:NCBI gene;Acc:425859]	-0.0921809	0.894588	-0.112464	0.926183	-0.0890577	0.999813	GO:0003677,GO:0005634,GO:0006355,GO:0003682,GO:0000786,GO:0005694,GO:0006334,GO:0070828,GO:0031491,GO:0042127,GO:0071456,GO:0097298,GO:0016607
PPIC	ENSGALG00000005346	peptidylprolyl isomerase C [Source:HGNC Symbol;Acc:HGNC:9256]	1.44436	0.00850716	1.37286	0.0957877	-0.0887787	0.999813	GO:0003677,GO:0005634,GO:0046872,GO:0006355,GO:0003700,GO:0043565,GO:0045893,GO:0021517,GO:0000978,GO:0003682,GO:0003705,GO:0042803,GO:0046982,GO:0000122,GO:0001701,GO:0002053,GO:0002329,GO:0002639,GO:0007507,GO:0007519,GO:0008045,GO:0030324,GO:0033152,GO:0045214,GO:0045892,GO:0045944,GO:0048745,GO:0050679,GO:0055007,GO:0060043,GO:0061140,GO:0061470,GO:0072358,GO:0072619,GO:1901249,GO:1901250,GO:…
	ENSGALG00000028536	macrophage expressed 1 [Source:HGNC Symbol;Acc:HGNC:29619]	NA	NA	NA	NA	-0.0874293	0.999813	GO:0006915,GO:0006974,GO:0001836,GO:0006919
	ENSGALG00000000848	adaptor related protein complex 1 subunit gamma 2 [Source:NCBI gene;Acc:415880]	-1.40995	0.00357414	-1.4443	0.0219372	-0.0827538	0.999813	GO:0005507,GO:0055114,GO:0005615,GO:0046872,GO:0016491,GO:0005623,GO:0006879,GO:0016722,GO:0004322,GO:0051087,GO:0006825
	ENSGALG00000008122	solute carrier family 39 member 13 [Source:NCBI gene;Acc:423183]	0.894204	0.102131	0.818207	0.247419	-0.0827478	0.999813	GO:0016020,GO:0016021,GO:0005634,GO:0005737,GO:0006606,GO:0002039,GO:0031398,GO:0043518,GO:1902254,GO:1903364,GO:0005654
	ENSGALG00000013738	optineurin [Source:NCBI gene;Acc:374079]	-0.487762	0.381505	-0.545284	0.515734	-0.0823356	0.999813	GO:0016787,GO:0006470,GO:0003824,GO:0046872,GO:0005622,GO:0004721,GO:0004722,GO:0043169,GO:0000165,GO:0007178
	ENSGALG00000006080	glypican 4 [Source:HGNC Symbol;Acc:HGNC:4452]	0.426429	0.410362	0.428932	0.584583	-0.0820489	0.999813	-
	ENSGALG00000006910	inosine monophosphate dehydrogenase 2 [Source:NCBI gene;Acc:416058]	0.97306	0.052818	0.92499	0.249165	-0.0814409	0.999813	GO:0000287,GO:0046872,GO:0006096,GO:0004634,GO:0000015,GO:0000977,GO:0001078,GO:0001227,GO:0042803,GO:0051020,GO:0000122,GO:0009615,GO:0010756,GO:0030308,GO:0045892,GO:0045933,GO:0061621,GO:1903298,GO:2001171,GO:0005737,GO:0005829,GO:0005886,GO:0009986,GO:0016020,GO:0099738
	ENSGALG00000000208	MCC, WNT signaling pathway regulator [Source:HGNC Symbol;Acc:HGNC:6935]	-0.507369	0.384819	-0.576979	0.515734	-0.081151	0.999813	GO:0016020,GO:0016021,GO:0005886,GO:0046875,GO:0048013,GO:0007411,GO:0048514,GO:0005102,GO:0001945,GO:0002042,GO:0007155,GO:0008284,GO:0009887,GO:0010839,GO:0010977,GO:0031295,GO:0048845,GO:0050920,GO:0072178,GO:1901216,GO:1903849,GO:2000727
	ENSGALG00000034834	WWC family member 3 [Source:HGNC Symbol;Acc:HGNC:29237]	-0.309276	0.642335	-0.363385	0.718261	-0.0802059	0.999813	GO:0016020,GO:0016021,GO:0005623,GO:0030424,GO:0005886,GO:0007411,GO:0007507,GO:0035385,GO:0043025,GO:0007156,GO:0050808,GO:0008046,GO:0030275,GO:0042802,GO:0002042,GO:0006919,GO:0021836,GO:0030336,GO:0033600,GO:0035025,GO:0043406,GO:0050772,GO:0050925,GO:0070100,GO:1900748,GO:0005737,GO:0009986
	ENSGALG00000005256	EPH receptor A4 [Source:NCBI gene;Acc:395559]	0.155952	0.791906	0.11027	0.926879	-0.0801447	0.999813	GO:0016020,GO:0016021,GO:0007155,GO:0007229,GO:0008305,GO:0031994,GO:0038132,GO:0007160,GO:0010668,GO:0022409,GO:0030335,GO:0031589,GO:0031668,GO:0035878,GO:0042327,GO:0042475,GO:0043065,GO:0043547,GO:0043588,GO:0045944,GO:0046847,GO:0048565,GO:0050873,GO:0050900,GO:0072001,GO:0097186,GO:2001237,GO:0005604,GO:0005886,GO:0009897,GO:0009925,GO:0009986,GO:0016323,GO:0030056,GO:0045178
	ENSGALG00000034187	septin 8 [Source:NCBI gene;Acc:416333]	0.862883	0.0744327	0.776828	0.321482	-0.0798906	0.999813	GO:0016787,GO:0046872,GO:0006470,GO:0004721,GO:0004722,GO:0000164,GO:0072357,GO:0016791,GO:0098641,GO:0016311,GO:0030324,GO:0032922,GO:0042752,GO:0043153,GO:0048754,GO:0098609,GO:2001241,GO:0000784,GO:0005634,GO:0005654,GO:0005737,GO:0005829,GO:0005886,GO:0005913
	ENSGALG00000009560	methylsterol monooxygenase 1 [Source:NCBI gene;Acc:422423]	-0.640746	0.300374	-0.671737	0.378385	-0.0796749	0.999813	GO:0005507,GO:0055114,GO:0046872,GO:0016491,GO:0030168
	ENSGALG00000002198	formin homology 2 domain containing 1 [Source:NCBI gene;Acc:415672]	-0.233868	0.738571	-0.291888	0.7667	-0.0796671	0.999813	GO:0016020,GO:0016021,GO:0005509,GO:0055085,GO:0022857,GO:0005743,GO:0005347,GO:0006839,GO:0010941,GO:0015867,GO:0034599,GO:0071277,GO:0005739
IL13RA1	ENSGALG00000044480	interleukin 13 receptor subunit alpha 1 [Source:HGNC Symbol;Acc:HGNC:5974]	-2.30862	0.000349522	-2.35527	0.00120296	-0.0793847	0.999813	GO:0004553,GO:0005764,GO:0005975,GO:0004567,GO:0006516,GO:0046355,GO:0043231
	ENSGALG00000014324	solute carrier family 2 member 14 [Source:NCBI gene;Acc:396517]	-0.607949	0.166572	-0.638352	0.285251	-0.0788865	0.999813	GO:0016020,GO:0016021
	ENSGALG00000011659	acetyl-CoA acetyltransferase 2 [Source:NCBI gene;Acc:421587]	0.234637	0.671143	0.189772	0.8726	-0.0785496	0.999813	GO:0005615,GO:0031012,GO:0005581,GO:0005201,GO:0030198
	ENSGALG00000006908	discs large MAGUK scaffold protein 1 [Source:HGNC Symbol;Acc:HGNC:2900]	-0.667846	0.251209	-0.71351	0.416711	-0.0780923	0.999813	GO:0016020,GO:0016021,GO:0007030,GO:0000139,GO:0031985,GO:0017137,GO:0042803,GO:0000301,GO:0048193,GO:0005794,GO:0005801
	ENSGALG00000006799	adaptor related protein complex 2 subunit alpha 2 [Source:NCBI gene;Acc:423102]	0.556842	0.295924	0.529444	0.563557	-0.0780054	0.999813	GO:0005634,GO:0005737,GO:0008285,GO:0045930,GO:0006479,GO:0006974,GO:0008306,GO:0009952,GO:0017148,GO:0021542,GO:0021954,GO:0031175,GO:0035914,GO:0060213,GO:2000178
	ENSGALG00000015858	DOP1 leucine zipper like protein A [Source:HGNC Symbol;Acc:HGNC:21194]	-0.635203	0.366689	-0.670814	0.582153	-0.0779566	0.999813	GO:0005634,GO:0003677,GO:0006366,GO:0001077,GO:0045944,GO:0044798,GO:0000981,GO:0030154,GO:0006355,GO:0000976,GO:0000978,GO:0003700,GO:0003713,GO:0046982,GO:0001501,GO:0001841,GO:0002328,GO:0003183,GO:0003211,GO:0003215,GO:0003289,GO:0003357,GO:0006977,GO:0007507,GO:0008284,GO:0008285,GO:0014009,GO:0021510,GO:0021522,GO:0021782,GO:0030217,GO:0031018,GO:0031397,GO:0031647,GO:0032024,GO:0035019,GO:…
	ENSGALG00000005422	PDZ and LIM domain 1 [Source:HGNC Symbol;Acc:HGNC:2067]	0.657923	0.124714	0.61399	0.30363	-0.0772662	0.999813	GO:0016020,GO:0016021,GO:0006811,GO:0015986,GO:0008289,GO:0015078,GO:0046933,GO:0015991,GO:0000276,GO:0033177,GO:0045263
	ENSGALG00000006802	laminin, beta 2 (laminin S) [Source:NCBI gene;Acc:373980]	0.245025	0.708787	0.223984	0.841393	-0.0769329	0.999813	GO:0003779,GO:0030154,GO:0030036,GO:0042802,GO:0003334,GO:0003382,GO:0007519,GO:0071346,GO:0001725,GO:0005829,GO:0005886,GO:0005903,GO:0005925,GO:0045335
	ENSGALG00000015147	aldehyde dehydrogenase 1 family member A1 [Source:NCBI gene;Acc:395264]	-0.657147	0.181335	-0.712437	0.258176	-0.0764729	0.999813	GO:0016020,GO:0016021,GO:0004725,GO:0016787,GO:0016791,GO:0006470,GO:0016311,GO:0035335,GO:0004721,GO:0008201,GO:0035374,GO:0010977,GO:0021510,GO:0021549,GO:0021766,GO:0021987,GO:0022038,GO:0030517,GO:0032687,GO:0032688,GO:0034164,GO:0048671,GO:0048681,GO:0061000,GO:0090557,GO:0099560,GO:0005886,GO:0030054,GO:0045202,GO:0045211,GO:0031410,GO:0030672,GO:0042803,GO:0042995,GO:0005887,GO:0030424,GO:…
	ENSGALG00000012374	FERM domain containing 6 [Source:HGNC Symbol;Acc:HGNC:19839]	-0.576641	0.356251	-0.611413	0.570974	-0.0749632	0.999813	GO:0055114,GO:0005739,GO:0016624,GO:0006099,GO:0030976,GO:0004591,GO:0045252,GO:0034602,GO:0006103,GO:0006104,GO:0021695,GO:0021756,GO:0021766,GO:0021794,GO:0021860,GO:0022028,GO:0061034,GO:0106077,GO:0005634
	ENSGALG00000039830	DExH-box helicase 30 [Source:NCBI gene;Acc:420376]	-1.12783	0.0224339	-1.16909	0.0725219	-0.0747565	0.999813	GO:0016020,GO:0016021,GO:0035091,GO:0043547,GO:0032266,GO:0006886,GO:0005769
	ENSGALG00000025858	leucine zipper protein 1 [Source:HGNC Symbol;Acc:HGNC:14985]	0.0704623	0.922908	0.0110137	0.993039	-0.0736776	0.999813	GO:0005737,GO:0006915,GO:0004309,GO:0006798
	ENSGALG00000008806	ribosomal protein L12 [Source:NCBI gene;Acc:417264]	1.17518	0.00485246	1.13293	0.0521498	-0.0735535	0.999813	GO:0046872,GO:0008270,GO:0005622
	ENSGALG00000015170	vacuolar protein sorting 13 homolog A [Source:NCBI gene;Acc:427050]	-1.29262	0.0257625	-1.31847	0.088344	-0.0721828	0.999813	GO:0000166,GO:0005524,GO:0016301,GO:0016310,GO:0004672,GO:0004674,GO:0006468,GO:0005634,GO:0004693,GO:0042127,GO:0030332,GO:0098770,GO:0000122,GO:0001954,GO:0002244,GO:0003323,GO:0007219,GO:0009615,GO:0010468,GO:0010628,GO:0030097,GO:0033077,GO:0042063,GO:0043697,GO:0045638,GO:0045646,GO:0045656,GO:0045668,GO:0045786,GO:0048146,GO:0050680,GO:0060218,GO:1902036,GO:2000773,GO:0000307,GO:0001726,GO:…
	ENSGALG00000003921	dysbindin domain containing 2 [Source:HGNC Symbol;Acc:HGNC:15881]	0.670069	0.155566	0.63714	0.363136	-0.0716033	0.999813	GO:0016020,GO:0016021,GO:0055114,GO:0016491,GO:0016620,GO:0004028,GO:0006081,GO:0004029,GO:0042803,GO:0046577,GO:0050061,GO:0052814,GO:0007417,GO:0007422,GO:0008544,GO:0033306,GO:0046458,GO:0005783,GO:0043231
	ENSGALG00000005006	ubiquitin like modifier activating enzyme 2 [Source:NCBI gene;Acc:415784]	0.202505	0.732663	0.162612	0.891932	-0.0701854	0.999813	GO:0006887,GO:0000145,GO:0017160,GO:0001927,GO:0007032,GO:0022617,GO:0051601,GO:0005770,GO:0005829
	ENSGALG00000003969	ER membrane protein complex subunit 1 [Source:NCBI gene;Acc:419470]	0.157992	0.798314	0.144788	0.899996	-0.0697771	0.999813	GO:0005737,GO:0051082,GO:0006457,GO:0045892,GO:0060041,GO:0090090,GO:0016272
	ENSGALG00000043243	cyclin dependent kinase 13 [Source:HGNC Symbol;Acc:HGNC:1733]	0.0750638	0.925692	0.0270736	0.987229	-0.0695285	0.999813	GO:0000166,GO:0005524,GO:0003824,GO:0005737,GO:0005829,GO:0006629,GO:0016874,GO:0006631,GO:0030729
	ENSGALG00000028880	farnesyl diphosphate synthase [Source:HGNC Symbol;Acc:HGNC:3631]	1.17848	0.0274022	1.21486	0.0938935	-0.0692083	0.999813	GO:0004672,GO:0004674,GO:0005524,GO:0006468,GO:0035556,GO:0005634,GO:0005737,GO:0000245,GO:0010468,GO:0000287,GO:0007059,GO:0045070,GO:0045071,GO:0050684,GO:0005829,GO:0005886
	ENSGALG00000029476	exportin 1 [Source:NCBI gene;Acc:421192]	-0.992233	0.0569094	-1.0096	0.145961	-0.0691269	0.999813	GO:0016020,GO:0016021,GO:0055085,GO:0005216,GO:0005245,GO:0006811,GO:0034220,GO:0070588,GO:0051209,GO:0042802,GO:0072345,GO:0010508,GO:0005765,GO:0010008
	ENSGALG00000010543	epidermal growth factor receptor pathway substrate 15 [Source:NCBI gene;Acc:424633]	0.165528	0.806948	0.127793	0.926183	-0.0690295	0.999813	GO:0000166,GO:0005524,GO:0016301,GO:0016740,GO:0016310,GO:0016020,GO:0016021,GO:0004672,GO:0006468,GO:0004713,GO:0005737,GO:0005887,GO:0043005,GO:0030154,GO:0070374,GO:0004714,GO:0004888,GO:0007169,GO:0009968,GO:0043066,GO:0043410,GO:0043235,GO:0005003,GO:0005005,GO:0007420,GO:0001540,GO:0005102,GO:0008046,GO:0038023,GO:0042802,GO:0044877,GO:0000902,GO:0001525,GO:0001655,GO:0001933,GO:0003407,GO:…
	ENSGALG00000020249	Rap guanine nucleotide exchange factor 2 [Source:HGNC Symbol;Acc:HGNC:16854]	-0.0737438	0.914984	-0.112062	0.926183	-0.0674074	0.999813	GO:0006886,GO:0005770,GO:0015031,GO:0042147,GO:0008565,GO:0030906,GO:0030904,GO:0031748,GO:0007040,GO:0010628,GO:0010629,GO:0010821,GO:0031647,GO:0031648,GO:0032268,GO:0032463,GO:0033365,GO:0043653,GO:0045056,GO:0050728,GO:0050882,GO:0060161,GO:0060548,GO:0061357,GO:0090141,GO:0090263,GO:0090326,GO:0099074,GO:0099639,GO:1901215,GO:1902823,GO:1902950,GO:1903181,GO:1903364,GO:1903828,GO:1905166,GO:…
	ENSGALG00000037989	interleukin 10 receptor subunit beta [Source:NCBI gene;Acc:395663]	-0.57488	0.333343	-0.613775	0.508821	-0.0670199	0.999813	GO:0005524,GO:0051082,GO:0006457,GO:0005759,GO:0004176,GO:0030163,GO:0010952,GO:0016504,GO:0016887,GO:0046034,GO:0051603,GO:0005654,GO:0005739,GO:0005829,GO:0009368,GO:0009841,GO:0042645
	ENSGALG00000000094	adiponectin receptor 1 [Source:NCBI gene;Acc:421148]	0.932618	0.0997038	0.921315	0.292765	-0.0660289	0.999813	GO:0001568,GO:0001570,GO:0001701,GO:0001885,GO:0001944,GO:0007507,GO:0035264,GO:0045216,GO:0048839,GO:0048845,GO:0060039,GO:0060837,GO:0061154,GO:0005737,GO:0005739,GO:0032991
	ENSGALG00000011387	RNA polymerase II subunit B [Source:NCBI gene;Acc:422621]	0.0531312	0.939324	0.0175175	0.989713	-0.0660182	0.999813	GO:0016020,GO:0016021,GO:0006508,GO:0004222,GO:0008237,GO:0005178,GO:0005518,GO:0017124,GO:0043236,GO:0000186,GO:0006509,GO:0007155,GO:0007160,GO:0007179,GO:0010042,GO:0030216,GO:0033627,GO:0033630,GO:0033631,GO:0034241,GO:0034612,GO:0042117,GO:0042542,GO:0050714,GO:0051549,GO:0051592,GO:0071222
	ENSGALG00000007843	ATRX, chromatin remodeler [Source:HGNC Symbol;Acc:HGNC:886]	0.289489	0.635929	0.227308	0.847688	-0.0656226	0.999813	GO:0005200,GO:0005737,GO:0030036,GO:0005815,GO:0031941,GO:0003779,GO:0005856,GO:0005543,GO:0051693,GO:0008091,GO:0030506,GO:0051020,GO:0000281,GO:0007009,GO:0007182,GO:0043001,GO:0060390,GO:0071709,GO:0072659,GO:1900042,GO:1903076,GO:1903078,GO:0005634,GO:0005730,GO:0005886,GO:0014069,GO:0016020,GO:0030673,GO:0030863,GO:0031430,GO:0032437,GO:0007010
	ENSGALG00000040244	septin 9 [Source:NCBI gene;Acc:417347]	-0.697192	0.124714	-0.70822	0.265936	-0.0652969	0.999813	GO:0003676,GO:0003723,GO:0016554,GO:0002244,GO:0005634
REL	ENSGALG00000007845	REL proto-oncogene, NF-kB subunit [Source:NCBI gene;Acc:396500]	-2.04229	6.86018e-05	-2.0739	0.000939613	-0.0646851	0.999813	GO:0016020
	ENSGALG00000014952	collagen type IV alpha 3 binding protein [Source:HGNC Symbol;Acc:HGNC:2205]	-1.33878	0.0255375	-1.37712	0.0991358	-0.0636926	0.999813	GO:0016740,GO:0005634,GO:0004842,GO:0016567,GO:0046872,GO:0008270,GO:0043161,GO:0006974,GO:0031625,GO:0032183,GO:0007283,GO:0005737
	ENSGALG00000031284	protein tyrosine phosphatase, receptor type M [Source:HGNC Symbol;Acc:HGNC:9675]	-0.419583	0.454346	-0.450217	0.658161	-0.0635975	0.999813	GO:0005524,GO:0016887,GO:0007018,GO:0003777,GO:0030286,GO:0051959,GO:0031122,GO:0045503,GO:0045505,GO:0005868,GO:0008569,GO:0032388,GO:0033962,GO:0034063,GO:0051293,GO:0060236,GO:0072382,GO:0090235,GO:0120162,GO:1905832,GO:0005737,GO:0005813,GO:0005874,GO:0030175
	ENSGALG00000040444	semaphorin 3C [Source:NCBI gene;Acc:374090]	-0.701434	0.136076	-0.731908	0.267285	-0.0634743	0.999813	GO:0007165,GO:0005096,GO:0043547,GO:0015629,GO:0007264,GO:0001650,GO:0005654,GO:0005794,GO:0005938,GO:0014069
	ENSGALG00000003748	anoctamin 5 [Source:NCBI gene;Acc:422973]	0.272189	0.624134	0.23423	0.841393	-0.0625744	0.999813	GO:0003677,GO:0005634,GO:0006366,GO:0006355,GO:0003700,GO:0005737,GO:0005622,GO:0005667,GO:0007179,GO:0000977,GO:0000978,GO:0000983,GO:0000987,GO:0001102,GO:0001228,GO:0003682,GO:0003690,GO:0003712,GO:0005160,GO:0005518,GO:0008134,GO:0008270,GO:0017151,GO:0019901,GO:0019902,GO:0030618,GO:0031490,GO:0031625,GO:0031962,GO:0035259,GO:0042802,GO:0042803,GO:0043130,GO:0043425,GO:0043565,GO:0044212,GO:…
	ENSGALG00000014236	ATPase phospholipid transporting 8A1 [Source:HGNC Symbol;Acc:HGNC:13531]	-0.756433	0.187635	-0.78832	0.375732	-0.0624151	0.999813	GO:0014069
	ENSGALG00000041091	ATP synthase F0 subunit 6 [Source:NCBI gene;Acc:807646]	0.262881	0.675291	0.331207	0.778494	-0.0619515	0.999813	GO:0000166,GO:0005737,GO:0030036,GO:0005886,GO:0016477,GO:0005622,GO:0005525,GO:0003924,GO:0030838,GO:0007264,GO:0007266,GO:0007015,GO:0019901,GO:0000902,GO:0031532,GO:0043652
	ENSGALG00000000949	heparin binding EGF like growth factor [Source:NCBI gene;Acc:395654]	0.0736417	0.927389	0.0162251	0.991424	-0.0618461	0.999813	GO:0005634,GO:0005737,GO:0003676,GO:0003723,GO:0000398,GO:0003729,GO:0071014,GO:1990904,GO:2000815,GO:0000380
	ENSGALG00000028774	S100 calcium binding protein A10 [Source:NCBI gene;Acc:396506]	0.79079	0.133919	0.782928	0.300232	-0.0617615	0.999813	GO:0000166,GO:0005634,GO:0046872,GO:0005737,GO:0005829,GO:0000287,GO:0005525,GO:0003924,GO:0015031,GO:0006606,GO:0061015,GO:0006913,GO:0046039,GO:0019003,GO:0046982,GO:0070883,GO:0000055,GO:0000056,GO:0000060,GO:0000070,GO:0006611,GO:0032092,GO:1902570,GO:0000785,GO:0005635,GO:0005654,GO:0005730,GO:0005814,GO:0030496,GO:0032991,GO:0042565,GO:0055037
	ENSGALG00000003596	transformation/transcription domain associated protein [Source:HGNC Symbol;Acc:HGNC:12347]	-0.895952	0.156812	-0.888964	0.328956	-0.0609604	0.999813	GO:0046872,GO:0005737,GO:0045087,GO:0008270,GO:0005622,GO:0006355,GO:1903508,GO:0003713,GO:0046332,GO:0008630,GO:0016363,GO:0032183,GO:0007050,GO:0030578,GO:1902187,GO:0016605
	ENSGALG00000007809	teashirt zinc finger homeobox 2 [Source:HGNC Symbol;Acc:HGNC:13010]	-0.458298	0.466233	-0.4794	0.682293	-0.0608042	0.999813	GO:0003676,GO:0005634,GO:0005737,GO:0005829,GO:0031965
	ENSGALG00000032974	ADAM metallopeptidase with thrombospondin type 1 motif 2 [Source:HGNC Symbol;Acc:HGNC:218]	-0.139186	0.822596	-0.133187	0.914097	-0.0607744	0.999813	GO:0010469,GO:0005576,GO:0005622,GO:0005623,GO:0042310,GO:0019229,GO:0005179,GO:0031708,GO:0001516,GO:0001659,GO:0002690,GO:0003100,GO:0007204,GO:0008284,GO:0010460,GO:0014824,GO:0014826,GO:0019221,GO:0019722,GO:0030593,GO:0042116,GO:0045987,GO:0048016,GO:0048246,GO:0048286,GO:0060585,GO:0097009,GO:0005615
	ENSGALG00000001546	zinc finger ZZ-type and EF-hand domain containing 1 [Source:HGNC Symbol;Acc:HGNC:29027]	-0.595393	0.303002	-0.619963	0.461076	-0.0605667	0.999813	GO:0016301,GO:0016740,GO:0016310,GO:0005634,GO:0006355,GO:0003712,GO:0000124,GO:0016573,GO:0000123,GO:0035267,GO:0016578,GO:0043967,GO:0043968,GO:0000812,GO:0005654,GO:0005794,GO:0030914,GO:0033276
	ENSGALG00000011609		-0.60906	0.393637	NA	NA	-0.0604618	0.999813	GO:0005737,GO:0006914,GO:0008017,GO:0031625,GO:0048487,GO:0050811,GO:0000226,GO:0008625,GO:0000421,GO:0005764,GO:0005776,GO:0005790,GO:0005794,GO:0005875,GO:0005886,GO:0005930,GO:0015629,GO:0097225
	ENSGALG00000013205	ethanolamine kinase 1 [Source:HGNC Symbol;Acc:HGNC:24649]	-0.300519	0.607979	-0.333574	0.742417	-0.0585856	0.999813	-
	ENSGALG00000001476	RAP1A, member of RAS oncogene family [Source:NCBI gene;Acc:419867]	0.0363979	0.962096	0.0160093	0.991424	-0.0583702	0.999813	GO:0004672,GO:0005524,GO:0006468,GO:0022626,GO:0004694,GO:0019899,GO:0019903,GO:0042802,GO:0001503,GO:0001525,GO:0006983,GO:0010575,GO:0010628,GO:0030968,GO:0031018,GO:0034198,GO:0034976,GO:0036492,GO:0042149,GO:0045943,GO:0046777,GO:0051260,GO:0070417,GO:1902235
	ENSGALG00000009835	exportin for tRNA [Source:NCBI gene;Acc:417824]	-0.369606	0.57672	-0.372108	0.718163	-0.0578894	0.999813	GO:0005829,GO:0004843,GO:0016579,GO:0036459,GO:0006511,GO:0004197,GO:0031647,GO:0019785,GO:0009617,GO:0035634
	ENSGALG00000001364	casein kinase 1 alpha 1 like [Source:NCBI gene;Acc:395924]	-0.148722	0.789268	-0.170858	0.853824	-0.0575988	0.999813	GO:0016020,GO:0016021
	ENSGALG00000009512	tissue factor pathway inhibitor 2 [Source:HGNC Symbol;Acc:HGNC:11761]	-1.41117	0.0270152	-1.42942	0.0655705	-0.0573309	0.999813	GO:0031175,GO:0005938,GO:0000902
	ENSGALG00000008818	isocitrate dehydrogenase (NADP(+)) 1, cytosolic [Source:HGNC Symbol;Acc:HGNC:5382]	0.556964	0.282745	0.512971	0.539899	-0.0557137	0.999813	GO:0016020,GO:0016021,GO:0005739
	ENSGALG00000009179	tumor necrosis factor superfamily member 10 [Source:NCBI gene;Acc:378894]	0.0328261	0.959105	0.0129425	0.991424	-0.0544956	0.999813	GO:0035556,GO:0005737,GO:0005085,GO:0005089,GO:0035023
	ENSGALG00000011229	SERPINE1 mRNA binding protein 1 [Source:NCBI gene;Acc:424706]	1.02992	0.0378774	0.996203	0.116369	-0.0544366	0.999813	GO:0003779,GO:0005516,GO:0031032,GO:0005515,GO:1904706,GO:0005856
	ENSGALG00000002197	nucleophosmin [Source:NCBI gene;Acc:396203]	1.10077	0.011882	1.07706	0.0770431	-0.0543009	0.999813	GO:0005854
	ENSGALG00000003392	strawberry notch homolog 1 [Source:NCBI gene;Acc:427694]	-0.392543	0.483683	-0.407213	0.664132	-0.0522851	0.999813	GO:0016020,GO:0016021,GO:0005886,GO:0006955
	ENSGALG00000009305	transmembrane 7 superfamily member 2 [Source:NCBI gene;Acc:396285]	0.378285	0.533471	0.358048	0.767919	-0.0498384	0.999813	GO:0016740,GO:0008168,GO:0032259,GO:1903508,GO:0003713,GO:0018024,GO:0046975,GO:0010452,GO:0018022,GO:0018023,GO:0018026,GO:0018027,GO:0051568,GO:0001102,GO:0042800,GO:0045944,GO:0051149,GO:0000790
C3orf52	ENSGALG00000026299		-1.94125	0.00145578	-1.96789	0.00322165	-0.0495205	0.999813	GO:0005102,GO:0007155,GO:0030334,GO:0030155,GO:0045995
	ENSGALG00000015285	translocase of outer mitochondrial membrane 70 [Source:HGNC Symbol;Acc:HGNC:11985]	0.401426	0.45062	0.380859	0.720587	-0.0490441	0.999813	GO:0016020,GO:0016021,GO:0005783,GO:0006888,GO:0007030,GO:0005793,GO:0030134,GO:0006886,GO:0005794,GO:0090161,GO:0005801,GO:0070971
	ENSGALG00000005490	ribosomal protein S2 [Source:NCBI gene;Acc:416544]	0.441744	0.34922	0.444211	0.549112	-0.0486883	0.999813	GO:0006936,GO:0005865,GO:0003779,GO:0030016,GO:0005523,GO:0051694,GO:0030239,GO:0030838,GO:0045010,GO:0005829
	ENSGALG00000040896	fatty acid synthase [Source:NCBI gene;Acc:396061]	0.204816	0.742176	0.188978	0.849348	-0.0486852	0.999813	-
	ENSGALG00000034163	cartilage associated protein [Source:NCBI gene;Acc:395992]	0.622374	0.163121	0.606434	0.403732	-0.0475281	0.999813	-
	ENSGALG00000035096	SON DNA binding protein [Source:NCBI gene;Acc:770637]	-0.453166	0.57249	-0.478853	0.744019	-0.0452064	0.999813	GO:0005634,GO:0006281,GO:0006974,GO:0000723,GO:0051321,GO:0007049,GO:0007093,GO:0000781,GO:0030870,GO:0003684,GO:0004003,GO:0008134,GO:0047485,GO:0000077,GO:0001701,GO:0001832,GO:0006302,GO:0007095,GO:0008283,GO:0031860,GO:0031954,GO:0032206,GO:0032508,GO:0033674,GO:0045190,GO:0050885,GO:0090656,GO:0090737,GO:0097193,GO:1904354,GO:0000784,GO:0005657,GO:0005730,GO:0016605,GO:0035861,GO:0042405
	ENSGALG00000000943	WD and tetratricopeptide repeats 1 [Source:HGNC Symbol;Acc:HGNC:29175]	-0.4162	0.569332	-0.384618	0.731281	-0.0427042	0.999813	GO:0043666,GO:0007165,GO:0050790,GO:0019888,GO:0030289
	ENSGALG00000004325	prolyl 4-hydroxylase subunit alpha 1 [Source:NCBI gene;Acc:423704]	0.253416	0.675126	0.239995	0.846073	-0.0427008	0.999813	GO:0005509,GO:0062023,GO:0005201
	ENSGALG00000007974	nucleoporin 85 [Source:NCBI gene;Acc:422120]	-0.162631	0.812023	-0.181534	0.889272	-0.0421457	0.999813	GO:0000166,GO:0005524,GO:0016301,GO:0016740,GO:0016310,GO:0016020,GO:0016021,GO:0004672,GO:0006468,GO:0004713,GO:0005737,GO:0005887,GO:0030154,GO:0016055,GO:0018108,GO:0070374,GO:0017147,GO:0004714,GO:0004888,GO:0007169,GO:0009968,GO:0043066,GO:0043410,GO:0043235,GO:0006909,GO:0001889,GO:0005008,GO:0019903,GO:0042802,GO:0001886,GO:0031116,GO:0035024,GO:0045944,GO:0048012,GO:0048754,GO:0050918,GO:…
	ENSGALG00000030002	keratin 18 [Source:HGNC Symbol;Acc:HGNC:6430]	0.852933	0.139484	0.873334	0.221997	-0.0415781	0.999813	GO:0004725,GO:0016787,GO:0016791,GO:0006470,GO:0016311,GO:0004721,GO:0010977,GO:0035335,GO:1903078,GO:0005737,GO:0044306
	ENSGALG00000004956	glucose-6-phosphate isomerase [Source:NCBI gene;Acc:415783]	-0.257303	0.624134	-0.270826	0.748768	-0.04098	0.999813	GO:0005634,GO:0006915,GO:0008134,GO:0002039,GO:0045786,GO:0072332,GO:0005654,GO:0005829,GO:0005886
	ENSGALG00000006491	ankyrin repeat domain 1 [Source:NCBI gene;Acc:378926]	0.396786	0.474072	0.378702	0.720484	-0.0407652	0.999813	GO:0005509,GO:0007160,GO:0005518,GO:0043236,GO:0043237,GO:0043394,GO:0050840,GO:0010811,GO:0030198,GO:0032836,GO:0005604,GO:0031012,GO:0071944
	ENSGALG00000001634	Gallus gallus ribosomal protein L23 (RPL23), mRNA. [Source:RefSeq mRNA;Acc:NM_001321599]	0.884117	0.0564319	0.881746	0.21093	-0.0407414	0.999813	GO:0005634,GO:0005737,GO:0003743,GO:0043022,GO:0006412,GO:0006413,GO:0003723,GO:0001732,GO:0002183,GO:0005852,GO:0016282,GO:0033290,GO:0006446,GO:0005829
	ENSGALG00000034340	ATPase secretory pathway Ca2+ transporting 1 [Source:HGNC Symbol;Acc:HGNC:13211]	-0.016956	0.991476	-0.0230702	0.98738	-0.0404875	0.999813	GO:0005615,GO:0016020,GO:0010469,GO:0008083,GO:0005622,GO:0050918,GO:0070374,GO:0008284,GO:0030335,GO:0043406,GO:0048008,GO:0005161,GO:0005518,GO:0016176,GO:0042056,GO:0042802,GO:0042803,GO:0046982,GO:0048407,GO:0001938,GO:0002548,GO:0006468,GO:0009611,GO:0010512,GO:0010544,GO:0010628,GO:0010629,GO:0014068,GO:0014911,GO:0018105,GO:0018108,GO:0031954,GO:0032091,GO:0032147,GO:0032148,GO:0035655,GO:…
	ENSGALG00000039624	proteasome subunit alpha 5 [Source:NCBI gene;Acc:426937]	0.539751	0.313397	0.542856	0.582153	-0.0395495	0.999813	GO:0016020,GO:0016021,GO:0035435,GO:0031305,GO:0005315,GO:0044877,GO:0005739,GO:0043209
	ENSGALG00000041104	ubiquitin specific peptidase 20 [Source:HGNC Symbol;Acc:HGNC:12619]	-0.390097	0.589521	-0.397312	0.731281	-0.038578	0.999813	GO:0000166,GO:0005524,GO:0016301,GO:0016740,GO:0016310,GO:0016020,GO:0016021,GO:0004672,GO:0006468,GO:0004713,GO:0005737,GO:0005794,GO:0005887,GO:0005886,GO:0030154,GO:0018108,GO:0070374,GO:0004714,GO:0004888,GO:0009968,GO:0043066,GO:0043410,GO:0043235,GO:0008284,GO:0005007,GO:0008543,GO:0031410,GO:0006915,GO:0017134,GO:0042803,GO:0010518,GO:0046777,GO:0048701,GO:0005634,GO:0005654,GO:0005938,GO:…
	ENSGALG00000016736	cytoplasmic FMR1 interacting protein 1 [Source:HGNC Symbol;Acc:HGNC:13759]	-0.126833	0.831585	-0.129311	0.903611	-0.0379741	0.999813	GO:0000166,GO:0005524,GO:0035556,GO:0046872,GO:0007165,GO:0003774,GO:0003779,GO:0016459,GO:0005096,GO:0043547
	ENSGALG00000005907	ribophorin I [Source:HGNC Symbol;Acc:HGNC:10381]	0.210115	0.706969	0.210613	0.803584	-0.0377696	0.999813	GO:0003676,GO:0042803,GO:0046982,GO:0070530,GO:0000122,GO:0002711,GO:0006281,GO:0006338,GO:0006974,GO:0019985,GO:0030183,GO:0032825,GO:0033077,GO:0034644,GO:0042789,GO:0045582,GO:0048538,GO:0051260,GO:2000176,GO:0005634,GO:0005654,GO:0016604,GO:0031965
	ENSGALG00000032640	cysteine rich transmembrane BMP regulator 1 [Source:NCBI gene;Acc:395067]	0.406082	0.430026	0.387583	0.658332	-0.0375926	0.999813	GO:0050693,GO:0010954,GO:0032092,GO:1902430,GO:1902993
	ENSGALG00000020899	uncharacterized LOC423752 [Source:NCBI gene;Acc:423752]	-0.954077	0.130751	-0.963415	0.22227	-0.0368663	0.999813	GO:0000123,GO:0044545,GO:0035035
	ENSGALG00000009840	TANK binding kinase 1 [Source:NCBI gene;Acc:417825]	NA	NA	NA	NA	-0.0365804	0.999813	GO:0005737,GO:0030425,GO:0031175,GO:0051015,GO:0003779,GO:0014069,GO:0015629,GO:0007015,GO:0042127,GO:0008157,GO:0019722,GO:0001932,GO:0016358,GO:0050804,GO:0071315,GO:2000474,GO:0030175,GO:0030864
	ENSGALG00000008014	CCAAT enhancer binding protein beta [Source:NCBI gene;Acc:396185]	0.555752	0.303563	0.542462	0.549112	-0.0361515	0.999813	GO:0042802,GO:0007160,GO:0008360,GO:0031532,GO:0000151,GO:0001726,GO:0005654,GO:0005737,GO:0005829,GO:0005938
	ENSGALG00000001334	G protein subunit beta 1 [Source:NCBI gene;Acc:419402]	0.439026	0.365755	0.452368	0.523347	-0.0360378	0.999813	GO:0005615,GO:0010469,GO:0005576,GO:0008083,GO:0005125,GO:0042981,GO:0005160,GO:0010862,GO:0043408,GO:0048468,GO:0060395,GO:0030509,GO:0070700,GO:0001654,GO:0001656,GO:0001657,GO:0001707,GO:0001822,GO:0001823,GO:0003272,GO:0003344,GO:0007389,GO:0007411,GO:0007435,GO:0008285,GO:0009880,GO:0009887,GO:0010628,GO:0010718,GO:0010800,GO:0010942,GO:0021502,GO:0030326,GO:0030501,GO:0030855,GO:0030902,GO:…
	ENSGALG00000011128	proteasome 26S subunit, non-ATPase 14 [Source:NCBI gene;Acc:424189]	-0.799084	0.129605	-0.812146	0.370801	-0.0352899	0.999813	GO:0005509,GO:0005737,GO:0003779,GO:0051015,GO:0005884,GO:0051017,GO:0051639,GO:0060348,GO:0005829,GO:0005886,GO:0032432
	ENSGALG00000014811	structural maintenance of chromosomes flexible hinge domain containing 1 [Source:HGNC Symbol;Acc:HGNC:29090]	-1.04442	0.0529223	-1.04744	0.14049	-0.0352507	0.999813	GO:0016787,GO:0003676,GO:0003723,GO:0004439,GO:0017124,GO:0034595,GO:0042578,GO:0043812,GO:0007420,GO:0046855,GO:0046856,GO:0048471,GO:0032587,GO:0005881,GO:0004445,GO:0043679,GO:0031315
	ENSGALG00000008881	regulator of G protein signaling 3 [Source:NCBI gene;Acc:395110]	-0.161046	0.810169	-0.171106	0.880213	-0.0349278	0.999813	GO:0016740,GO:0004842,GO:0061630,GO:0000209,GO:0006511,GO:0043161,GO:0003713,GO:0001541,GO:0014068,GO:0016567,GO:0030521,GO:0035037,GO:0042752,GO:0045944,GO:0060736,GO:0005634,GO:0005829
	ENSGALG00000016865	tripeptidyl peptidase 2 [Source:HGNC Symbol;Acc:HGNC:12016]	-0.614773	0.260791	-0.62569	0.484031	-0.0346048	0.999813	GO:0016020,GO:0016021,GO:0005887,GO:0016485,GO:0004175,GO:0007220,GO:0002262,GO:0006509,GO:0034205,GO:0042098,GO:0042982,GO:0043085,GO:0050435,GO:0050673,GO:0005764,GO:0005783,GO:0005794,GO:0005886,GO:0070765
	ENSGALG00000012857	DENN domain containing 2A [Source:HGNC Symbol;Acc:HGNC:22212]	-0.596345	0.424753	NA	NA	-0.0332147	0.999813	GO:0003677,GO:0005634,GO:0016514,GO:0043044,GO:0003682,GO:0047485,GO:0006337,GO:0006338,GO:0008286,GO:0009887,GO:0032435,GO:0045893,GO:0045944,GO:0001741,GO:0005622,GO:0005654,GO:0005737,GO:0071564,GO:0071565
	ENSGALG00000007430	archain 1 [Source:NCBI gene;Acc:770561]	-0.0914702	0.886683	-0.0725904	0.949461	-0.0331196	0.999813	GO:0016020,GO:0016021,GO:0005829,GO:0042147,GO:0032580
	ENSGALG00000004199	transmembrane protein 184A [Source:HGNC Symbol;Acc:HGNC:28797]	0.135816	0.852229	0.142703	0.925762	-0.0331034	0.999813	GO:0005615,GO:0005509,GO:0016787,GO:0006508,GO:0008233,GO:0004252,GO:0006958,GO:0005576,GO:0031638
	ENSGALG00000041619	myotrophin [Source:NCBI gene;Acc:395702]	0.779463	0.11707	0.792377	0.388069	-0.0328473	0.999813	GO:0016020,GO:0016021,GO:0005887,GO:0007166,GO:0039532,GO:1901223
	ENSGALG00000016920	LIM domain 7 [Source:HGNC Symbol;Acc:HGNC:6646]	-0.178245	0.83081	-0.0610037	0.970654	-0.0322504	0.999813	GO:0030199,GO:0005615,GO:0031012,GO:0007155,GO:0008201,GO:0005201,GO:0030198,GO:0005588,GO:0043394,GO:0048407,GO:0001568,GO:0003007,GO:0016477,GO:0032964,GO:0035313,GO:0035989,GO:0043588,GO:0045112,GO:0048592,GO:0051128,GO:0097435,GO:1903225,GO:0005581,GO:0005604
	ENSGALG00000037527	transportin 2 [Source:HGNC Symbol;Acc:HGNC:19998]	0.408137	0.463816	0.420132	0.627169	-0.0321176	0.999813	GO:0016020,GO:0016021,GO:0005739,GO:0005829
	ENSGALG00000004900	refilin B [Source:HGNC Symbol;Acc:HGNC:28705]	-0.0231712	0.995512	-0.0212932	0.991738	-0.0316655	0.999813	GO:0016740,GO:0004842,GO:0005737,GO:0061630,GO:0000209,GO:0006511,GO:0016567,GO:0043161,GO:0045732,GO:0030514,GO:0030579,GO:0042802,GO:0046332,GO:0030512,GO:1901165,GO:0000151,GO:0016607
	ENSGALG00000036787	hydroxysteroid 17-beta dehydrogenase 12 [Source:HGNC Symbol;Acc:HGNC:18646]	0.13979	0.826577	0.126912	0.926183	-0.0307383	0.999813	GO:0000166,GO:0005524,GO:0016301,GO:0016740,GO:0016310,GO:0016020,GO:0016021,GO:0004672,GO:0004674,GO:0006468,GO:0046872,GO:0004675,GO:0007178,GO:0005887,GO:0005622,GO:0043235,GO:0007507,GO:0005024,GO:0005025,GO:0019838,GO:0046332,GO:0048185,GO:0007179,GO:0007389,GO:0048179,GO:0098821,GO:0007498,GO:0060317,GO:0042803,GO:0045893,GO:0007369,GO:0045177,GO:0016477,GO:0001755,GO:0032924,GO:0010718,GO:…
	ENSGALG00000012608	death-associated protein kinase 1 [Source:NCBI gene;Acc:431670]	-0.494285	0.418631	-0.496256	0.672784	-0.0293272	0.999813	GO:0000166,GO:0005524,GO:0005634,GO:0006281,GO:0005694,GO:0000724,GO:0006974,GO:0006310,GO:0000781,GO:0030915,GO:0031625,GO:0000722,GO:0051984,GO:0090398,GO:0000803,GO:0005622,GO:0005654,GO:0016605,GO:0035061,GO:0035861
	ENSGALG00000013990	ribosomal protein S12 [Source:NCBI gene;Acc:421698]	0.88098	0.07333	0.912626	0.174062	-0.0292164	0.999813	GO:0000166,GO:0005524,GO:0005737,GO:0016787,GO:0043197,GO:0030163,GO:0036402,GO:1901800,GO:0017025,GO:0008540,GO:0045899,GO:0016887,GO:0006511,GO:0000502,GO:0005829,GO:0036464
	ENSGALG00000025999	NDUFA4, mitochondrial complex associated [Source:NCBI gene;Acc:772135]	0.0160094	0.988376	0.0698018	0.965217	-0.0279463	0.999813	GO:0016020,GO:0016021,GO:0005178,GO:0042803,GO:0046982,GO:0001525,GO:0001780,GO:0002250,GO:0002318,GO:0002523,GO:0007155,GO:0007160,GO:0007283,GO:0007286,GO:0016477,GO:0019226,GO:0030010,GO:0042552,GO:0090022,GO:0090138,GO:0005615,GO:0005794,GO:0005887,GO:0005911,GO:0005923,GO:0030057,GO:0033010,GO:0043220,GO:0044291
	ENSGALG00000008169	GDP dissociation inhibitor 2 [Source:NCBI gene;Acc:395854]	1.03924	0.0231533	1.02305	0.143591	-0.0266638	0.999813	GO:0007165,GO:0043087,GO:0005516,GO:0005547,GO:0017048,GO:0048365,GO:0051015,GO:0071933,GO:0034314,GO:0070493,GO:0005737,GO:0005902,GO:0009986,GO:0030027,GO:0030175
	ENSGALG00000010036	FOS like 2, AP-1 transcription factor subunit [Source:NCBI gene;Acc:421416]	-0.169542	0.795919	-0.167438	0.867725	-0.0264916	0.999813	GO:0000124,GO:0035064,GO:0016573,GO:0043966,GO:0005671,GO:0070461,GO:0005634,GO:0006325,GO:0051123,GO:0001135
	ENSGALG00000006873	PHD and ring finger domains 1 [Source:HGNC Symbol;Acc:HGNC:24351]	0.19592	0.809632	0.207425	0.875438	-0.0255229	0.999813	GO:0016020,GO:0016021,GO:0005886
	ENSGALG00000000611	protein phosphatase 1 regulatory subunit 15B [Source:HGNC Symbol;Acc:HGNC:14951]	-0.289946	0.701281	-0.300138	0.809991	-0.0247579	0.999813	GO:0005615,GO:0038191,GO:0030215,GO:0045499,GO:0001764,GO:0002027,GO:0007411,GO:0007413,GO:0008045,GO:0010633,GO:0010977,GO:0021612,GO:0021637,GO:0021675,GO:0021772,GO:0021785,GO:0021828,GO:0030517,GO:0036486,GO:0048813,GO:0048841,GO:0048843,GO:0048846,GO:0050919,GO:0060385,GO:0060666,GO:0061549,GO:0061551,GO:0071526,GO:0097156,GO:0097490,GO:0097491,GO:0150020,GO:1901166,GO:1902285,GO:1902287,GO:…
	ENSGALG00000014984	F2R like trypsin receptor 1 [Source:NCBI gene;Acc:427213]	-0.493512	0.346778	-0.4708	0.530242	-0.0238351	0.999813	GO:0000166,GO:0005524,GO:0016301,GO:0016740,GO:0016310,GO:0004672,GO:0004674,GO:0006468,GO:0035556,GO:0046872,GO:0030036,GO:0000287,GO:0042802,GO:0016477,GO:0031032,GO:0031532,GO:0042641,GO:0005622
	ENSGALG00000003113	regulator of G protein signaling 14 [Source:HGNC Symbol;Acc:HGNC:9996]	0.228627	0.764734	0.2254	0.865743	-0.0234531	0.999813	GO:0001675,GO:0001819,GO:0007286,GO:0007289,GO:0008584,GO:0010629,GO:0030317,GO:0032275,GO:0033327,GO:0042742,GO:0043066,GO:0061136,GO:0071407,GO:2000845,GO:0005783,GO:0005794
	ENSGALG00000006462	protein phosphatase 2 catalytic subunit alpha [Source:NCBI gene;Acc:416318]	-1.24318	0.00989184	-1.22581	0.0597224	-0.0231613	0.999813	GO:0016020,GO:0016021,GO:0004930,GO:0007165,GO:0007186,GO:0005887,GO:0030425,GO:0007200,GO:0005622,GO:0005886,GO:0007268,GO:0051209,GO:0042493,GO:0004993,GO:0030594,GO:0007187,GO:0098664,GO:0008144,GO:0051378,GO:0071886,GO:0006874,GO:0007202,GO:0007210,GO:0010513,GO:0014065,GO:0033674,GO:0044380,GO:0045600,GO:0045821,GO:0050731,GO:0070374
	ENSGALG00000039710	histone deacetylase 7 [Source:NCBI gene;Acc:426885]	-0.583594	0.278403	-0.567567	0.48109	-0.0230619	0.999813	GO:0031410,GO:0030036,GO:0038023,GO:0030334,GO:0003365,GO:0035329,GO:0005923,GO:0030027,GO:0043532,GO:0001570,GO:0001701,GO:0001702,GO:0006935,GO:0016525,GO:0034260,GO:0034613,GO:0040019,GO:0042074,GO:0043534,GO:0048514,GO:0051056,GO:0001726,GO:0005634,GO:0005884,GO:0008180,GO:0009897,GO:0030054,GO:0030139
	ENSGALG00000030878	ribosomal protein lateral stalk subunit P1 [Source:NCBI gene;Acc:396262]	1.19261	0.0197393	1.2037	0.0708427	-0.0216691	0.999813	GO:1903508,GO:0008327,GO:0030374,GO:0006357,GO:0008284,GO:0008285,GO:0060528,GO:0060770,GO:0005634,GO:0005654,GO:0005737,GO:0005794,GO:0005829,GO:0034709
	ENSGALG00000003966	ribosomal protein L23a [Source:HGNC Symbol;Acc:HGNC:10317]	0.984869	0.0342701	1.02195	0.122683	-0.0209502	0.999813	-
	ENSGALG00000032219	FUS RNA binding protein [Source:NCBI gene;Acc:414144]	1.10179	0.0277991	1.16631	0.163493	-0.0206748	0.999813	GO:0016020,GO:0016021,GO:0015171,GO:0003333,GO:0060348,GO:0005794
TMSB4X	ENSGALG00000026383	Gallus gallus thymosin beta 4, X-linked (TMSB4X), mRNA. [Source:RefSeq mRNA;Acc:NM_001001315]	1.62723	0.00143999	1.62772	0.00347465	-0.0205262	0.999813	GO:0016740,GO:0004842,GO:0016567,GO:0046872,GO:0005737,GO:0061630,GO:0000209,GO:0006511,GO:0031624,GO:0032436,GO:0000151,GO:0008270,GO:0031625,GO:0016604,GO:0019005,GO:0031462,GO:0031463,GO:0031464,GO:0097413
	ENSGALG00000011685	cleavage stimulation factor subunit 3 [Source:NCBI gene;Acc:421595]	-1.18853	0.0446945	NA	NA	-0.0199132	0.999813	GO:0055114,GO:0016491,GO:0016620,GO:0004029
	ENSGALG00000042122	La ribonucleoprotein domain family member 4 [Source:NCBI gene;Acc:426876]	-0.560839	0.327074	-0.566806	0.557674	-0.0197988	0.999813	GO:0016020,GO:0016021,GO:0005509,GO:0004930,GO:0007165,GO:0007186,GO:0007155,GO:0007156,GO:0005886,GO:0004888,GO:0001736,GO:0001764,GO:0001843,GO:0001942,GO:0007166,GO:0007266,GO:0007626,GO:0009952,GO:0032956,GO:0042060,GO:0042249,GO:0042472,GO:0045176,GO:0048105,GO:0060488,GO:0060489,GO:0060490,GO:0090179,GO:0090251,GO:0005654
	ENSGALG00000040030	pleckstrin homology like domain family B member 1 [Source:HGNC Symbol;Acc:HGNC:23697]	0.199027	0.772077	0.22898	0.853106	-0.0195394	0.999813	GO:0016020,GO:0016021,GO:0030308,GO:0042060,GO:0005887,GO:0009986
	ENSGALG00000011036	heterogeneous nuclear ribonucleoprotein A2/B1 [Source:NCBI gene;Acc:420627]	0.829511	0.0918051	0.877251	0.310736	-0.0187522	0.999813	GO:0016020,GO:0016021,GO:0005789,GO:0006888,GO:0005793,GO:0030134,GO:0030173
	ENSGALG00000009365	cytochrome P450 family 51 subfamily A member 1 [Source:NCBI gene;Acc:420548]	0.263665	0.618307	0.285669	0.739264	-0.0180453	0.999813	GO:0000166,GO:0005524,GO:0016301,GO:0016740,GO:0016310,GO:0016020,GO:0016021,GO:0004672,GO:0006468,GO:0004713,GO:0005887,GO:0007169,GO:0005003,GO:0005004,GO:0005005,GO:0042731,GO:0042802,GO:0097161,GO:1990782,GO:0007411,GO:0007628,GO:0008045,GO:0010977,GO:0018108,GO:0021957,GO:0043087,GO:0043507,GO:0046777,GO:0048013,GO:0048681,GO:0048710,GO:0050770,GO:0050821,GO:0061001,GO:0061098,GO:0072178,GO:…
	ENSGALG00000004477	nuclear receptor corepressor 1 [Source:HGNC Symbol;Acc:HGNC:7672]	-0.846913	0.166072	-0.837564	0.318109	-0.0179523	0.999813	GO:0005829,GO:0019905,GO:0042147,GO:0006896,GO:0007041,GO:0040008,GO:0048873,GO:0050881,GO:0060052,GO:0000938,GO:0005654,GO:0005794,GO:0005802,GO:0048471
	ENSGALG00000041528	lipase maturation factor 2 [Source:NCBI gene;Acc:429380]	0.26475	0.694892	0.321932	0.740205	-0.0174355	0.999813	GO:0016020,GO:0016021,GO:0004181,GO:0004185,GO:0008270,GO:0006508,GO:0005615,GO:0006518,GO:0016485
	ENSGALG00000034802	SET domain containing 3 [Source:NCBI gene;Acc:423445]	0.234973	0.712384	0.233049	0.863187	-0.0167457	0.999813	GO:0003723,GO:0003725
	ENSGALG00000005678	filamin B [Source:NCBI gene;Acc:378913]	0.0940074	0.908099	0.115146	0.926183	-0.0164351	0.999813	GO:0000166,GO:0005200,GO:0007010,GO:0005737,GO:0005525,GO:0005856,GO:0005874,GO:0003924,GO:0007017,GO:0000226,GO:0000278,GO:0005881,GO:0015630,GO:0036464,GO:0043209,GO:0055037
	ENSGALG00000005668	WD repeat and SOCS box containing 1 [Source:NCBI gene;Acc:395685]	-0.723322	0.127882	-0.707336	0.265936	-0.0160371	0.999813	GO:0044255,GO:0047372,GO:0051792,GO:0016298,GO:0034338,GO:0051793,GO:0036126,GO:0048240,GO:0046464,GO:0003707,GO:0042562,GO:0007340,GO:0009611,GO:0030336,GO:0032570,GO:0043401,GO:0001669,GO:0097524
	ENSGALG00000015995	protein tyrosine phosphatase, receptor type A [Source:NCBI gene;Acc:396060]	0.0118161	0.993903	0.0806206	0.955145	-0.0158675	0.999813	GO:0003676
	ENSGALG00000014642	chromodomain helicase DNA binding protein 1-Z [Source:NCBI gene;Acc:395783]	-0.268185	0.717785	-0.254614	0.849803	-0.0143237	0.999813	GO:0005615,GO:0008286,GO:0010506
	ENSGALG00000014914	sorting nexin 18 [Source:HGNC Symbol;Acc:HGNC:19245]	-1.02482	0.112067	-1.00686	0.254485	-0.0134426	0.999813	GO:0046872,GO:0005737,GO:0045087,GO:0008270,GO:0005622,GO:0006355,GO:1903508,GO:0003713,GO:0046332,GO:0008630,GO:0016363,GO:0032183,GO:0007050,GO:0030578,GO:1902187,GO:0016605
	ENSGALG00000004853	LDL receptor related protein 3 [Source:HGNC Symbol;Acc:HGNC:6695]	-0.892317	0.183976	-0.870668	0.380969	-0.0132806	0.999813	GO:0016020,GO:0016021,GO:0006820,GO:0015698,GO:0006811,GO:0008509,GO:0098656,GO:0005452,GO:0005887,GO:0051453,GO:0008510,GO:0015701,GO:0006814,GO:0016323
	ENSGALG00000036539	ephrin B1 [Source:NCBI gene;Acc:395896]	-0.117847	0.883675	-0.0892177	0.951782	-0.0132214	0.999813	GO:0015031,GO:0006887,GO:0000145,GO:2000535,GO:0005815,GO:0032584,GO:0034451
	ENSGALG00000026468	chondroitin sulfate synthase 1 [Source:HGNC Symbol;Acc:HGNC:17198]	0.0653303	0.928059	0.106793	0.926183	-0.0129812	0.999813	GO:0016787,GO:0046872,GO:0008270,GO:0008233,GO:0008234,GO:0036459,GO:0006508,GO:0016579,GO:0006511,GO:0005634,GO:0005737,GO:0004843,GO:0042393,GO:0000278,GO:0006281,GO:0016578,GO:0031647,GO:0000790,GO:0005654,GO:0036464,GO:0090543
	ENSGALG00000000227	dihydropyrimidinase like 2 [Source:NCBI gene;Acc:395155]	-0.186187	0.735031	-0.166646	0.862191	-0.0126245	0.999813	GO:0004672,GO:0004674,GO:0005524,GO:0006468,GO:0042981,GO:0003723,GO:0008285,GO:0022626,GO:0003725,GO:0009615,GO:0004694,GO:0010998,GO:0042802,GO:0000186,GO:0001819,GO:0006412,GO:0009636,GO:0017148,GO:0030968,GO:0032722,GO:0032874,GO:0033689,GO:0034198,GO:0035455,GO:0043066,GO:0045071,GO:0046777,GO:0051092,GO:1900225,GO:1901224,GO:1901532,GO:1902033,GO:1902036,GO:0005737,GO:0005829,GO:0048471
	ENSGALG00000014868	serine incorporator 1 [Source:NCBI gene;Acc:421722]	-0.136509	0.809373	-0.0978879	0.926879	-0.0125019	0.999813	GO:0005634,GO:0003677,GO:0006366,GO:0046872,GO:0006351,GO:0006355,GO:0003700,GO:0043565,GO:0045944,GO:0009755,GO:0038023,GO:0008270,GO:0008134,GO:0000981,GO:0030154,GO:0030374,GO:0001103,GO:0000122,GO:0045892,GO:0001078,GO:0090575,GO:0000977,GO:0001227,GO:0003707,GO:0004879,GO:0030522,GO:0043401,GO:0008289,GO:0006631,GO:0000976,GO:0007275,GO:0033993,GO:0000978,GO:0001077,GO:0005504,GO:0008144,GO:…
	ENSGALG00000012462	kinesin family member 5C [Source:NCBI gene;Acc:408046]	0.524302	0.395224	0.54468	0.563377	-0.0121195	0.999813	GO:0000166,GO:0005524,GO:0003774,GO:0003779,GO:0051015,GO:0016459,GO:0006897,GO:0030330,GO:0045944,GO:0051046,GO:0001726,GO:0005634,GO:0005654,GO:0005737,GO:0005794,GO:0016591,GO:0031410,GO:0031941,GO:0031965,GO:0045334,GO:0048471
	ENSGALG00000010053	protein tyrosine phosphatase, receptor type F [Source:HGNC Symbol;Acc:HGNC:9670]	-0.510506	0.329373	-0.467298	0.522758	-0.011982	0.999813	GO:0016740,GO:0016020,GO:0016021,GO:0016757,GO:0005794,GO:0008373,GO:0006486,GO:0097503,GO:0003828,GO:0001574,GO:0006491,GO:0009311
	ENSGALG00000031325	Gallus gallus transforming growth factor beta 1 (TGFB1), mRNA. [Source:RefSeq mRNA;Acc:NM_001318456]	0.908719	0.0842691	0.953684	0.157848	-0.0119797	0.999813	GO:0046872,GO:0003676,GO:0008270,GO:0043023,GO:0030687,GO:0000055,GO:0045944,GO:1903026,GO:0005634,GO:0005730
	ENSGALG00000012662	NUAK family kinase 1 [Source:HGNC Symbol;Acc:HGNC:14311]	-0.288649	0.559603	-0.253902	0.738073	-0.0118621	0.999813	GO:0004416,GO:0006750,GO:0019243,GO:0016787,GO:0046872,GO:0005739,GO:0005737,GO:0005759,GO:0019853
HERC1	ENSGALG00000003381	HECT and RLD domain containing E3 ubiquitin protein ligase family member 1 [Source:NCBI gene;Acc:415367]	-1.52828	0.00722288	-1.50904	0.0248066	-0.0118147	0.999813	GO:0005622,GO:0017112,GO:0008333,GO:0044257
	ENSGALG00000008667	destrin, actin depolymerizing factor [Source:NCBI gene;Acc:396539]	0.678362	0.117619	0.705586	0.207157	-0.0117805	0.999813	GO:0055114,GO:0046872,GO:0016491,GO:0005829,GO:0000287,GO:0042803,GO:0005777,GO:0016616,GO:0051287,GO:0004450,GO:0006099,GO:0006102,GO:0006739,GO:0048545,GO:0060696,GO:0071071,GO:0004448,GO:0005102,GO:0042802,GO:0006103,GO:0006749,GO:0006979,GO:0005737,GO:0005739
	ENSGALG00000011214	serpin family H member 1 [Source:NCBI gene;Acc:396228]	-0.315584	0.543974	-0.284157	0.740205	-0.00985644	0.999813	GO:0016020,GO:0016021,GO:0005886,GO:0005227,GO:0015629
FYCO1	ENSGALG00000040212	FYVE and coiled-coil domain containing 1 [Source:NCBI gene;Acc:428453]	-1.58084	0.00482869	-1.55186	0.0373783	-0.00980899	0.999813	GO:0016020,GO:0016021
	ENSGALG00000006219	protein kinase AMP-activated non-catalytic subunit gamma 2 [Source:NCBI gene;Acc:420435]	-0.381722	0.489054	-0.355362	0.718803	-0.00881078	0.999813	GO:0003676,GO:0003723,GO:0008143,GO:0007010,GO:0022604,GO:0045727,GO:0005829,GO:0005844,GO:0010494,GO:0022627
	ENSGALG00000033150	midnolin [Source:HGNC Symbol;Acc:HGNC:16298]	0.13726	0.840481	0.153157	0.902808	-0.00865177	0.999813	GO:0003824,GO:0006470,GO:0004722,GO:0001917,GO:0042622,GO:0005737
	ENSGALG00000039786	fibroblast growth factor receptor 1 [Source:NCBI gene;Acc:396516]	0.0959134	0.906407	0.0931224	0.942196	-0.00854891	0.999813	GO:0003677,GO:0005634,GO:0006355,GO:0003676,GO:0046872,GO:0001541,GO:0007281,GO:0007283,GO:0009566,GO:0009791,GO:0035264,GO:0048599,GO:0048872,GO:0060746
	ENSGALG00000002377	enolase 1, (alpha) [Source:NCBI gene;Acc:396017]	0.709084	0.0973132	0.733434	0.175696	-0.00815124	0.999813	GO:0016020,GO:0016021,GO:0030001,GO:0005783,GO:0048471,GO:0005739,GO:0005794,GO:0007034,GO:0050699,GO:0031398,GO:0010629,GO:0032410,GO:0051224,GO:0005737,GO:0043231
	ENSGALG00000007304	dynamin binding protein [Source:NCBI gene;Acc:423827]	-0.139135	0.855925	-0.130651	0.926183	-0.00792731	0.999813	GO:0000166,GO:0005524,GO:0016301,GO:0016740,GO:0016310,GO:0004672,GO:0004674,GO:0006468,GO:0000287,GO:0045075,GO:0016020,GO:0016021,GO:0018105,GO:0035556,GO:0008017,GO:0015630,GO:0007010,GO:0019902
	ENSGALG00000016348	spermidine/spermine N1-acetyltransferase 1 [Source:NCBI gene;Acc:374006]	-1.00064	0.119686	-0.97738	0.258733	-0.00780993	0.999813	GO:0005634,GO:0008017,GO:0010758
	ENSGALG00000009913	SWI/SNF related, matrix associated, actin dependent regulator of chromatin, subfamily a, member 5 [Source:HGNC Symbol;Acc:HGNC:11101]	0.638899	0.200775	0.636293	0.466361	-0.00738781	0.999813	GO:0000166,GO:0005622,GO:0005525,GO:0003924,GO:0007264,GO:0005737,GO:0030036,GO:0005886,GO:0016477,GO:0030838,GO:0007266,GO:0007015,GO:0019901,GO:0000902,GO:0031532,GO:0043652
	ENSGALG00000011491	dynein cytoplasmic 1 light intermediate chain 1 [Source:NCBI gene;Acc:420668]	0.142651	0.827313	0.159431	0.913372	-0.00690702	0.999813	GO:0032266,GO:0005737,GO:0007507,GO:0035091,GO:0055114,GO:0010314,GO:0016175,GO:0016176,GO:0042169,GO:0070273,GO:0080025,GO:0001501,GO:0001654,GO:0002051,GO:0006801,GO:0010628,GO:0022617,GO:0040018,GO:0043085,GO:0045600,GO:0048705,GO:0051496,GO:0060348,GO:0060378,GO:0060612,GO:0071800,GO:0072657,GO:1904179,GO:1904888,GO:0002102
	ENSGALG00000006061	RAP2C, member of RAS oncogene family [Source:NCBI gene;Acc:422232]	0.146336	0.875321	0.179157	0.903247	-0.00608607	0.999813	GO:0016740,GO:0005634,GO:0006355,GO:0008168,GO:0032259,GO:0018024,GO:0034968,GO:0016279,GO:0043014,GO:0046975,GO:0001525,GO:0001570,GO:0001763,GO:0001843,GO:0006298,GO:0006368,GO:0010452,GO:0010468,GO:0010569,GO:0010793,GO:0018023,GO:0018026,GO:0030900,GO:0032465,GO:0032727,GO:0034340,GO:0034728,GO:0035441,GO:0035987,GO:0048332,GO:0048568,GO:0048701,GO:0048863,GO:0048864,GO:0051607,GO:0060039,GO:…
	ENSGALG00000007721	Rho GTPase activating protein 21 [Source:NCBI gene;Acc:420500]	-0.377599	0.568073	-0.34934	0.736131	-0.00564491	0.999813	GO:0005829,GO:0006891,GO:0034498,GO:1990071
	ENSGALG00000005535	treacle ribosome biogenesis factor 1 [Source:NCBI gene;Acc:416276]	0.485214	0.441722	0.490739	0.661407	-0.00560322	0.999813	GO:0003676,GO:0003723,GO:0005654,GO:0005829
ARFGEF1	ENSGALG00000034610	ADP ribosylation factor guanine nucleotide exchange factor 1 [Source:HGNC Symbol;Acc:HGNC:15772]	-1.66528	0.00403829	-1.62656	0.0206876	-0.00414277	0.999813	GO:0005509,GO:0043666,GO:0006470,GO:0019888,GO:0000159
	ENSGALG00000009470	serpin family I member 1 [Source:NCBI gene;Acc:425002]	0.0111182	0.990748	0.0281445	0.987343	-0.00408282	0.999813	GO:0046872,GO:0008270,GO:0005515,GO:0019899,GO:0031624,GO:0043130,GO:0097371,GO:0002643,GO:0008284,GO:0042130,GO:0043518,GO:0050821,GO:0051865,GO:1901799,GO:1902166,GO:1902916,GO:1905524,GO:0005634,GO:0005829,GO:0005886
	ENSGALG00000037697	lysosomal associated membrane protein 1 [Source:NCBI gene;Acc:396220]	0.181599	0.741684	0.218846	0.800297	-0.00392327	0.999813	GO:0004535,GO:0090503,GO:0004532,GO:0000289,GO:0008284,GO:0010606,GO:0043928,GO:0070966,GO:2000327,GO:0030014
	ENSGALG00000032247	ATPase Na+/K+ transporting subunit alpha 1 [Source:NCBI gene;Acc:396530]	-0.410222	0.400723	-0.365865	0.587228	-0.00312229	0.999813	GO:0005856,GO:0031032,GO:0003383,GO:0032970,GO:0034613,GO:0043296
	ENSGALG00000012570	tetratricopeptide repeat, ankyrin repeat and coiled-coil containing 1 [Source:HGNC Symbol;Acc:HGNC:29364]	-0.170079	0.821711	-0.152294	0.921297	-0.00300209	0.999813	GO:0004672,GO:0005524,GO:0006468,GO:0035556,GO:0005622
	ENSGALG00000011885	annexin A5 [Source:NCBI gene;Acc:428767]	0.697227	0.127804	0.734941	0.240814	-0.00276226	0.999813	GO:0016740,GO:0005737,GO:0016757,GO:0030170,GO:0005975,GO:0005980,GO:0004645,GO:0008184,GO:0102250,GO:0102499,GO:0002060,GO:0005524,GO:0008144,GO:0016208,GO:0019842,GO:0032052,GO:0005977,GO:0009617,GO:0042593,GO:0070266
	ENSGALG00000006325	netrin-4-like [Source:NCBI gene;Acc:416036]	-0.73282	0.10494	-0.685053	0.293569	-0.00270208	0.999813	GO:0005634,GO:0003676,GO:0005737,GO:0003723,GO:0006417,GO:0051028,GO:0003730
	ENSGALG00000036976	DALR anticodon binding domain containing 3 [Source:HGNC Symbol;Acc:HGNC:25536]	-1.22363	0.0509579	NA	NA	-0.00252133	0.999813	GO:0016020,GO:0016021,GO:0019901,GO:0000079
	ENSGALG00000011078	protein tyrosine phosphatase, non-receptor type 13 [Source:NCBI gene;Acc:422591]	-0.705177	0.295325	-0.681338	0.46961	-0.00232141	0.999813	GO:0003779,GO:0030036,GO:0017048,GO:0016043,GO:0021516,GO:0060828,GO:0090263,GO:0007368,GO:0048715,GO:2000050
	ENSGALG00000008520	eukaryotic translation initiation factor 4 gamma 1 [Source:HGNC Symbol;Acc:HGNC:3296]	-0.245433	0.644372	-0.182913	0.846073	-0.00210086	0.999813	GO:0005102,GO:0007155,GO:0030334,GO:0030155,GO:0045995
	ENSGALG00000039193	agrin [Source:NCBI gene;Acc:396538]	0.487525	0.316466	0.525384	0.443131	-0.00156083	0.999813	GO:0005634,GO:0005737,GO:0005829,GO:0015031,GO:0006606,GO:0008565,GO:0030544,GO:0007030,GO:0030324,GO:0034605,GO:0005622
	ENSGALG00000012763	N-acetylglucosamine-1-phosphate transferase subunits alpha and beta [Source:HGNC Symbol;Acc:HGNC:29670]	0.570678	0.369445	0.619171	0.49501	-0.00134072	0.999813	GO:0005524,GO:0005737,GO:0003676,GO:0000166,GO:0004812,GO:0006418,GO:0004816,GO:0006421,GO:0005829
	ENSGALG00000011870	hypoxia inducible factor 1 subunit alpha [Source:NCBI gene;Acc:374177]	-0.236911	0.696967	-0.197684	0.860787	-0.00118078	0.999813	GO:0007399,GO:0030425,GO:0005829,GO:0008017,GO:0000226,GO:0045202,GO:0005874,GO:0003779,GO:0043025,GO:0015631,GO:0007409,GO:0016358,GO:0005875,GO:0042995
	ENSGALG00000016447	protein disulfide isomerase family A member 6 [Source:HGNC Symbol;Acc:HGNC:30168]	0.930406	0.0447077	0.927596	0.197176	-0.000720174	0.999813	GO:0003677,GO:0005634,GO:0006366,GO:0006351,GO:0006355,GO:0003700,GO:0044212,GO:0006915,GO:0050776,GO:0008285,GO:0000978,GO:0001077,GO:0043565,GO:0007050,GO:0010468,GO:0032481,GO:0032728,GO:0034124,GO:0035458,GO:0043374,GO:0045084,GO:0045590,GO:0045892,GO:0045893,GO:0045944,GO:0051607,GO:0060333,GO:0071260,GO:2000564,GO:0000790,GO:0005737
PELI1	ENSGALG00000008837	pellino E3 ubiquitin protein ligase 1 [Source:NCBI gene;Acc:421279]	-1.7361	0.00283454	-1.69927	0.0269792	0	0.999813	GO:0000123,GO:0044545,GO:0035035
	ENSGALG00000003605	Nipped-B homolog-like [Source:NCBI gene;Acc:427439]	-1.05742	0.0951989	-0.99974	0.249352	0	0.999966	GO:0005319,GO:0006869,GO:0005543,GO:0008201,GO:0017127,GO:0035473,GO:0050750,GO:0001701,GO:0006629,GO:0006642,GO:0007283,GO:0007399,GO:0008203,GO:0009566,GO:0009615,GO:0009791,GO:0010628,GO:0010744,GO:0010884,GO:0010886,GO:0016042,GO:0019433,GO:0030301,GO:0030317,GO:0033344,GO:0034374,GO:0034383,GO:0042157,GO:0042158,GO:0042159,GO:0042632,GO:0042953,GO:0045540,GO:0048844,GO:0005737,GO:0005783,GO:…
	ENSGALG00000008500	rabenosyn, RAB effector [Source:HGNC Symbol;Acc:HGNC:20759]	-0.469928	0.404976	-0.438421	0.642358	0	0.999813	-
	ENSGALG00000002893	stanniocalcin 2 [Source:HGNC Symbol;Acc:HGNC:11374]	0.0393535	0.961997	0.0382193	0.980669	0	0.999813	GO:0003677,GO:0005634,GO:0046983,GO:0006366,GO:0000978,GO:0001077,GO:0006351,GO:0006355,GO:0042826,GO:0045944,GO:0000790,GO:0000977,GO:0001205,GO:0000981,GO:0001085,GO:0003682,GO:0003700,GO:0003705,GO:0003713,GO:0019901,GO:0033613,GO:0035035,GO:0043565,GO:0046332,GO:0046982,GO:0000002,GO:0000122,GO:0000165,GO:0007507,GO:0010613,GO:0045893,GO:0046326,GO:0048311,GO:0055005,GO:0061337,GO:0070375,GO:…
	ENSGALG00000028683	signal sequence receptor subunit 3 [Source:NCBI gene;Acc:425027]	0.164994	0.800572	0.228437	0.856655	0	0.999813	GO:0000166,GO:0005524,GO:0016301,GO:0016740,GO:0016310,GO:0016020,GO:0016021,GO:0004672,GO:0006468,GO:0004713,GO:0005737,GO:0005887,GO:0030154,GO:0070374,GO:0017134,GO:0004714,GO:0004888,GO:0009968,GO:0043066,GO:0043410,GO:0043235,GO:0001525,GO:0008284,GO:0005007,GO:0008543,GO:0008201,GO:0042802,GO:0042803,GO:0090722,GO:0000122,GO:0001657,GO:0001701,GO:0001759,GO:0002053,GO:0002062,GO:0007420,GO:…
	ENSGALG00000033557	cathepsin H [Source:HGNC Symbol;Acc:HGNC:2535]	-0.0796702	0.922908	0.00832727	0.994001	0.00100023	0.999813	GO:0003677,GO:0005634,GO:0003723,GO:0005654,GO:0016607
	ENSGALG00000015615	docking protein 7 [Source:HGNC Symbol;Acc:HGNC:26594]	-0.733282	0.226216	-0.691914	0.470853	0.00114032	0.999813	GO:0060395
	ENSGALG00000007965	Jupiter microtubule associated homolog 1 [Source:NCBI gene;Acc:422119]	1.01609	0.0278771	1.06741	0.168525	0.00144045	0.999813	GO:0003676,GO:0003723,GO:0005849,GO:0003729,GO:0043023,GO:1990448,GO:0006397,GO:0046833,GO:0051262,GO:0051290,GO:0098789,GO:0110104,GO:1990120,GO:0005634,GO:0005654,GO:0005726,GO:0005737,GO:0005847,GO:0016607,GO:0035061,GO:0042382,GO:1990904
	ENSGALG00000002548	talin 1 [Source:NCBI gene;Acc:395194]	0.169204	0.750653	0.213552	0.776132	0.00320186	0.999813	GO:0030199,GO:0005509,GO:0005576,GO:0004859,GO:0005544,GO:0008092,GO:0043086,GO:0005515,GO:0017137,GO:0042802,GO:0001786,GO:0001525,GO:0070588,GO:0001934,GO:0032332,GO:0005262,GO:0072659,GO:0002020,GO:0005886,GO:0005546,GO:0031214,GO:0044548,GO:0036035,GO:0003417,GO:0048146,GO:0019834,GO:0031340,GO:0042730,GO:0062023,GO:0046790,GO:0032991,GO:0031982,GO:0055074,GO:0034704,GO:0044730,GO:0099511,GO:…
	ENSGALG00000016559	phosphatidylinositol glycan anchor biosynthesis class A [Source:NCBI gene;Acc:418624]	-0.519827	0.514419	NA	NA	0.00324164	0.999813	GO:0000166,GO:0005200,GO:0005737,GO:0005525,GO:0000226,GO:0005856,GO:0005874,GO:0003924,GO:0000278,GO:0007017,GO:0007010
	ENSGALG00000014286	PDS5 cohesin associated factor A [Source:NCBI gene;Acc:422787]	-0.924328	0.0918051	-0.883032	0.318109	0.00420131	0.999813	GO:0070064,GO:0007173,GO:0008284,GO:0070374,GO:0071364
	ENSGALG00000002837	ribosomal protein L27 [Source:NCBI gene;Acc:396280]	0.605947	0.2251	0.648593	0.361416	0.00440279	0.999813	GO:0003677,GO:0005634,GO:0006355,GO:0003700,GO:0005737,GO:0007165,GO:0060397
	ENSGALG00000017249	PCF11, cleavage and polyadenylation factor subunit [Source:NCBI gene;Acc:419021]	-0.395987	0.587659	NA	NA	0.00536377	0.999813	GO:0016787,GO:0005634,GO:0046872,GO:0005737,GO:0005856,GO:0006470,GO:0004721,GO:0005694,GO:0000922,GO:0000775,GO:0046982,GO:0008637,GO:0010468,GO:0034976,GO:0042542,GO:0043161,GO:0046677,GO:0000159
	ENSGALG00000004534	dynactin subunit 4 [Source:HGNC Symbol;Acc:HGNC:15518]	-1.17464	0.0341007	-1.11538	0.17719	0.00610354	0.999813	GO:0017112,GO:0032869,GO:0072659,GO:0005829,GO:0005886,GO:0030904,GO:0032593
	ENSGALG00000008028	LIF, interleukin 6 family cytokine [Source:HGNC Symbol;Acc:HGNC:6596]	-0.469174	0.453397	-0.427224	0.718803	0.00636553	0.999813	GO:0001786,GO:0070300,GO:1901612,GO:1901981,GO:0001666,GO:0043065,GO:0061158,GO:0005739,GO:0005856,GO:0031966
	ENSGALG00000008107	insulin receptor substrate 4 [Source:HGNC Symbol;Acc:HGNC:6128]	-0.133512	0.847275	-0.0721842	0.958389	0.00660397	0.999813	GO:0005634,GO:0046983,GO:0006355,GO:0003700,GO:0045944,GO:0000981,GO:0006357,GO:1904115
	ENSGALG00000013993	vanin 1 [Source:NCBI gene;Acc:421702]	0.338152	0.641685	0.259654	0.926183	0.00680126	0.999813	GO:0005737,GO:0003747,GO:0006415,GO:0005829,GO:0002184,GO:0018444,GO:0016149,GO:1990825,GO:0006479
	ENSGALG00000013057	ubiquitin specific peptidase 18 [Source:NCBI gene;Acc:418167]	-0.587276	0.248659	-0.520091	0.45306	0.00680719	0.999813	GO:0051015,GO:0003779,GO:0007010,GO:0007519,GO:0005634,GO:0005737,GO:0005829,GO:0005886,GO:0015629,GO:0043034
	ENSGALG00000002478	matrin 3 [Source:NCBI gene;Acc:373948]	-0.329364	0.528472	-0.291975	0.748058	0.00714292	0.999813	GO:0016020,GO:0016021,GO:0004930,GO:0007186,GO:0005887,GO:0035025,GO:0051482,GO:0007596,GO:0015057,GO:0070493,GO:0001965,GO:0031681,GO:0002286,GO:0002690,GO:0002741,GO:0007204,GO:0010804,GO:0014068,GO:0030193,GO:0030335,GO:0030836,GO:0031274,GO:0032930,GO:0034137,GO:0034140,GO:0034141,GO:0034145,GO:0035926,GO:0042119,GO:0043122,GO:0043123,GO:0043311,GO:0043547,GO:0045217,GO:0045944,GO:0046328,GO:…
	ENSGALG00000041616	interferon regulatory factor 2 binding protein like [Source:HGNC Symbol;Acc:HGNC:14282]	0.334457	0.647257	0.390822	0.738995	0.00728573	0.999813	GO:0016787,GO:0046872,GO:0008270,GO:0006508,GO:0008233,GO:0007275,GO:0004222,GO:0008237,GO:0031012,GO:0030198,GO:0030199,GO:0030574,GO:0045599,GO:0071711
	ENSGALG00000023872	family with sequence similarity 129 member B [Source:HGNC Symbol;Acc:HGNC:25282]	-0.212056	0.696549	-0.156013	0.854967	0.00770928	0.999813	GO:0005634,GO:0003697,GO:0006281,GO:0000403,GO:0000724,GO:0090305,GO:0035861,GO:1903507,GO:0004519,GO:0003690,GO:0003684,GO:0006289,GO:0000406,GO:0000014,GO:0001103,GO:0003714,GO:0042802,GO:0070336,GO:0000082,GO:0001835,GO:0010792,GO:0005654,GO:0017053,GO:0043231
	ENSGALG00000000379	integrin subunit beta 3 [Source:NCBI gene;Acc:374209]	-0.733192	0.0907333	-0.681423	0.239816	0.00793004	0.999813	GO:0005615,GO:0005576,GO:0005520,GO:0001558,GO:0031994,GO:0031995,GO:0001968,GO:0001649,GO:0006006,GO:0007565,GO:0010906,GO:0014912,GO:0017148,GO:0030336,GO:0031069,GO:0040008,GO:0042593,GO:0043568,GO:0043569,GO:0044342,GO:0045668,GO:0045926,GO:0048286,GO:0048662,GO:0051146,GO:0051897,GO:0060056,GO:0071320,GO:0071407,GO:1901862,GO:1904205,GO:1904707,GO:1904754,GO:0042567
	ENSGALG00000009064	frizzled class receptor 1 [Source:NCBI gene;Acc:374062]	0.516304	0.463765	0.605504	0.539899	0.00804504	0.999813	GO:0016020,GO:0016021,GO:0005509,GO:0004888
	ENSGALG00000004200	dipeptidyl peptidase 9 [Source:HGNC Symbol;Acc:HGNC:18648]	-0.481726	0.383982	-0.448302	0.64184	0.00854321	0.999813	GO:0005634,GO:0006355,GO:0006357,GO:0003729,GO:0006368,GO:0032784,GO:0032044,GO:0003682,GO:0019899,GO:0046982,GO:0000122,GO:0016239,GO:0032785,GO:0032786,GO:0045944,GO:1900364,GO:0005654
	ENSGALG00000003948	5'-aminolevulinate synthase 2 [Source:NCBI gene;Acc:552895]	-0.725134	0.136543	-0.671037	0.349229	0.00859071	0.999813	GO:0000166,GO:0005524,GO:0016787,GO:0003676,GO:0003723,GO:0000398,GO:0004386,GO:0034459,GO:0071013
	ENSGALG00000004180		0.422921	0.490277	NA	NA	0.00966341	0.999813	GO:0003735,GO:0006412,GO:0005622,GO:0005840,GO:0022625
	ENSGALG00000003337	eukaryotic translation initiation factor 3 subunit I [Source:NCBI gene;Acc:419653]	0.339106	0.561137	0.420441	0.684816	0.00980317	0.999966	GO:0006886,GO:0005829,GO:0005096,GO:0017137,GO:0090630,GO:0019901,GO:0010507,GO:0071955,GO:2000785,GO:0005654,GO:0005776,GO:0005794,GO:0043231,GO:0055037
	ENSGALG00000004736	staufen double-stranded RNA binding protein 1 [Source:NCBI gene;Acc:419213]	-0.726728	0.173221	-0.65616	0.474522	0.0100837	0.999813	GO:0016874
	ENSGALG00000040999	eukaryotic translation initiation factor 3 subunit B [Source:HGNC Symbol;Acc:HGNC:3280]	0.451442	0.363263	0.510135	0.530526	0.0104457	0.999813	GO:0016020,GO:0016021,GO:0055114,GO:0016126,GO:0030176,GO:0006695,GO:0009918,GO:0016628,GO:0047598,GO:0016132,GO:0001568,GO:0009791,GO:0030154,GO:0030324,GO:0035264,GO:0042127,GO:0005640,GO:0005783,GO:0005829
ELF1	ENSGALG00000016947	E74 like ETS transcription factor 1 [Source:NCBI gene;Acc:418828]	-1.71834	0.00220491	-1.66189	0.0191666	0.0106286	0.999813	GO:0003677,GO:0005634,GO:0005737,GO:0006366,GO:0006355,GO:0003700,GO:0045893,GO:0007249,GO:0000980,GO:0001205,GO:0010629,GO:0032688,GO:0043123,GO:0045944
	ENSGALG00000030904	LDL receptor related protein 1 [Source:NCBI gene;Acc:396170]	0.395071	0.387916	0.456403	0.47348	0.0112142	0.999813	GO:0006807,GO:0016811,GO:0017159,GO:0015939
	ENSGALG00000004375	VPS35, retromer complex component [Source:NCBI gene;Acc:415750]	-0.291415	0.606765	-0.246344	0.804436	0.0134312	0.999813	GO:0016020,GO:0016021,GO:0005887,GO:0005789,GO:0006886,GO:0006888,GO:0005783,GO:0070973
CH25H	ENSGALG00000006352	cholesterol 25-hydroxylase [Source:NCBI gene;Acc:423788]	-2.49594	0.0142041	NA	NA	0.0138035	0.999813	GO:0005737,GO:0007165,GO:0043547,GO:0005096,GO:0048365,GO:0030336
	ENSGALG00000011403	signal recognition particle 72 [Source:NCBI gene;Acc:422626]	0.0271549	0.969173	0.0566464	0.971713	0.0140104	0.999813	GO:0005794,GO:0031410,GO:0045661,GO:0046982,GO:0001765,GO:0010629,GO:0044860,GO:0050821,GO:0072659,GO:1902992,GO:1903905,GO:0001931,GO:0002080,GO:0005768,GO:0005886,GO:0005901,GO:0005913,GO:0016020,GO:0016323,GO:0016600,GO:0030027,GO:0030139,GO:0030864,GO:0031982,GO:0044291,GO:0045121,GO:0048471
	ENSGALG00000005662	adenosine monophosphate deaminase 3 [Source:NCBI gene;Acc:423041]	0.14704	0.82957	0.195408	0.913372	0.0147709	0.999813	GO:0016020,GO:0016021,GO:0005829,GO:0000139,GO:0005086,GO:0032012,GO:0005547,GO:0080025,GO:0002263,GO:0006890,GO:0006895,GO:0007030,GO:0007346,GO:0030593,GO:0034067,GO:0042147,GO:0048205,GO:0061162,GO:0070973,GO:0090166,GO:0097111,GO:0098586,GO:1903409,GO:1903420,GO:2000008,GO:0005793,GO:0005794,GO:0005801,GO:0005802,GO:0031252
	ENSGALG00000039316	family with sequence similarity 120A [Source:NCBI gene;Acc:415983]	-0.0719941	0.919273	0.000920432	0.996818	0.0148485	0.999813	GO:0016020,GO:0016021,GO:0005507,GO:0055114,GO:0003824,GO:0005886,GO:0004497,GO:0016715,GO:0005576,GO:0004504,GO:0004598,GO:0008270,GO:0001519,GO:0006518
RPS8	ENSGALG00000010124	ribosomal protein S8 [Source:NCBI gene;Acc:424584]	1.31161	0.00187283	1.34821	0.0102942	0.0148491	0.999813	GO:0016020,GO:0016021,GO:0005509
	ENSGALG00000006526	plexin B3 [Source:NCBI gene;Acc:100859325]	-0.258848	0.699462	-0.201125	0.857496	0.0155096	0.999813	GO:0016020,GO:0016021,GO:0016477,GO:0022407
	ENSGALG00000032148	calnexin [Source:NCBI gene;Acc:416288]	0.248315	0.658081	0.316378	0.7254	0.0158699	0.999813	GO:0016020,GO:0016021,GO:0005783,GO:0034976,GO:1901215,GO:1904294
	ENSGALG00000008057	LLGL2, scribble cell polarity complex component [Source:HGNC Symbol;Acc:HGNC:6629]	-0.0562885	0.937888	-0.0255887	0.985485	0.0176606	0.999813	GO:0005829,GO:1904262,GO:1902531,GO:1903577,GO:0034618,GO:0042802,GO:1903432,GO:0061700
	ENSGALG00000016531	ASXL transcriptional regulator 2 [Source:NCBI gene;Acc:421993]	0.00330125	0.99847	0.0514626	0.973793	0.018271	0.999813	GO:0048741
	ENSGALG00000010973	transformer 2 alpha homolog [Source:NCBI gene;Acc:420618]	-1.43267	0.00522081	NA	NA	0.0184773	0.999813	GO:0003723,GO:0003735,GO:0006412,GO:0005840,GO:0015935,GO:0000028,GO:0022627
	ENSGALG00000004143	tyrosine 3-monooxygenase/tryptophan 5-monooxygenase activation protein beta [Source:NCBI gene;Acc:419190]	0.16735	0.771788	0.205973	0.847688	0.0189244	0.999813	GO:0016787,GO:0006470,GO:0003824,GO:0046872,GO:0004721,GO:0004722,GO:0043169,GO:0007050,GO:0035970,GO:0005634,GO:0005654
	ENSGALG00000010805	ubiquitin specific peptidase 24 [Source:HGNC Symbol;Acc:HGNC:12623]	-0.207572	0.778671	-0.151211	0.913372	0.0201866	0.999813	GO:0005634,GO:0003700,GO:0003676,GO:0003677,GO:0006355
	ENSGALG00000030563	ubiquitin protein ligase E3 component n-recognin 4 [Source:HGNC Symbol;Acc:HGNC:30313]	-0.643788	0.27277	-0.58137	0.497172	0.0202092	0.999813	GO:0005634,GO:0005737,GO:0000278,GO:0008284,GO:0016538,GO:0000307,GO:0007049,GO:0019901,GO:0051301,GO:0000079,GO:0007088,GO:0045787,GO:1900087,GO:0007616,GO:0008344,GO:0051726,GO:0071481,GO:0097129
	ENSGALG00000043118	ATPase phospholipid transporting 10A (putative) [Source:HGNC Symbol;Acc:HGNC:13542]	-0.6444	0.385858	NA	NA	0.0208444	0.999813	GO:0016020,GO:0005634,GO:0005886,GO:0005737,GO:0003723,GO:0016787,GO:0005856,GO:0030054,GO:0005925,GO:0030515,GO:2001033
	ENSGALG00000032287	ATPase sarcoplasmic/endoplasmic reticulum Ca2+ transporting 2 [Source:NCBI gene;Acc:396446]	-0.152922	0.805968	-0.0995573	0.926183	0.0209329	0.999813	GO:0016020,GO:0016021,GO:0016787,GO:0006508,GO:0008233,GO:0005794,GO:0004190,GO:0001540,GO:0050435,GO:0006509,GO:0030163,GO:0042985,GO:0005886
	ENSGALG00000004310	tweety family member 3 [Source:HGNC Symbol;Acc:HGNC:22222]	0.401496	0.49639	0.457025	0.643413	0.0210238	0.999813	GO:0016740,GO:0016020,GO:0016021,GO:0016757,GO:0000139,GO:0005794,GO:0005783,GO:0006486,GO:0008378,GO:0008376,GO:0008532,GO:0030311
	ENSGALG00000001118	NIMA related kinase 6 [Source:NCBI gene;Acc:417101]	0.338849	0.546435	0.382608	0.741953	0.0222275	0.999813	GO:0004298,GO:0051603,GO:0005839,GO:0019773,GO:0016787,GO:0005634,GO:0005737,GO:0008233,GO:0006508,GO:0000502,GO:0043161,GO:0006511,GO:0004175,GO:0010498,GO:0010499,GO:0001530,GO:0002862
	ENSGALG00000029295	antizyme inhibitor 1 [Source:NCBI gene;Acc:420254]	-0.0815314	0.922358	-0.0164083	0.993039	0.0237218	0.999813	GO:0000166,GO:0005524,GO:0016301,GO:0016740,GO:0016310,GO:0035556,GO:0046872,GO:0007165,GO:0003951,GO:0004143,GO:0007205,GO:0007171,GO:0019900,GO:0030297,GO:0033613,GO:0043274,GO:0006111,GO:0006357,GO:0006654,GO:0007186,GO:0008277,GO:0010628,GO:0010629,GO:0010801,GO:0018105,GO:0019933,GO:0033198,GO:0046339,GO:0046486,GO:0046834,GO:0050731,GO:0051591,GO:0070493,GO:0070528,GO:0090181,GO:1903432,GO:…
	ENSGALG00000012159	ARP3 actin related protein 3 homolog [Source:NCBI gene;Acc:374197]	0.316406	0.531924	0.371799	0.651442	0.0240534	0.999813	GO:0016020,GO:0016021,GO:0005783,GO:0006888,GO:0007030,GO:0005793,GO:0030134,GO:0006886,GO:0005794,GO:0001701,GO:0001756,GO:0001843,GO:0001892,GO:0001893,GO:0001947,GO:0010628,GO:0032525,GO:0034260,GO:0035264,GO:0036342,GO:0048598,GO:0060716,GO:0072659,GO:0043231
CSRP1	ENSGALG00000000318	cysteine and glycine rich protein 1 [Source:NCBI gene;Acc:396176]	1.44413	0.00163915	1.54355	0.00477631	0.0244026	0.999813	GO:0005516,GO:0008284,GO:0005886
	ENSGALG00000042809	NADH:ubiquinone oxidoreductase core subunit V1 [Source:NCBI gene;Acc:430210]	0.764902	0.198102	0.83779	0.310736	0.0245156	0.999813	GO:0003676,GO:0003723,GO:0003729,GO:1990904,GO:0005634,GO:0005654,GO:0071013
	ENSGALG00000015014	transportin 1 [Source:HGNC Symbol;Acc:HGNC:6401]	-0.469838	0.320511	-0.403596	0.587228	0.0264736	0.999813	GO:0016020,GO:0016021,GO:0005769,GO:0072657,GO:0001666,GO:0006909,GO:0007155,GO:0051453,GO:0070072,GO:0070863,GO:2000010,GO:0005794
	ENSGALG00000010371	family with sequence similarity 13 member A [Source:HGNC Symbol;Acc:HGNC:19367]	0.788034	0.1952	0.826046	0.412869	0.0266784	0.999813	GO:0007018,GO:0005868,GO:0003777,GO:0000226,GO:0045504
	ENSGALG00000041762	stromal interaction molecule 1 [Source:NCBI gene;Acc:419082]	-0.252322	0.709661	-0.175572	0.898345	0.0269264	0.999813	GO:0005882,GO:0005198,GO:0005634,GO:0005635,GO:0005638,GO:0031965
	ENSGALG00000014408	LLGL1, scribble cell polarity complex component [Source:HGNC Symbol;Acc:HGNC:6628]	0.491885	0.463816	0.555762	0.574728	0.0273493	0.999813	GO:0007224,GO:0043065,GO:0005634
	ENSGALG00000015071	focadhesin [Source:NCBI gene;Acc:427233]	-1.1412	0.0446945	-1.06843	0.21093	0.0286116	0.999813	GO:0016020,GO:0016021,GO:0051015,GO:0090286,GO:0005635,GO:0034993
	ENSGALG00000015355	CD47 molecule [Source:NCBI gene;Acc:418408]	-0.563334	0.236344	-0.500933	0.515734	0.0288799	0.999813	GO:0004842,GO:0046872,GO:0042981,GO:0008270,GO:0007165,GO:0007250,GO:0005164,GO:0005174,GO:0019899,GO:0019901,GO:0019903,GO:0031625,GO:0031996,GO:0042802,GO:0046625,GO:0002726,GO:0030163,GO:0032743,GO:0033209,GO:0034622,GO:0043123,GO:0043507,GO:0046328,GO:0051023,GO:0051091,GO:0051092,GO:0051865,GO:0070207,GO:0070534,GO:0071732,GO:0090073,GO:0097300,GO:1903265,GO:1903721,GO:2001238,GO:0000151,GO:…
ARRDC3	ENSGALG00000025915	arrestin domain containing 3 [Source:HGNC Symbol;Acc:HGNC:29263]	-2.18133	0.000132134	-2.11529	0.00347465	0.0293579	0.999813	GO:0006886,GO:0017119,GO:0006486,GO:0006890,GO:0033365,GO:0034067,GO:0050821,GO:0005730,GO:0005794,GO:0007030
	ENSGALG00000005767	TNF receptor associated factor 7 [Source:NCBI gene;Acc:416555]	-0.23435	0.739594	-0.165866	0.901702	0.0297655	0.999813	GO:0007030,GO:0032880,GO:1903527,GO:0010008,GO:0019894,GO:0032418
	ENSGALG00000008393	cAMP responsive element binding protein 3 like 1 [Source:HGNC Symbol;Acc:HGNC:18856]	0.390761	0.509605	0.485242	0.595865	0.0300655	0.999813	GO:0016020,GO:0016021,GO:0005634,GO:0005654
	ENSGALG00000041380	Major histocompatibility complex class I antigen BF2 [Source:NCBI gene;Acc:425389]	-0.250164	0.666974	-0.189442	0.838413	0.0301732	0.999813	GO:0016020,GO:0016021,GO:0030246,GO:0072546
	ENSGALG00000033630	LDL receptor related protein 12 [Source:HGNC Symbol;Acc:HGNC:31708]	-0.100339	0.873003	-0.0413809	0.971713	0.0304543	0.999813	GO:0006629,GO:0005764,GO:0016810,GO:0017040,GO:0005615
	ENSGALG00000013715	DLC1 Rho GTPase activating protein [Source:HGNC Symbol;Acc:HGNC:2897]	-0.691789	0.248524	-0.628216	0.499571	0.0311021	0.999813	GO:0005509,GO:0005576,GO:0006954,GO:0007155,GO:0009897,GO:0005178,GO:0016477,GO:0005615,GO:0005515,GO:0006955,GO:0017134,GO:0043066,GO:0001786,GO:0000187,GO:0008201,GO:0071356,GO:0030169,GO:0050840,GO:0016525,GO:0009749,GO:0016529,GO:0043652,GO:0030511,GO:0010811,GO:0002040,GO:0040037,GO:0034976,GO:0010759,GO:0045727,GO:0042493,GO:0051592,GO:0009612,GO:0001953,GO:0045766,GO:0090051,GO:0051918,GO:…
TPT1	ENSGALG00000028872	tumor protein, translationally-controlled 1 [Source:NCBI gene;Acc:396363]	1.53106	0.000455832	1.6158	0.00322165	0.0319996	0.999813	GO:0016020,GO:0016021
	ENSGALG00000016034	attractin [Source:HGNC Symbol;Acc:HGNC:885]	-0.441514	0.445002	-0.350167	0.695114	0.0324985	0.999813	GO:0000166,GO:0005524,GO:0006811,GO:0006979,GO:0046933,GO:0015986,GO:0099132,GO:0000275,GO:0045261,GO:0032559,GO:1902600,GO:0006754,GO:0046034,GO:0043531,GO:0022900
	ENSGALG00000042883	valosin containing protein interacting protein 1 [Source:NCBI gene;Acc:428359]	-0.206943	0.783074	-0.1367	0.923942	0.0338817	0.999813	GO:0000166,GO:0016020,GO:0000139,GO:0005794,GO:0005525,GO:0003924,GO:0006886,GO:0032482,GO:0005829,GO:0045335,GO:0015031,GO:0032456,GO:0005769,GO:0005802,GO:0031410,GO:0042742,GO:0005768,GO:0006895,GO:0031901,GO:0008543,GO:0055037,GO:0019003,GO:0031489,GO:0032880,GO:0045995,GO:0090382,GO:0090387,GO:0005622,GO:0043231
	ENSGALG00000041418	NADH:ubiquinone oxidoreductase core subunit S2 [Source:HGNC Symbol;Acc:HGNC:7708]	-0.502702	0.362877	-0.442146	0.665145	0.0342488	0.999813	GO:0016020,GO:0016021,GO:0005829,GO:0043231,GO:0008289,GO:0015248,GO:0032934,GO:0006869,GO:0015918,GO:0015485,GO:0015914,GO:0001786,GO:0005548,GO:0070273
	ENSGALG00000028520	cystatin C [Source:NCBI gene;Acc:396497]	-0.323637	0.529639	-0.251567	0.780993	0.0350846	0.999813	GO:0005634,GO:0046872,GO:0006355
	ENSGALG00000043087	metal response element binding transcription factor 2 [Source:NCBI gene;Acc:395174]	-0.467476	0.517221	NA	NA	0.0354956	0.999813	GO:0051082,GO:0006457,GO:0005102,GO:0016556,GO:0050768,GO:0005615,GO:0005634,GO:0005737
	ENSGALG00000000761	tsukushi, small leucine rich proteoglycan [Source:NCBI gene;Acc:419088]	-1.27528	0.0274146	NA	NA	0.0357078	0.999813	GO:0016787,GO:0005634,GO:0005737,GO:0001750,GO:0005886,GO:0016020,GO:0052745,GO:0007165,GO:0005802,GO:0004439,GO:0046855,GO:0046856,GO:0005096,GO:0043547,GO:0048365,GO:0005769,GO:0030136,GO:0001701,GO:0043087,GO:0060271
	ENSGALG00000010926	secreted phosphoprotein 1 [Source:NCBI gene;Acc:395210]	0.203314	0.735031	0.263112	0.780993	0.0362804	0.999813	GO:0008017,GO:0045010,GO:0005884,GO:0017124,GO:0010467,GO:0030838,GO:0035136,GO:0035137,GO:0048705,GO:0051127,GO:0051894,GO:0060173,GO:0072092,GO:0005634,GO:0005737
	ENSGALG00000038018	DNA methyltransferase 1 [Source:NCBI gene;Acc:396011]	0.461682	0.43511	0.569405	0.530294	0.0375282	0.999813	GO:0000166,GO:0005524,GO:0004672,GO:0004674,GO:0006468,GO:0005634,GO:0005737,GO:0005516,GO:0004689,GO:0005978,GO:0005964,GO:0042770,GO:0044773
	ENSGALG00000005820	ring finger protein 130 [Source:HGNC Symbol;Acc:HGNC:18280]	0.0770229	0.914165	0.153851	0.891932	0.0375768	0.999813	GO:0016020,GO:0016021,GO:0005751,GO:0004129,GO:0044877,GO:0005739,GO:0005747
	ENSGALG00000005034	acyl-CoA dehydrogenase family member 9 [Source:NCBI gene;Acc:415974]	0.407846	0.466049	0.458925	0.67386	0.0375873	0.999813	GO:0016020,GO:0016021,GO:0004672,GO:0005524,GO:0006468,GO:0004713,GO:0005887,GO:0016055,GO:0018108,GO:1904929,GO:0001736,GO:0060026,GO:0060071,GO:0001843,GO:0003281,GO:0003401,GO:0007507,GO:0010976,GO:0016477,GO:0031532,GO:0042060,GO:0045198,GO:0060484,GO:0060976,GO:0071300,GO:0090103,GO:0090179,GO:0090263,GO:0005886,GO:0005911
	ENSGALG00000001428	EF-hand domain family member D1 [Source:NCBI gene;Acc:424741]	0.627728	0.2863	0.686816	0.37209	0.0378707	0.999813	GO:0016020,GO:0016021,GO:0008233,GO:0030176,GO:0045047,GO:0006465,GO:0005787,GO:0043022
	ENSGALG00000033618	myosin IXA [Source:NCBI gene;Acc:101748321]	-0.307617	0.675291	-0.245043	0.854109	0.0391885	0.999813	GO:0016020,GO:0016021,GO:0038023,GO:0021549,GO:0040014,GO:0042552,GO:0043473,GO:0005615
	ENSGALG00000002963	phosphotyrosine interaction domain containing 1 [Source:NCBI gene;Acc:424787]	0.256256	0.648804	0.33063	0.803584	0.0400826	0.999813	GO:0004725,GO:0035335,GO:0005829,GO:0060271,GO:0030334,GO:0019901,GO:0010633,GO:0032456,GO:0043162,GO:0045022,GO:0061357,GO:1903387,GO:1903393,GO:2000643,GO:0005634,GO:0005654,GO:0005737,GO:0005768,GO:0005769,GO:0016604,GO:0036064
	ENSGALG00000006503	voltage dependent anion channel 1 [Source:NCBI gene;Acc:416320]	-0.753258	0.156258	-0.675564	0.484841	0.0401246	0.999813	GO:0016020,GO:0016021,GO:0006508,GO:0004222,GO:0008237,GO:0004175,GO:0008233,GO:0008238,GO:0008270,GO:0001822,GO:0019233,GO:0046449,GO:0050435,GO:0071345,GO:0071492,GO:0071493,GO:0090399,GO:0005737,GO:0005886,GO:0005903,GO:0008021,GO:0030424,GO:0030425,GO:0044306,GO:0045202
	ENSGALG00000008813	carnitine O-octanoyltransferase [Source:HGNC Symbol;Acc:HGNC:2366]	0.0544119	0.927389	0.124915	0.90959	0.0406502	0.999813	GO:0005783,GO:0005794
	ENSGALG00000038772	ring finger protein 19A, RBR E3 ubiquitin protein ligase [Source:HGNC Symbol;Acc:HGNC:13432]	-1.30598	0.0193334	-1.22962	0.0988224	0.040854	0.999813	-
	ENSGALG00000007697	O-GlcNAcase [Source:NCBI gene;Acc:423851]	-0.485307	0.373546	-0.416704	0.678666	0.0414295	0.999813	GO:0005622,GO:0005085,GO:0007264
	ENSGALG00000003323	oxidative stress induced growth inhibitor 1 [Source:HGNC Symbol;Acc:HGNC:30093]	-1.49418	0.00439047	-1.42846	0.0569795	0.0414682	0.999813	GO:0005634,GO:0030490,GO:1901838,GO:0005730,GO:0034455
	ENSGALG00000002774	tetraspanin 3 [Source:NCBI gene;Acc:415348]	0.571259	0.207631	0.637092	0.398921	0.0416099	0.999813	GO:0005634,GO:0016567,GO:0080008,GO:0030331,GO:1990244,GO:0000122,GO:0030183,GO:0033151,GO:0035212,GO:1990245,GO:0001650,GO:0008180
	ENSGALG00000000707	proteasome 26S subunit, non-ATPase 7 [Source:HGNC Symbol;Acc:HGNC:9565]	0.435481	0.410564	0.512704	0.557674	0.0416587	0.999813	GO:0004672,GO:0004674,GO:0005524,GO:0006468,GO:0005634,GO:0001672,GO:0006974,GO:0007059,GO:0018105,GO:0032435,GO:0035556,GO:0071480,GO:0005882,GO:0048471
	ENSGALG00000034179	solute carrier family 12 member 4 [Source:HGNC Symbol;Acc:HGNC:10913]	0.0313271	0.961997	0.109811	0.925686	0.0421613	0.999813	GO:0003682,GO:0006261,GO:0007062,GO:0005634,GO:0005654,GO:0005829,GO:0005886,GO:0042555
	ENSGALG00000009286	ATP synthase membrane subunit c locus 3 [Source:NCBI gene;Acc:424142]	0.488868	0.33271	0.581043	0.48109	0.0423627	0.999813	GO:0005829,GO:0004843,GO:0071108,GO:1990380,GO:0016807,GO:0036435,GO:0070530,GO:0071795,GO:0071796,GO:0005654
	ENSGALG00000004889	solute carrier family 2 member 1 [Source:NCBI gene;Acc:396130]	-0.837865	0.0656917	-0.75432	0.310736	0.042617	0.999813	GO:0016020,GO:0016021,GO:0005886,GO:0008324,GO:0006812,GO:0098655,GO:0072509,GO:0070838
	ENSGALG00000006992	matrix metallopeptidase 9 [Source:NCBI gene;Acc:395387]	-0.0502404	0.959095	0.0286439	0.987229	0.0426339	0.999813	GO:0016301,GO:0016310,GO:0004672,GO:0005524,GO:0006468,GO:0005737,GO:0032154,GO:0001725,GO:0030027,GO:0004687,GO:0006939,GO:0014820,GO:0030335,GO:0032060,GO:0051928,GO:0060414,GO:0071476,GO:0072358,GO:0090303,GO:0005886,GO:0015629
	ENSGALG00000008819	leucine rich repeat and sterile alpha motif containing 1 [Source:HGNC Symbol;Acc:HGNC:25135]	0.0790424	0.907879	0.144488	0.916896	0.0443588	0.999813	GO:0005634,GO:0030425,GO:0005886,GO:0031175,GO:0043025,GO:0009898,GO:0030175,GO:0030426,GO:0003727,GO:0000122,GO:0000792,GO:0031519
	ENSGALG00000004531	procollagen-lysine, 2-oxoglutarate 5-dioxygenase 1 [Source:NCBI gene;Acc:419485]	0.00624538	0.995961	0.0928922	0.931843	0.0451899	0.999813	GO:0016787,GO:0046872,GO:0008270,GO:0004843,GO:0008233,GO:0008234,GO:0036459,GO:0006508,GO:0016579,GO:0006511,GO:0004197,GO:0003713,GO:0010485,GO:0019899,GO:0030374,GO:0016574,GO:0016578,GO:0045893,GO:0045931,GO:0000124,GO:0016607,GO:0070461
	ENSGALG00000001446	gelsolin [Source:NCBI gene;Acc:395774]	0.643942	0.167093	0.717296	0.299876	0.0457616	0.999813	GO:0003824,GO:0009058,GO:0006520,GO:0030170,GO:0008483,GO:0016740,GO:0004069,GO:0006107,GO:0006532,GO:0006533,GO:0015908,GO:0019550,GO:0019551,GO:0045471,GO:0005739,GO:0005886,GO:0043209
	ENSGALG00000011238	wntless Wnt ligand secretion mediator [Source:NCBI gene;Acc:424707]	0.280382	0.583684	0.368043	0.642358	0.0462634	0.999813	-
	ENSGALG00000010996	interferon regulatory factor 2 binding protein 2 [Source:HGNC Symbol;Acc:HGNC:21729]	-0.281582	0.716645	-0.179151	0.899025	0.0466302	0.999813	GO:0016020,GO:0016021,GO:0055085,GO:0005794,GO:0006811,GO:0008324,GO:0006812,GO:0098655,GO:0071577,GO:0006829,GO:0005385,GO:0006824,GO:0006882,GO:0010043,GO:0005634,GO:0005730,GO:0016324,GO:0030141
	ENSGALG00000033129	ZFP36 ring finger protein like 2 [Source:HGNC Symbol;Acc:HGNC:1108]	-0.85114	0.127927	-0.75026	0.411692	0.0470664	0.999813	GO:0030425,GO:0005829,GO:0008017,GO:0000226,GO:0045202,GO:0005874,GO:0003779,GO:0043025,GO:0015631,GO:0007409,GO:0016358,GO:0005875,GO:0042995
	ENSGALG00000028803	UDP-GlcNAc:betaGal beta-1,3-N-acetylglucosaminyltransferase 4 [Source:HGNC Symbol;Acc:HGNC:15683]	NA	NA	NA	NA	0.0472561	0.999813	GO:0008380
	ENSGALG00000017205	endonuclease domain containing 1 [Source:HGNC Symbol;Acc:HGNC:29129]	-0.450891	0.356737	-0.371538	0.665145	0.0472601	0.999813	GO:0016020,GO:0016021,GO:0046872,GO:0055085,GO:0005886,GO:0005216,GO:0005244,GO:0006811,GO:0034765,GO:0005249,GO:0005267,GO:0006813,GO:0042391,GO:0071805,GO:0008076,GO:0015269,GO:0045211,GO:0015271,GO:0060072,GO:0005515,GO:0003779,GO:0001666,GO:0006970,GO:0030007,GO:0034465,GO:0043065,GO:0045794,GO:0051592,GO:0060073,GO:0060083,GO:0005901,GO:0016324
	ENSGALG00000030055	RHO family interacting cell polarization regulator 1 [Source:HGNC Symbol;Acc:HGNC:25836]	-0.204076	0.757888	-0.133834	0.914516	0.0477189	0.999813	GO:0055114,GO:0003677,GO:0016491,GO:0008270,GO:0034648,GO:0034649,GO:0042393,GO:0050660,GO:0071949,GO:0006349,GO:0034720,GO:0043046,GO:0044030,GO:0000786,GO:0005634
	ENSGALG00000006096	ribosomal protein S13 [Source:NCBI gene;Acc:414782]	0.137336	0.81509	0.231624	0.803636	0.0484368	0.999813	GO:0016787,GO:0005737,GO:0006508,GO:0008233,GO:0008234,GO:0004197,GO:0009636,GO:0004177,GO:0042802,GO:0042493,GO:0043418
	ENSGALG00000019003	PEAK1 related, kinase-activating pseudokinase 1 [Source:HGNC Symbol;Acc:HGNC:25438]	-0.649602	0.32689	-0.571943	0.597865	0.0485399	0.999813	GO:0035556,GO:0005622,GO:0005085,GO:0005089,GO:0035023,GO:0042995,GO:0030027
	ENSGALG00000001522	PHD finger protein 20 [Source:HGNC Symbol;Acc:HGNC:16098]	-0.475223	0.502658	-0.398095	0.745406	0.0491306	0.999813	GO:0006508,GO:0004252,GO:0008240,GO:0005654,GO:0005829,GO:0016604
	ENSGALG00000011442	transforming growth factor beta receptor 2 [Source:NCBI gene;Acc:396399]	-0.663031	0.242089	-0.591202	0.584587	0.0497979	0.999813	GO:0000245,GO:0000375,GO:0008380,GO:0005634,GO:0005654,GO:0005730,GO:0016604
	ENSGALG00000029341	protein phosphatase 6 regulatory subunit 2 [Source:HGNC Symbol;Acc:HGNC:19253]	-1.20701	0.0213336	-1.12624	0.148822	0.0503848	0.999813	GO:0016020,GO:0016021,GO:0005615,GO:0005509,GO:0003824,GO:0046872,GO:0005886,GO:0009986,GO:0005783,GO:0005794,GO:0090263,GO:0040037,GO:0005539,GO:0008484,GO:0008449,GO:0002063,GO:0003094,GO:0010575,GO:0014846,GO:0030201,GO:0032836,GO:0035860,GO:0048706,GO:0060348,GO:0060384,GO:0004065,GO:0001822,GO:0009611,GO:0030177,GO:0051216,GO:0097421,GO:2000345
	ENSGALG00000006106	TNF receptor superfamily member 6b [Source:HGNC Symbol;Acc:HGNC:11921]	-0.952886	0.0394141	-0.864329	0.149039	0.0507617	0.999813	GO:0016020,GO:0016021,GO:0055085,GO:0046873,GO:0030001,GO:0006811,GO:0006829
	ENSGALG00000009076	NADH:ubiquinone oxidoreductase subunit B5 [Source:NCBI gene;Acc:424978]	0.0377613	0.95969	0.180563	0.903611	0.0509829	0.999813	GO:0016020,GO:0016021,GO:0016491,GO:0055114,GO:0006629,GO:0005783,GO:0005789,GO:0006633,GO:0046513,GO:0006631,GO:0042284,GO:0030148,GO:0005739
	ENSGALG00000013742	ezrin [Source:NCBI gene;Acc:395701]	-0.45616	0.371312	-0.366426	0.665145	0.0512416	0.999813	GO:0016020,GO:0016021,GO:0055114,GO:0016491,GO:0008746,GO:0008750,GO:0050661,GO:0051287,GO:0006740,GO:0072593,GO:1902600,GO:0005739
	ENSGALG00000034973	frizzled class receptor 7 [Source:HGNC Symbol;Acc:HGNC:4045]	-0.00686691	0.998773	0.0710588	0.966489	0.0512624	0.999813	GO:0008270,GO:0061630,GO:0030163,GO:0071596,GO:0070728,GO:0006342,GO:0006511,GO:0007131,GO:0007140,GO:0007141,GO:0007283,GO:0010529,GO:0032007,GO:0033522,GO:0071233,GO:0000151,GO:0000785,GO:0005737,GO:0016567
	ENSGALG00000031637	inducible T cell costimulator ligand [Source:NCBI gene;Acc:395968]	NA	NA	NA	NA	0.051427	0.999813	GO:0055085,GO:0005741,GO:0008320,GO:0030150,GO:0005742,GO:0032991
	ENSGALG00000032730	NOP56 ribonucleoprotein [Source:NCBI gene;Acc:426574]	-1.40188	0.0211263	-1.30006	0.143591	0.0514611	0.999813	GO:0016020,GO:0016021,GO:0019221,GO:0030368,GO:0005102,GO:0032747,GO:0050729,GO:0050832,GO:0071621,GO:0072537,GO:1900017,GO:2000664,GO:2000667,GO:0005886
	ENSGALG00000030907	colony stimulating factor 3 [Source:NCBI gene;Acc:396216]	-1.67743	0.00585211	NA	NA	0.0517313	0.999813	GO:0016020,GO:0005886,GO:0006886,GO:0016192,GO:0015031,GO:0030131,GO:0006897,GO:0005905,GO:0008289,GO:0097718
	ENSGALG00000008903	ITPR interacting domain containing 2 [Source:HGNC Symbol;Acc:HGNC:11319]	0.285788	0.654164	0.3647	0.720563	0.0519242	0.999813	GO:0016579,GO:0036459,GO:0006511,GO:0005829,GO:0004843,GO:0004197,GO:0031647,GO:0031625,GO:0051117,GO:0070536,GO:0071108,GO:1904293,GO:0005783
	ENSGALG00000032335	MARCKS like 1 [Source:NCBI gene;Acc:770764]	0.914685	0.575851	0.982705	0.677459	0.0519266	0.999813	GO:0005634,GO:0005829,GO:0043161,GO:0006511,GO:0031593,GO:0043248,GO:0008540,GO:0005654,GO:0022624
	ENSGALG00000014426	karyopherin subunit alpha 1 [Source:NCBI gene;Acc:418271]	-0.0221422	0.980369	0.0321837	0.989796	0.0525262	0.999813	GO:0016020,GO:0016021,GO:0031410,GO:0005886
	ENSGALG00000043025	EPS8 like 2 [Source:HGNC Symbol;Acc:HGNC:21296]	-0.509984	0.425719	-0.426614	0.731281	0.0527002	0.999813	GO:0005737,GO:0005856,GO:0005813,GO:0060271,GO:0071539,GO:0007098,GO:0005815,GO:0042995,GO:0030030,GO:0034454,GO:0001764,GO:0022027,GO:0031122,GO:0033365,GO:0034453,GO:0035176,GO:0035735,GO:0050768,GO:0090316,GO:0097150,GO:1905515,GO:0000242,GO:0005814,GO:0005829,GO:0031965,GO:0032991,GO:0034451,GO:0035869,GO:0036064,GO:0045177
	ENSGALG00000011330	dynein cytoplasmic 1 heavy chain 1 [Source:HGNC Symbol;Acc:HGNC:2961]	-0.685747	0.313397	-0.599188	0.528944	0.0527431	0.999813	GO:0003824,GO:0005975,GO:0043169,GO:0005978,GO:0003844,GO:0004553
	ENSGALG00000046461	leucine rich repeat containing 15 [Source:HGNC Symbol;Acc:HGNC:20818]	-0.516448	0.265702	-0.409006	0.539899	0.0528015	0.999813	GO:0005768,GO:0005802,GO:0005829,GO:0006895
	ENSGALG00000041700	G protein subunit alpha i3 [Source:NCBI gene;Acc:374097]	0.615547	0.273651	0.718322	0.396528	0.0533881	0.999813	GO:0030433,GO:0030970,GO:0005788,GO:0051082,GO:1904153
	ENSGALG00000007330	catenin delta 1 [Source:HGNC Symbol;Acc:HGNC:2515]	-0.732158	0.131748	-0.643252	0.327411	0.0534081	0.999813	GO:0005777,GO:0007417,GO:0009791,GO:0021540,GO:0031667,GO:0034198,GO:0042149,GO:0043473,GO:0061462,GO:1901668,GO:1904262,GO:0005765,GO:0061700,GO:0140007,GO:1990130
	ENSGALG00000042974		-1.26234	0.0505396	-1.16199	0.255974	0.054591	0.999813	GO:0055114,GO:0046872,GO:0005506,GO:0016491,GO:0016705,GO:0031418,GO:0005794,GO:0005783,GO:0051213,GO:0008285,GO:0019797,GO:0032963,GO:0005604,GO:0019511,GO:0016529
	ENSGALG00000041401	succinate dehydrogenase complex iron sulfur subunit B [Source:NCBI gene;Acc:100859720]	0.38815	0.471749	0.480982	0.624181	0.0555819	0.999813	GO:0016020,GO:0016021,GO:0005783,GO:0020037,GO:0008289,GO:0031090,GO:0043231,GO:0005496,GO:0030868
	ENSGALG00000011621	insulin like growth factor 2 receptor [Source:NCBI gene;Acc:395817]	-0.861698	0.0730737	-0.794969	0.262984	0.0561273	0.999813	GO:0016020,GO:0016021,GO:0008250
	ENSGALG00000014734	zinc finger SWIM-type containing 6 [Source:NCBI gene;Acc:770670]	-0.336244	0.648804	NA	NA	0.0561837	0.999813	GO:0016740,GO:0004842,GO:0016567,GO:0005737,GO:0006515,GO:0006281,GO:0006974,GO:0006511,GO:0042803,GO:0001664,GO:0019899,GO:0019900,GO:0030544,GO:0030911,GO:0031072,GO:0031625,GO:0034450,GO:0046332,GO:0051087,GO:0051787,GO:0051879,GO:0061630,GO:0000209,GO:0030433,GO:0030512,GO:0030579,GO:0030968,GO:0031398,GO:0031647,GO:0031943,GO:0032091,GO:0032436,GO:0043161,GO:0051443,GO:0051865,GO:0070534,GO:…
	ENSGALG00000041873	mitofusin 1 [Source:NCBI gene;Acc:424973]	-0.218728	0.761598	-0.123302	0.929481	0.0569884	0.999813	GO:0005615,GO:0046872,GO:0005576,GO:0031012,GO:0005581,GO:0005201,GO:0030198,GO:0005584,GO:0002020,GO:0030674,GO:0042802,GO:0046332,GO:0048407,GO:0001501,GO:0001568,GO:0007179,GO:0007266,GO:0008217,GO:0030199,GO:0043589,GO:0070208,GO:0071230,GO:0005583,GO:0005783
	ENSGALG00000026978	ribosomal protein L29 [Source:NCBI gene;Acc:770249]	0.642477	0.214206	0.773055	0.375732	0.0570053	0.999813	GO:0016020,GO:0005737,GO:0005739,GO:0000139,GO:0005794,GO:0008289,GO:0005741,GO:0006915,GO:0005504,GO:0042171,GO:0006654,GO:0008654,GO:0010508,GO:0043552,GO:0048102,GO:0051084,GO:1900740,GO:1903778,GO:2000786,GO:0005829,GO:0032991
	ENSGALG00000029360	NODAL modulator 3 [Source:NCBI gene;Acc:416602]	-0.193549	0.765422	-0.127326	0.922627	0.0572109	0.999813	GO:0016740,GO:0003824,GO:0005829,GO:0009058,GO:0006520,GO:0030170,GO:0008483,GO:0004069,GO:0004609,GO:0006107,GO:0006114,GO:0006532,GO:0006533,GO:0007219,GO:0019550,GO:0019551,GO:0032869,GO:0051384,GO:0055089,GO:0005654,GO:0005737
	ENSGALG00000009795	MON2 homolog, regulator of endosome-to-Golgi trafficking [Source:NCBI gene;Acc:417818]	-1.44363	0.0150455	-1.3276	0.0910613	0.0572869	0.999813	GO:0005783,GO:0032471,GO:0055088
	ENSGALG00000001472	junctional adhesion molecule 3 [Source:HGNC Symbol;Acc:HGNC:15532]	-0.0763969	0.913553	0.00756778	0.993531	0.0574331	0.999813	GO:0005044,GO:0006898,GO:0016020,GO:0003824
	ENSGALG00000042838	TNF receptor associated factor 2 [Source:HGNC Symbol;Acc:HGNC:12032]	-0.751806	0.20349	-0.667614	0.451023	0.0575313	0.999813	-
	ENSGALG00000007395	ATP binding cassette subfamily C member 2 [Source:NCBI gene;Acc:423828]	-0.47637	0.370007	-0.383106	0.616479	0.0575637	0.999813	GO:0005737,GO:0005102,GO:0030425,GO:0031410,GO:0005739,GO:0008333,GO:0022008,GO:1904115,GO:0017022,GO:0008104,GO:0008089,GO:0050811,GO:0006605,GO:0047496,GO:0048311,GO:0098957,GO:0005769,GO:0032839
	ENSGALG00000041993	UDP-glucose 6-dehydrogenase [Source:NCBI gene;Acc:422792]	-0.195286	0.764387	-0.107082	0.929524	0.057621	0.999813	GO:0005634,GO:0003677,GO:0046872,GO:0006355,GO:0003700,GO:0043565,GO:0045944,GO:0009755,GO:0038023,GO:0008270,GO:0008134,GO:0000981,GO:0030154,GO:0030374,GO:0000122,GO:0090575,GO:0000977,GO:0003707,GO:0030522,GO:0043401,GO:0004879,GO:0000976,GO:0007275,GO:0033993,GO:0009887,GO:0004887,GO:0005515,GO:1990837,GO:0070324,GO:0030878,GO:0060509,GO:0006351,GO:0019899,GO:0031490,GO:0006357,GO:0007605,GO:…
	ENSGALG00000034253	zinc finger protein 644 [Source:HGNC Symbol;Acc:HGNC:29222]	-0.338562	0.648804	-0.223742	0.868133	0.0576367	0.999813	GO:0016020,GO:0016021,GO:0004725,GO:0016787,GO:0016791,GO:0006470,GO:0016311,GO:0035335,GO:0004721,GO:0005001,GO:0042802,GO:0045296,GO:0001937,GO:0007156,GO:0007165,GO:0010596,GO:0010842,GO:0016525,GO:0031175,GO:0031290,GO:0042493,GO:0097755,GO:0005737,GO:0005886,GO:0005911,GO:0005913,GO:0030027,GO:0048471
	ENSGALG00000032456	cytochrome c oxidase subunit II [Source:NCBI gene;Acc:807635]	0.924145	0.043217	1.08671	0.163493	0.0577453	0.999813	-
	ENSGALG00000007114	apolipoprotein A1 [Source:NCBI gene;Acc:396536]	-0.668614	0.337504	-0.581051	0.565675	0.0597765	0.999813	GO:0005615,GO:0005623,GO:0005576,GO:0006952,GO:0050829,GO:0042742,GO:0050830,GO:0050832
	ENSGALG00000045085	Gallus gallus interferon induced protein with tetratricopeptide repeats 5 (IFIT5), mRNA. [Source:RefSeq mRNA;Acc:NM_001320422]	1.14083	0.0176784	1.24341	0.0238225	0.0600983	0.999813	GO:0000166,GO:0005737,GO:0030036,GO:0005886,GO:0016477,GO:0005622,GO:0005525,GO:0003924,GO:0030838,GO:0007264,GO:0007266,GO:0007015,GO:0019901,GO:0000902,GO:0031532,GO:0043652
	ENSGALG00000003539	KIAA1522 [Source:HGNC Symbol;Acc:HGNC:29301]	0.920931	0.108075	1.01961	0.188074	0.0604626	0.999813	GO:0016020,GO:0016021,GO:0005886,GO:0005737,GO:0005856,GO:0005783,GO:0005789,GO:0002037,GO:0008631,GO:0010917,GO:0015813,GO:0032874,GO:0043065,GO:0043280
	ENSGALG00000037629	tetratricopeptide repeat and ankyrin repeat containing 1 [Source:HGNC Symbol;Acc:HGNC:29011]	-0.375546	0.536039	-0.279859	0.75888	0.0617747	0.999813	GO:0008092,GO:0005856,GO:0005089,GO:0035023
	ENSGALG00000012408	proteasome 26S subunit, ATPase 6 [Source:NCBI gene;Acc:423586]	-0.451622	0.356251	-0.370389	0.678666	0.0619255	0.999813	GO:0016787,GO:0005634,GO:0046872,GO:0004407,GO:0016575,GO:0032041,GO:0006325,GO:0070932,GO:0000118,GO:0003682,GO:0003714,GO:0005080,GO:0019901,GO:0033613,GO:0070491,GO:0071889,GO:0000122,GO:0001570,GO:0007043,GO:0032703,GO:0045668,GO:0045892,GO:0090050,GO:1901223,GO:0005737,GO:0005829
	ENSGALG00000034868	keratin 7 [Source:NCBI gene;Acc:395772]	0.405104	0.420919	0.497796	0.437437	0.062528	0.999813	GO:0003676,GO:0003723,GO:0033592,GO:0042803,GO:0046982,GO:0007517,GO:2000637,GO:0005634,GO:0005829,GO:0005844,GO:0030424,GO:0030425,GO:0035770,GO:0043034,GO:0043197,GO:0048471,GO:0005737,GO:0003729,GO:0014069,GO:0043025,GO:0017148,GO:0003730,GO:0043488,GO:0045182,GO:0045727,GO:0036464
	ENSGALG00000007247	paxillin [Source:NCBI gene;Acc:395832]	-0.55202	0.227442	-0.452521	0.517535	0.062784	0.999813	GO:0000166,GO:0005525,GO:0003924,GO:0060271,GO:0032947,GO:0000281,GO:0000921,GO:0005940,GO:0015630,GO:0031105,GO:0032160,GO:0051291,GO:1902857,GO:0001725,GO:0005874,GO:0005930,GO:0015629,GO:0048471,GO:0097730
	ENSGALG00000028567	myosin, light chain 9, regulatory [Source:NCBI gene;Acc:396215]	0.602983	0.213932	0.743096	0.239717	0.063966	0.999813	GO:0005622,GO:0051082,GO:0006606,GO:0042273
	ENSGALG00000006872	phosphatidylserine decarboxylase [Source:HGNC Symbol;Acc:HGNC:8999]	-1.14186	0.0300091	-1.0408	0.22227	0.0640008	0.999813	GO:0005615,GO:0031012,GO:0003429,GO:0042802,GO:0030198,GO:0048266,GO:0005576,GO:0005604,GO:0005614
	ENSGALG00000007145	integrin subunit beta 1 [Source:NCBI gene;Acc:374058]	0.570084	0.198356	0.661794	0.24946	0.0652809	0.999813	GO:0005634,GO:0046872,GO:0003779,GO:0071949,GO:0030042,GO:0010735,GO:0016491,GO:0016709,GO:0043914,GO:0007010,GO:0019417,GO:0055114
	ENSGALG00000034050	metadherin [Source:HGNC Symbol;Acc:HGNC:29608]	0.122264	0.856197	0.215681	0.855614	0.0655927	0.999813	GO:0016020,GO:0016021,GO:0005615,GO:0010469,GO:0005125,GO:0008083,GO:0045651
	ENSGALG00000003566	SMAD specific E3 ubiquitin protein ligase 2 [Source:HGNC Symbol;Acc:HGNC:16809]	-0.184447	0.75518	-0.0880304	0.934041	0.0657741	0.999813	GO:0005634,GO:0005737,GO:0003676,GO:0003723,GO:0006397,GO:0003729,GO:0000381,GO:0007399,GO:0008380,GO:0043484,GO:0003714,GO:0008134,GO:0010724,GO:0021942,GO:0030520,GO:0045892,GO:0048813,GO:0050885,GO:0005654,GO:0005829
	ENSGALG00000029530	signal transducer and activator of transcription 6 [Source:HGNC Symbol;Acc:HGNC:11368]	1.04303	0.0842691	1.14793	0.156187	0.0665438	0.999813	GO:0016020,GO:0016021,GO:0015721,GO:0008508
	ENSGALG00000038059	nuclear receptor subfamily 1 group H member 3 [Source:NCBI gene;Acc:395221]	-0.0194155	0.991358	0.0773085	0.958389	0.0666466	0.999813	GO:0000166,GO:0005524,GO:0003774,GO:0003779,GO:0016459,GO:0051015,GO:0000146,GO:0016887,GO:0030898,GO:0035613,GO:0043531,GO:0048027,GO:0000281,GO:0001701,GO:0001764,GO:0001778,GO:0003279,GO:0006887,GO:0006930,GO:0007097,GO:0007409,GO:0007411,GO:0007420,GO:0007507,GO:0007512,GO:0008283,GO:0008360,GO:0021592,GO:0021670,GO:0021678,GO:0021680,GO:0030036,GO:0030048,GO:0030239,GO:0031032,GO:0031175,GO:…
	ENSGALG00000036073		-0.538448	0.371823	-0.443292	0.738899	0.0680156	0.999813	GO:0005634,GO:0005737,GO:0043065,GO:0016477,GO:0016055,GO:0008017,GO:0008285,GO:0008013,GO:0045732,GO:0006974,GO:0007389,GO:0090090,GO:0007050,GO:0000281,GO:0045295,GO:0001708,GO:0007026,GO:0030178,GO:0045595,GO:0030877
	ENSGALG00000025764	FK506 binding protein 10 [Source:HGNC Symbol;Acc:HGNC:18169]	0.693137	0.271046	0.851569	0.406578	0.0682889	0.999813	GO:0005737,GO:0006469
	ENSGALG00000011174	proteasome subunit beta 1 [Source:NCBI gene;Acc:421551]	-0.691931	0.181335	-0.585002	0.458119	0.0686034	0.999813	GO:0005634,GO:0003677,GO:0003714,GO:0000122,GO:0000118,GO:0016922,GO:0001102,GO:0035257,GO:0042826,GO:0046966,GO:0045892,GO:0046329,GO:0051225,GO:0060766,GO:0072362,GO:0072368,GO:1903799,GO:0000790,GO:0005654,GO:0005829,GO:0016580,GO:0017053,GO:0072686
	ENSGALG00000036294	cyclase associated actin cytoskeleton regulatory protein 1 [Source:HGNC Symbol;Acc:HGNC:20040]	0.174353	0.74701	0.278813	0.731281	0.0689032	0.999813	GO:0055114,GO:0016491,GO:0098869,GO:0004601,GO:0004602,GO:0006979,GO:0008430,GO:0042744,GO:0051289,GO:0005615
	ENSGALG00000011724	WD repeat domain 91 [Source:NCBI gene;Acc:417939]	-0.395644	0.619164	NA	NA	0.0693187	0.999813	GO:0043130,GO:0000407,GO:0005776,GO:0016236
	ENSGALG00000012898	RAB11 binding and LisH domain, coiled-coil and HEAT repeat containing [Source:HGNC Symbol;Acc:HGNC:29289]	-0.926576	0.109026	-0.849584	0.353549	0.0699071	0.999813	GO:0005869,GO:0047485,GO:0007097,GO:0005813
	ENSGALG00000028565	Gallus gallus protocadherin gamma subfamily A, 2 (PCDHGA2), mRNA. [Source:RefSeq mRNA;Acc:NM_001245037]	0.290841	0.680378	0.408277	0.738899	0.0708833	0.999813	GO:0006487,GO:0006002,GO:0004360,GO:0097367,GO:1901135,GO:1901137,GO:0006047,GO:0032922
	ENSGALG00000004769	prosaposin [Source:NCBI gene;Acc:395602]	-0.550486	0.225656	-0.438862	0.499571	0.0719493	0.999813	GO:0016020,GO:0016021,GO:0007165,GO:0005042,GO:0038007,GO:0007411,GO:0007420,GO:0030334,GO:0033564,GO:0043065,GO:0005886
	ENSGALG00000006715	out at first homolog [Source:NCBI gene;Acc:395161]	0.209213	0.771606	0.306547	0.77414	0.0722755	0.999813	GO:0016020,GO:0016021,GO:0005764,GO:0005765,GO:0005829,GO:0019899,GO:0019904,GO:0008626,GO:0043323,GO:0045954,GO:0050821,GO:0072594,GO:0090160,GO:1902513,GO:0005737,GO:0005768,GO:0005770,GO:0005771,GO:0005886,GO:0008021,GO:0009897,GO:0009986,GO:0031982,GO:0042383,GO:0042470,GO:0044194,GO:0044754,GO:0045335,GO:0048471,GO:0061474
TNFAIP3	ENSGALG00000013861	TNF alpha induced protein 3 [Source:HGNC Symbol;Acc:HGNC:11896]	-2.43776	1.76273e-07	-2.32921	3.79203e-05	0.0728701	0.999813	GO:0004672,GO:0005524,GO:0006468,GO:0005737,GO:0043410,GO:1902103
	ENSGALG00000006068	trinucleotide repeat containing 6A [Source:HGNC Symbol;Acc:HGNC:11969]	-1.23014	0.0449425	-1.11506	0.156616	0.0732101	0.999813	-
	ENSGALG00000014261	ubiquitin C-terminal hydrolase L1 [Source:NCBI gene;Acc:770302]	-0.202305	0.719759	-0.0827029	0.937258	0.0735139	0.999813	GO:0016020,GO:0016021,GO:0005246,GO:0032237,GO:0051924,GO:0030176,GO:0005886,GO:0005783,GO:0005509,GO:0006874,GO:0042802,GO:0002115,GO:0006812,GO:0014902,GO:0032991
	ENSGALG00000014267	RNA binding motif protein 47 [Source:HGNC Symbol;Acc:HGNC:30358]	-0.999257	0.0861755	-0.914962	0.375732	0.0738964	0.999813	GO:0016020,GO:0016021,GO:0055085,GO:0005887,GO:0005385,GO:0046873,GO:0006882,GO:0030001,GO:0071578,GO:0071577,GO:0005783,GO:0005886,GO:0031258
	ENSGALG00000026159	PDZ and LIM domain 7 [Source:NCBI gene;Acc:416362]	0.511089	0.280357	0.626141	0.372557	0.0750274	0.999813	GO:0008190,GO:0019904,GO:0005634,GO:0005783,GO:0005801,GO:0005829,GO:0048471
	ENSGALG00000046187	poly(ADP-ribose) polymerase family member 12 [Source:HGNC Symbol;Acc:HGNC:21919]	-0.531665	0.321183	-0.41994	0.587228	0.0750815	0.999813	GO:0005829,GO:0016567,GO:0008270,GO:0005654,GO:0006511,GO:0005813,GO:0004842
k123	ENSGALG00000041978	K123 protein [Source:NCBI gene;Acc:395873]	-1.91978	0.006538	-1.81853	0.0518671	0.0752941	0.999813	GO:0003676,GO:0000122,GO:0000980,GO:0001206,GO:0005634,GO:0005654,GO:0005739,GO:0016604
	ENSGALG00000041687	sterol regulatory element binding transcription factor 2 [Source:HGNC Symbol;Acc:HGNC:11290]	0.328524	0.5128	0.440506	0.52942	0.0754117	0.999813	GO:0007605,GO:0019902
	ENSGALG00000040484	SEC31 homolog A, COPII coat complex component [Source:NCBI gene;Acc:422597]	0.0907622	0.884169	0.221474	0.804436	0.0760168	0.999813	GO:0005524,GO:0005634,GO:0046872,GO:0008134,GO:0016581,GO:0032991,GO:0032993
	ENSGALG00000004221	interleukin 22 receptor subunit alpha 1 [Source:HGNC Symbol;Acc:HGNC:13700]	-1.18676	0.0185909	-1.06719	0.122683	0.0760754	0.999813	GO:0000166,GO:0005524,GO:0042981,GO:0042802,GO:0042803,GO:0050700,GO:0002606,GO:0006919,GO:0016045,GO:0032755,GO:0032760,GO:0032874,GO:0035556,GO:0042228,GO:0042742,GO:0043123,GO:0043280,GO:0046330,GO:0050830,GO:0051092,GO:0070374,GO:0071225,GO:1901224,GO:1904417,GO:0005737,GO:0016323
	ENSGALG00000029831	intermediate filament family orphan 2 [Source:NCBI gene;Acc:419468]	-0.848153	0.112144	-0.742785	0.326574	0.0764256	0.999813	GO:0006355,GO:0003700,GO:0035497,GO:0030968,GO:0045944,GO:0000977,GO:0000978,GO:0000982,GO:0001077,GO:0006990,GO:0090026,GO:1902236,GO:0005634,GO:0005783,GO:0005829
	ENSGALG00000016886	FERM, ARH/RhoGEF and pleckstrin domain protein 1 [Source:NCBI gene;Acc:418781]	-0.478655	0.387916	-0.361945	0.718803	0.0768731	0.999813	GO:0016020,GO:0016021,GO:0005737,GO:0015698,GO:0098656,GO:0005225,GO:0006884,GO:0034702,GO:0015734,GO:0015810,GO:0071470,GO:0005886,GO:0005887
	ENSGALG00000005694	glycyl-tRNA synthetase [Source:NCBI gene;Acc:428403]	0.142991	0.809373	0.254538	0.799848	0.0773374	0.999813	GO:0005634,GO:0003677,GO:0043565,GO:1903508,GO:0001094,GO:0003713,GO:0043388,GO:0005730,GO:0005737,GO:0005829
	ENSGALG00000002943	pre-mRNA processing factor 8 [Source:HGNC Symbol;Acc:HGNC:17340]	-0.775213	0.153036	-0.648741	0.411692	0.0780521	0.999813	GO:0005615,GO:0005576,GO:0031012,GO:0005581,GO:0030198,GO:0005201,GO:0010811,GO:0035987,GO:0048593,GO:0050673
	ENSGALG00000007651	signal transducer and activator of transcription 1 [Source:NCBI gene;Acc:424044]	-0.387614	0.470267	-0.257094	0.745406	0.0783093	0.999813	GO:0035556,GO:0007165,GO:0043547,GO:0005085,GO:0005089,GO:0035023,GO:0005096,GO:0005737,GO:0016020
	ENSGALG00000001644	SIN3 transcription regulator family member A [Source:NCBI gene;Acc:415307]	-0.018524	0.984748	0.0994689	0.935487	0.0790001	0.999813	GO:0005634,GO:0005737,GO:0000278,GO:0051726,GO:0008284,GO:0016538,GO:0000307,GO:0019901,GO:0000079,GO:0007088,GO:0045787
	ENSGALG00000005408	beta-carotene oxygenase 1 [Source:NCBI gene;Acc:395346]	-0.81456	0.164721	NA	NA	0.0795693	0.999813	GO:0046872,GO:0006886,GO:0019904,GO:0044389,GO:0006622,GO:0010324,GO:0010628,GO:0010642,GO:0016525,GO:0030948,GO:0043405,GO:0046426,GO:0072657,GO:1903543,GO:0005764,GO:0005768,GO:0005769,GO:0005829,GO:0033565,GO:0043231
	ENSGALG00000032092	protein phosphatase 4 regulatory subunit 1 [Source:HGNC Symbol;Acc:HGNC:9320]	-0.601859	0.285779	-0.49467	0.55633	0.079754	0.999813	GO:0016020,GO:0016021,GO:0030316,GO:0005829
	ENSGALG00000008009	B cell receptor associated protein 29 [Source:NCBI gene;Acc:417702]	-0.441561	0.3856	-0.324616	0.734477	0.0806824	0.999813	GO:0016787,GO:0003824,GO:0046872,GO:0005764,GO:0005539,GO:0008484,GO:0008449,GO:0030203,GO:0042340
	ENSGALG00000029856	translocase of outer mitochondrial membrane 7 [Source:NCBI gene;Acc:420610]	0.660929	0.173763	0.809716	0.328838	0.0808513	0.999813	GO:0005634,GO:0006357,GO:0016592,GO:0003712,GO:0003713,GO:0008013,GO:0000980,GO:0003682,GO:0008022,GO:0008134,GO:0019904,GO:0038023,GO:0046966,GO:0001756,GO:0001843,GO:0006367,GO:0007492,GO:0007507,GO:0014003,GO:0014044,GO:0019827,GO:0021510,GO:0021915,GO:0030178,GO:0030518,GO:0030521,GO:0036342,GO:0045893,GO:0045944,GO:0048568,GO:0048702,GO:0060070,GO:0060071,GO:0090245,GO:1990403
	ENSGALG00000001250	amyloid beta precursor like protein 2 [Source:NCBI gene;Acc:419727]	0.893585	0.0536294	0.991871	0.0903691	0.0810038	0.999813	GO:0019867,GO:0033108,GO:0042407,GO:0045040,GO:0001401,GO:0005739,GO:0005741,GO:0016021
	ENSGALG00000042839	family with sequence similarity 214 member A [Source:NCBI gene;Acc:415416]	0.138963	0.857398	0.243268	0.840168	0.0810313	0.999813	GO:0046872,GO:0080009,GO:2000036,GO:0005654,GO:0016607,GO:0036396
	ENSGALG00000037301	activin A receptor type 1 [Source:NCBI gene;Acc:395246]	-0.00528449	0.99847	0.0982432	0.929524	0.0826917	0.999813	GO:0003677,GO:0005634,GO:0046982,GO:0000790,GO:0000786,GO:0005694,GO:0006325
	ENSGALG00000008108	proteasome 26S subunit, ATPase 3 [Source:NCBI gene;Acc:423182]	-0.749873	0.106977	-0.63127	0.393794	0.0836696	0.999813	GO:0016740,GO:0003677,GO:0005634,GO:0008270,GO:0016779,GO:0006351,GO:0003899,GO:0001054,GO:0003682,GO:0006360,GO:1904750,GO:0005736
	ENSGALG00000001258	nuclear mitotic apparatus protein 1 [Source:NCBI gene;Acc:768717]	-0.0745109	0.921364	0.0216115	0.988113	0.0842282	0.999813	GO:0005737,GO:0043005,GO:0045202,GO:0007411,GO:0000902,GO:0030031,GO:0000340,GO:0031209,GO:0030032,GO:0044877,GO:0048365,GO:0006417,GO:0016601,GO:0031175,GO:0048675,GO:0050890,GO:0051388,GO:0097484,GO:0099563,GO:2000601,GO:0005845,GO:0030027,GO:0048471
	ENSGALG00000004570	nuclear receptor coactivator 3 [Source:HGNC Symbol;Acc:HGNC:7670]	-0.845209	0.199206	-0.716251	0.483238	0.0851773	0.999813	GO:0005622,GO:0023014,GO:0004674,GO:0019900,GO:0030295,GO:0043539,GO:0010800,GO:0018105,GO:0032147,GO:0035556,GO:0071902
	ENSGALG00000014510	F-box and leucine rich repeat protein 5 [Source:HGNC Symbol;Acc:HGNC:13602]	0.382127	0.561137	0.448811	0.689578	0.0859774	0.999813	GO:0016020,GO:0016021,GO:0005509,GO:0005623,GO:0046872,GO:0005737,GO:0007155,GO:0005886,GO:0009986,GO:0007156,GO:0043005,GO:0009966,GO:0005829,GO:0045202,GO:0014069,GO:0042803,GO:0007416,GO:0008092,GO:0045296,GO:0007043,GO:0016339,GO:0034332,GO:0044331,GO:0098609,GO:0005913,GO:0016342,GO:0060173,GO:0051966,GO:0005515,GO:0050770,GO:0050840,GO:0045177,GO:0030027,GO:0014704,GO:0098743,GO:0030336,GO:…
	ENSGALG00000009483	microtubule affinity regulating kinase 1 [Source:HGNC Symbol;Acc:HGNC:6896]	-0.750355	0.197021	-0.626926	0.508821	0.0864867	0.999813	GO:0016740,GO:0016757,GO:0035269
	ENSGALG00000003439	pleckstrin homology and RUN domain containing M2 [Source:HGNC Symbol;Acc:HGNC:29131]	-0.361561	0.59812	-0.228562	0.846073	0.0876387	0.999813	GO:0016787,GO:0005737,GO:0005829,GO:0033173,GO:0004721,GO:0005516,GO:0033192,GO:0097720,GO:0005955,GO:0008144,GO:0016018,GO:0019899,GO:0046983,GO:0000082,GO:0006470,GO:0006606,GO:0006816,GO:0010613,GO:0010628,GO:0010629,GO:0014883,GO:0014898,GO:0016311,GO:0019722,GO:0030335,GO:0033555,GO:0035562,GO:0035690,GO:0045785,GO:0045807,GO:0045944,GO:0048741,GO:0050774,GO:0050804,GO:0051091,GO:0051592,GO:…
	ENSGALG00000003702	clathrin interactor 1 [Source:NCBI gene;Acc:416240]	-0.336973	0.544644	-0.208292	0.84697	0.0882057	0.999813	GO:0016740,GO:0003677,GO:0005634,GO:0008168,GO:0032259,GO:0008270,GO:0005694,GO:0018024,GO:0034968,GO:0003682,GO:1990841,GO:0007265,GO:0090309,GO:0005654,GO:0005829,GO:0005886,GO:0043231
	ENSGALG00000008862	DnaJ heat shock protein family (Hsp40) member C10 [Source:HGNC Symbol;Acc:HGNC:24637]	-0.0358753	0.962096	0.123172	0.929481	0.0886405	0.999813	GO:0016020,GO:0016021,GO:0007275,GO:0004888,GO:0007166,GO:0016055,GO:0042813,GO:0005109,GO:0005546,GO:0017147,GO:0030165,GO:0006355,GO:0010812,GO:0014834,GO:0019827,GO:0033077,GO:0034446,GO:0035567,GO:0038031,GO:0042327,GO:0042666,GO:0045893,GO:0048103,GO:0060054,GO:0060070,GO:0060231,GO:0060828,GO:2000726,GO:0005886,GO:0055038
	ENSGALG00000008939	far upstream element binding protein 1 [Source:NCBI gene;Acc:424551]	0.183278	0.776386	0.281172	0.792056	0.0887993	0.999813	GO:0016020,GO:0005739,GO:0005743,GO:0071897,GO:0005515,GO:0000981,GO:0001850,GO:0001851,GO:0008022,GO:0019899,GO:0031871,GO:0042826,GO:0044212,GO:0000122,GO:0006355,GO:0007005,GO:0008285,GO:0010628,GO:0010942,GO:0010944,GO:0016575,GO:0030308,GO:0042177,GO:0045745,GO:0045892,GO:0045893,GO:0045917,GO:0050821,GO:0050847,GO:0060766,GO:0070373,GO:0070374,GO:0071354,GO:2000323,GO:0005634,GO:0005654,GO:…
	ENSGALG00000002364	SEC16 homolog A, endoplasmic reticulum export factor [Source:NCBI gene;Acc:417136]	-1.03144	0.0833492	-0.90071	0.284947	0.0897083	0.999813	GO:0008022,GO:0007155,GO:0005737,GO:0005923,GO:0016324,GO:0016327,GO:0031410,GO:0043220
	ENSGALG00000015617	ribosomal protein S23 [Source:NCBI gene;Acc:427323]	0.682158	0.194762	0.805513	0.249352	0.0901375	0.999813	GO:0016740,GO:0005634,GO:0005737,GO:0016757,GO:0016055,GO:0003950,GO:0006471,GO:0008270,GO:0042393,GO:0000209,GO:0018105,GO:0018107,GO:0032212,GO:0045944,GO:0051225,GO:0051973,GO:0070198,GO:0070212,GO:0070213,GO:0090263,GO:1904355,GO:1904357,GO:1904743,GO:1904908,GO:0000781,GO:0000784,GO:0005654,GO:0005794,GO:0005829,GO:0016604,GO:0031965,GO:0097431
	ENSGALG00000017283	cyclin D2 [Source:NCBI gene;Acc:374047]	-0.843003	0.121408	-0.721399	0.45306	0.0902839	0.999813	GO:0000166,GO:0005524,GO:0016301,GO:0016740,GO:0016310,GO:0004672,GO:0006468,GO:0004713,GO:0005623,GO:0005102,GO:0007169,GO:0050852,GO:0030154,GO:0004715,GO:0031234,GO:0038083,GO:0045121,GO:0001664,GO:0015631,GO:0019899,GO:0042802,GO:0043014,GO:0044325,GO:0046875,GO:0048156,GO:0070851,GO:0097718,GO:0001764,GO:0003015,GO:0007166,GO:0008360,GO:0010629,GO:0010976,GO:0018108,GO:0030900,GO:0031397,GO:…
	ENSGALG00000040109	La ribonucleoprotein domain family member 1 [Source:HGNC Symbol;Acc:HGNC:29531]	-0.33967	0.54538	-0.217666	0.832283	0.0903621	0.999813	GO:0043086,GO:0004857,GO:0042393,GO:0042826,GO:0000122,GO:0001701,GO:0006006,GO:0008361,GO:0032869,GO:0035264,GO:0045717,GO:0055082,GO:0005634,GO:0005829
	ENSGALG00000006378	lipase A, lysosomal acid type [Source:HGNC Symbol;Acc:HGNC:6617]	-0.0876615	0.913725	0.0449106	0.973887	0.0908831	0.999813	GO:0016787,GO:0003824,GO:0016042,GO:0035091,GO:0005794,GO:0032534,GO:0048870,GO:0004630,GO:0070290,GO:0006654,GO:0048017
	ENSGALG00000003907	NEDD4 binding protein 1 [Source:NCBI gene;Acc:415739]	-0.353323	0.57563	-0.232368	0.854191	0.0930885	0.999813	GO:0005643,GO:0016020,GO:0016021,GO:0006913,GO:0017056,GO:0006999,GO:0044611
DLL1	ENSGALG00000011182	delta like canonical Notch ligand 1 [Source:NCBI gene;Acc:395820]	-1.99047	0.000488677	-1.85344	0.0205738	0.0931329	0.999813	GO:0016020,GO:0016021,GO:0009897,GO:0043235,GO:0004896,GO:0019221,GO:0019955,GO:0019976
PKD1	ENSGALG00000005714	polycystin 1, transient receptor potential channel interacting [Source:HGNC Symbol;Acc:HGNC:9008]	-1.6559	0.0155667	-1.52686	0.0290199	0.0935879	0.999813	GO:0005509,GO:0005622,GO:0006886,GO:0005096,GO:0017137,GO:0090630
	ENSGALG00000004169	fibronectin type III domain containing 3A-like [Source:NCBI gene;Acc:422151]	-0.504097	0.305152	-0.36306	0.676879	0.093968	0.999813	GO:0016740,GO:0004842,GO:0016567,GO:0046872,GO:0005737,GO:0061630,GO:0000209,GO:0006511,GO:0031624,GO:0032436,GO:0000151
	ENSGALG00000003357	FK506 binding protein 8 [Source:NCBI gene;Acc:420123]	0.774104	0.11664	0.899201	0.261526	0.0943157	0.999813	GO:0005509,GO:0016853,GO:0003755,GO:0005528,GO:0000413,GO:0018208,GO:0006457
	ENSGALG00000041192	interferon induced with helicase C domain 1 [Source:NCBI gene;Acc:424185]	-0.857592	0.0876267	-0.732752	0.22227	0.0943575	0.999813	GO:0003677,GO:0005634,GO:0006351,GO:0006355,GO:0003700,GO:0044212,GO:0000978,GO:0000982,GO:0002819,GO:0016064,GO:0032481,GO:0032607,GO:0032608,GO:0032727,GO:0032728,GO:0034124,GO:0034127,GO:0045351,GO:0045893,GO:0045944,GO:0051607,GO:0060340,GO:0005654,GO:0005737,GO:0005829
	ENSGALG00000004049	integrin alpha FG-GAP repeat containing 1 [Source:NCBI gene;Acc:415742]	0.0886451	0.897495	0.21073	0.853106	0.0946337	0.999813	GO:0004672,GO:0005524,GO:0006468,GO:0005634,GO:0045944,GO:0008134,GO:0000790,GO:0044212,GO:0005694,GO:0000307,GO:0004693,GO:0008353,GO:0030332,GO:0006368,GO:0032968,GO:0070816,GO:0008024,GO:0019901,GO:0000380,GO:0030097,GO:2000737,GO:0002945,GO:0005794,GO:0005829,GO:0016607,GO:0019908,GO:0000166,GO:0004674
	ENSGALG00000003412	ral guanine nucleotide dissociation stimulator [Source:NCBI gene;Acc:427758]	-0.415618	0.516219	-0.27216	0.79222	0.0947854	0.999813	GO:0016787,GO:0005634,GO:0046872,GO:0005737,GO:0008270,GO:0006508,GO:0008233,GO:0008237,GO:0044255,GO:0004301,GO:0004463,GO:0019370,GO:0004177,GO:0070006,GO:0043171,GO:0044267,GO:0005654,GO:0005829
	ENSGALG00000010541	baculoviral IAP repeat containing 6 [Source:HGNC Symbol;Acc:HGNC:13516]	-1.17013	0.0607635	-1.04279	0.222057	0.094998	0.999813	GO:0000166,GO:0005524,GO:0016787,GO:0003676,GO:0003723,GO:0004386,GO:0034459,GO:0003725,GO:0005689,GO:0016607,GO:0071008
	ENSGALG00000037780	prostate transmembrane protein, androgen induced 1 [Source:NCBI gene;Acc:428166]	-0.213558	0.718393	-0.0868019	0.931687	0.0951611	0.999813	GO:0005615,GO:0031012,GO:0005198,GO:0005604,GO:0030198,GO:0005201,GO:0001525,GO:0001886,GO:0008284,GO:0030335,GO:2000353
	ENSGALG00000002514	splicing factor proline and glutamine rich [Source:HGNC Symbol;Acc:HGNC:10774]	0.749815	0.110266	0.856902	0.284947	0.0955673	0.999813	GO:0000166,GO:0016020,GO:0030424,GO:0005886,GO:0005768,GO:0055037,GO:0005525,GO:0016192,GO:0003924,GO:0006886,GO:0032482,GO:0006887,GO:0015031,GO:0098887,GO:0098837,GO:0031410,GO:0007049,GO:0030133,GO:0032402,GO:0032154,GO:0055038,GO:0008017,GO:0031489,GO:0007080,GO:0010634,GO:0010796,GO:0010971,GO:0030953,GO:0031175,GO:0032465,GO:0036258,GO:0045773,GO:0051650,GO:0060627,GO:0072594,GO:0072659,GO:…
	ENSGALG00000004881	golgin A2 [Source:NCBI gene;Acc:427766]	0.541744	0.336596	0.661637	0.46961	0.0958327	0.999813	GO:0000166,GO:0005524,GO:0016301,GO:0016307,GO:0016740,GO:0016310,GO:0046488,GO:0046854,GO:0042802,GO:0010506,GO:2000786,GO:0005776
TMEM173	ENSGALG00000041129	transmembrane protein 173 [Source:NCBI gene;Acc:768990]	-2.58346	7.24194e-05	NA	NA	0.0958835	0.999813	GO:0005634,GO:0003677,GO:0001103,GO:0003714,GO:0042826,GO:0000122,GO:0005654,GO:0003682,GO:0003713,GO:0016575,GO:0016581,GO:0000976,GO:0001085,GO:0003712,GO:0004407,GO:0044212,GO:0006306,GO:0045892,GO:0045944,GO:0000118,GO:0005667
	ENSGALG00000003282	signal transducer and activator of transcription 5B [Source:NCBI gene;Acc:395556]	0.520085	0.470344	0.633186	0.530242	0.096325	0.999813	GO:0000166,GO:0007165,GO:0007186,GO:0001664,GO:0005525,GO:0003924,GO:0019001,GO:0031683,GO:0007188,GO:0005834,GO:0007214,GO:0001973,GO:0007193,GO:0007213,GO:0008283,GO:0008284,GO:0051301,GO:0005654,GO:0005737,GO:0005813,GO:0005829,GO:0005886,GO:0030425,GO:0030496,GO:0044297
	ENSGALG00000035057	solute carrier family 35 member B1 [Source:NCBI gene;Acc:395185]	0.927715	0.0885925	1.01879	0.241447	0.0965566	0.999813	GO:0017056,GO:0006406,GO:0000776,GO:0005643,GO:0031080
	ENSGALG00000034007	integrin subunit alpha 6 [Source:NCBI gene;Acc:396226]	-0.0213463	0.978919	0.145134	0.901702	0.0969502	0.999813	GO:0005634,GO:0005737,GO:0003713,GO:0051145,GO:0000976,GO:0003700,GO:0003779,GO:0003785,GO:0001764,GO:0010735,GO:0030036,GO:0030900,GO:0031175,GO:0043154,GO:0045893,GO:0045944,GO:2001234,GO:0005654,GO:0005829
	ENSGALG00000037778	NGFI-A binding protein 1 [Source:NCBI gene;Acc:374126]	0.206628	0.795919	0.329288	0.780993	0.100303	0.999813	GO:0032367,GO:0015485,GO:0017127,GO:0019899,GO:0009615,GO:0030301,GO:0032366,GO:0033344,GO:0042632,GO:0005615,GO:0005764
	ENSGALG00000010073	dolichyl-diphosphooligosaccharide--protein glycosyltransferase non-catalytic subunit [Source:NCBI gene;Acc:425542]	0.175558	0.7484	0.304559	0.722541	0.101966	0.999813	GO:0005634,GO:0003677,GO:0046983,GO:0006366,GO:0001077,GO:0006351,GO:0006355,GO:0045944,GO:0008134,GO:0030154,GO:0003714,GO:0001078,GO:0043565,GO:0000977,GO:0007507,GO:0050767,GO:0035939,GO:1990837,GO:0001568,GO:0007219,GO:0000981,GO:0000983,GO:0001102,GO:0003700,GO:0042803,GO:0042826,GO:0046982,GO:0000122,GO:0001570,GO:0003150,GO:0003151,GO:0003171,GO:0003184,GO:0003186,GO:0003195,GO:0003199,GO:…
	ENSGALG00000010149	cap methyltransferase 1 [Source:HGNC Symbol;Acc:HGNC:21077]	0.161258	0.793469	0.29108	0.731281	0.102091	0.999813	GO:0043161,GO:0050790,GO:0030234,GO:0000502,GO:0005838,GO:0022624
	ENSGALG00000031448	mitogen-activated protein kinase 6 [Source:NCBI gene;Acc:415419]	-0.705062	0.253911	-0.56509	0.492268	0.103777	0.999813	GO:0016020,GO:0016021,GO:0005509,GO:0007275,GO:0007154,GO:0005112,GO:0007219,GO:0005543,GO:0001953,GO:0001974,GO:0002011,GO:0002456,GO:0003184,GO:0003215,GO:0009887,GO:0022408,GO:0030336,GO:0032495,GO:0035909,GO:0042127,GO:0042491,GO:0043010,GO:0045596,GO:0045599,GO:0045602,GO:0045639,GO:0045665,GO:0045669,GO:0045747,GO:0045944,GO:0048839,GO:0060411,GO:0061073,GO:0061156,GO:0061309,GO:0061314,GO:…
	ENSGALG00000008341	furin, paired basic amino acid cleaving enzyme [Source:NCBI gene;Acc:395457]	0.0440986	0.960855	0.179076	0.894347	0.104362	0.999813	GO:0016020,GO:0016021
	ENSGALG00000001343	laminin subunit beta 3 [Source:HGNC Symbol;Acc:HGNC:6490]	-0.709256	0.307811	-0.581653	0.699384	0.104664	0.999813	GO:0005634,GO:0046983,GO:0016573,GO:0006355,GO:0045944,GO:0030374,GO:0003713,GO:0032870,GO:0035257,GO:0016922,GO:0004402,GO:0046982,GO:0047485,GO:0097718,GO:0010628,GO:0045618,GO:0071392,GO:2001141,GO:0000790,GO:0005654,GO:0005737,GO:0005829,GO:0032991
	ENSGALG00000011637	t-complex 1 [Source:NCBI gene;Acc:421586]	-0.163088	0.78844	-0.0215669	0.987343	0.105068	0.999813	GO:0000166,GO:0016020,GO:0016021,GO:0005509,GO:0016787,GO:0005739,GO:0005525,GO:0003924,GO:0007266,GO:0007005,GO:0031307,GO:0005741,GO:0010821,GO:0019725,GO:0047497,GO:0097345,GO:0005829
TRAFD1	ENSGALG00000043208	TRAF-type zinc finger domain containing 1 [Source:NCBI gene;Acc:416884]	-1.70121	0.00113105	-1.55566	0.00937234	0.10535	0.999813	GO:0016740,GO:0004842,GO:0000209,GO:0006511,GO:0061631
	ENSGALG00000019325	uncharacterized LOC417973 [Source:NCBI gene;Acc:417973]	0.042422	0.951524	NA	NA	0.106501	0.999813	GO:0016020,GO:0016021,GO:0005886,GO:0030282,GO:0060349
	ENSGALG00000030139	SID1 transmembrane family member 2 [Source:NCBI gene;Acc:770233]	0.822762	0.161993	1.00611	0.221997	0.106874	0.999813	GO:0005634,GO:0005737,GO:0043066,GO:0006915,GO:0017134,GO:2000270,GO:0005681,GO:0016607
	ENSGALG00000031917	ankyrin repeat and IBR domain containing 1 [Source:HGNC Symbol;Acc:HGNC:22215]	-0.569252	0.313754	-0.430695	0.644908	0.10711	0.999813	GO:0046872,GO:0035198,GO:0010608,GO:0035196
	ENSGALG00000002932	NME/NM23 nucleoside diphosphate kinase 2 [Source:NCBI gene;Acc:395916]	0.946852	0.0740006	1.11155	0.108606	0.108588	0.999813	GO:0003735,GO:0006412,GO:0005622,GO:0005840,GO:0022627,GO:0000447,GO:0047485,GO:0000461,GO:0002181,GO:0042788
	ENSGALG00000012024	myocardin related transcription factor A [Source:HGNC Symbol;Acc:HGNC:14334]	0.00736694	0.995961	0.152224	0.901093	0.109245	0.999813	GO:0005829,GO:0042147,GO:0000938,GO:0016020,GO:0005794,GO:0015031,GO:0005768,GO:0010008,GO:0032456,GO:0055037,GO:1990745,GO:0007041,GO:0005802,GO:0048471
	ENSGALG00000004937	vestigial like family member 4 [Source:NCBI gene;Acc:415962]	-0.733575	0.239187	-0.597191	0.522605	0.109525	0.999813	GO:0016020,GO:0016021
	ENSGALG00000037593	PTEN induced putative kinase 1 [Source:HGNC Symbol;Acc:HGNC:14581]	-0.894731	0.0842691	-0.759145	0.396528	0.10965	0.999813	GO:0016020,GO:0032266,GO:0005829,GO:0006914,GO:0080025,GO:0000045,GO:0019898,GO:0000422,GO:0034045,GO:0034497,GO:0006497,GO:0000407,GO:0061739,GO:0098792,GO:0005654,GO:0005776,GO:0032991
	ENSGALG00000009784	protein tyrosine phosphatase, non-receptor type 14 [Source:HGNC Symbol;Acc:HGNC:9647]	0.208311	0.76975	0.401122	0.740205	0.110293	0.999813	GO:0000166,GO:0005524,GO:0016020,GO:0016021,GO:0003677,GO:0003916,GO:0016853,GO:0006265,GO:0003918,GO:0061505,GO:0006259,GO:0000287,GO:0003682,GO:0005080,GO:0008022,GO:0008094,GO:0008144,GO:0008301,GO:0019899,GO:0042803,GO:0042826,GO:0043130,GO:0046982,GO:0002244,GO:0006266,GO:0006974,GO:0007059,GO:0030261,GO:0030263,GO:0040016,GO:0042752,GO:0043065,GO:0045870,GO:0045944,GO:1905463,GO:0000228,GO:…
	ENSGALG00000034003	AT-rich interaction domain 4B [Source:HGNC Symbol;Acc:HGNC:15550]	-0.682293	0.249205	-0.546906	0.616452	0.110294	0.999813	GO:0005737,GO:0008017,GO:0016055,GO:0005813,GO:0051959,GO:0030705,GO:0031122,GO:0030165,GO:0043621,GO:0001932,GO:0031098,GO:0031648,GO:0051260
	ENSGALG00000005079	vinculin [Source:NCBI gene;Acc:396422]	0.498121	0.292956	0.647762	0.297284	0.111532	0.999813	GO:0016020,GO:0005509,GO:0016787,GO:0003824,GO:0008152,GO:0016798,GO:0004571,GO:1904382,GO:0006516,GO:0043161,GO:0005788
	ENSGALG00000015706	leucine zipper and EF-hand containing transmembrane protein 1 [Source:NCBI gene;Acc:422898]	-0.471106	0.407798	-0.328017	0.773669	0.111595	0.999813	GO:0055114,GO:0016491,GO:0005737,GO:0005829,GO:0045454,GO:0006979,GO:0004601,GO:0016209,GO:0051920,GO:0042744,GO:0005515,GO:0008379,GO:0042802,GO:0000302,GO:0008283,GO:0019430,GO:0030101,GO:0032872,GO:0034101,GO:0042267,GO:1901222,GO:0005634,GO:0043209,GO:0098869
RPL21	ENSGALG00000027035	ribosomal protein L21 [Source:HGNC Symbol;Acc:HGNC:10313]	1.25248	0.00377068	1.36811	0.0251532	0.11196	0.999813	GO:0005524,GO:0003677,GO:0045944,GO:0008134,GO:0016787,GO:0006289,GO:0006367,GO:0001113,GO:0004003,GO:0070816,GO:0005675,GO:0006283,GO:0043138,GO:0009411,GO:0004672,GO:0008022,GO:0008094,GO:0008353,GO:0015616,GO:0016887,GO:0047485,GO:0000019,GO:0000717,GO:0001111,GO:0006265,GO:0006281,GO:0006366,GO:0006915,GO:0006979,GO:0008104,GO:0009650,GO:0010525,GO:0033683,GO:0035315,GO:0043065,GO:1901990,GO:…
	ENSGALG00000006753	ATP synthase F1 subunit gamma [Source:NCBI gene;Acc:419108]	-0.456752	0.433068	-0.321357	0.757054	0.11273	0.999813	GO:0003676,GO:0003723,GO:0005634,GO:0005654,GO:0071013,GO:1990904
	ENSGALG00000035203	microspherule protein 1 [Source:HGNC Symbol;Acc:HGNC:6960]	0.635757	0.305152	0.798222	0.391757	0.112868	0.999813	GO:0005509,GO:0031175,GO:0005743
	ENSGALG00000034616	inhibin subunit beta A [Source:NCBI gene;Acc:396361]	-0.871216	0.0703153	-0.727796	0.22227	0.113026	0.999813	GO:0003824
DENND3	ENSGALG00000031380	DENN domain containing 3 [Source:HGNC Symbol;Acc:HGNC:29134]	-1.8971	0.00169024	-1.7642	0.0185384	0.113072	0.999813	GO:0031699,GO:0001659,GO:0031651,GO:0043588,GO:0051443,GO:0060613,GO:0071878,GO:0090327,GO:0120163,GO:0005768,GO:0005886
	ENSGALG00000016808	E3 SUMO-protein ligase RanBP2-like [Source:NCBI gene;Acc:776067]	-0.677933	0.260228	-0.532168	0.544228	0.113624	0.999813	GO:0016020,GO:0016021
	ENSGALG00000007246	engulfment and cell motility 2 [Source:HGNC Symbol;Acc:HGNC:17233]	-0.498976	0.500732	-0.321379	0.776132	0.11472	0.999813	GO:0016020,GO:0016021,GO:0005634,GO:0005739,GO:0042981,GO:0005737,GO:0005829,GO:0005856,GO:0030054,GO:0043066,GO:0042803,GO:0005759,GO:0045202,GO:0046982,GO:0031410,GO:0006915,GO:0030672,GO:0031966,GO:0005815,GO:0005741,GO:2001243,GO:0008630,GO:0097192,GO:0005813,GO:0031965,GO:0032465,GO:0007093,GO:0019901,GO:0042802,GO:0051434,GO:0001541,GO:0001701,GO:0001836,GO:0007281,GO:0007283,GO:0008283,GO:…
	ENSGALG00000005425	O-linked N-acetylglucosamine (GlcNAc) transferase [Source:HGNC Symbol;Acc:HGNC:8127]	-0.805389	0.126258	-0.681509	0.467895	0.114866	0.999813	GO:0050790,GO:0051087,GO:0000774,GO:0044877,GO:0008625,GO:0010664,GO:0034605,GO:0042307,GO:0046827,GO:0050821,GO:0071260,GO:0097192,GO:0097201,GO:0005634,GO:0005737,GO:0005829,GO:0005886,GO:0030018
	ENSGALG00000010628	acyl-CoA synthetase long chain family member 1 [Source:NCBI gene;Acc:422547]	-0.868496	0.0868483	-0.72682	0.462079	0.11547	0.999813	GO:0016020,GO:0000139,GO:0005794,GO:0007029,GO:0007030,GO:0015031,GO:0005783,GO:0070973,GO:0012507,GO:0016192,GO:0048208,GO:0070863,GO:0070971
	ENSGALG00000015664	adducin 1 [Source:NCBI gene;Acc:422882]	-0.00360362	0.99847	0.116352	0.931687	0.116369	0.999813	GO:0009058,GO:0016779,GO:0003743,GO:0005085,GO:0008135,GO:0006413,GO:0014003,GO:0050852,GO:0005737,GO:0005851
	ENSGALG00000038656		-0.314531	0.675291	-0.164766	0.906209	0.116597	0.999813	GO:0004725,GO:0016787,GO:0016791,GO:0006470,GO:0016311,GO:0035335,GO:0005737,GO:0008092,GO:0005856,GO:0004721,GO:0001784,GO:0017080,GO:0051117,GO:0045930,GO:0051045,GO:0098902,GO:2000649,GO:0009898
	ENSGALG00000045534	promyelocytic leukemia-like [Source:NCBI gene;Acc:100857563]	-1.20557	0.0223383	-1.05937	0.140165	0.117544	0.999813	GO:0016020,GO:0016021,GO:0004672,GO:0005524,GO:0006468,GO:0004713,GO:0005737,GO:0005887,GO:0030154,GO:0018108,GO:0070374,GO:0004714,GO:0004888,GO:0007169,GO:0009968,GO:0043066,GO:0043235,GO:0038063,GO:0005518,GO:0038062
	ENSGALG00000006147	nucleobindin 2 [Source:NCBI gene;Acc:423071]	0.0311999	0.962361	0.206404	0.866781	0.117684	0.999813	GO:0016020,GO:0016021,GO:0046872,GO:0007411,GO:0005021,GO:0017154,GO:0001525,GO:0038084,GO:0001755,GO:0001764,GO:0003148,GO:0007507,GO:0021612,GO:0021649,GO:0021675,GO:0021828,GO:0036486,GO:0048846,GO:0050919,GO:0061549,GO:0061551,GO:0097374,GO:0097490,GO:0097491,GO:1901166,GO:1902285,GO:1903375,GO:1904835,GO:1990830,GO:0030424,GO:0007275,GO:0030154,GO:0007399,GO:0071526
	ENSGALG00000003861	HECT and RLD domain containing E3 ubiquitin protein ligase 4 [Source:HGNC Symbol;Acc:HGNC:24521]	-1.24326	0.0255346	-1.08739	0.207157	0.118559	0.999813	GO:0016020,GO:0016021,GO:0005634,GO:0005737,GO:0005829,GO:0005654,GO:0015031,GO:0005643,GO:0061608,GO:0006606,GO:0008565,GO:0008139,GO:0006607
	ENSGALG00000010746	transmembrane protein 59 [Source:NCBI gene;Acc:424656]	0.176553	0.753292	0.316605	0.740205	0.118812	0.999813	GO:0003824,GO:0004467,GO:0047617,GO:0006631,GO:0005737,GO:0005739,GO:0005829
	ENSGALG00000002937	proteasome activator subunit 3 [Source:NCBI gene;Acc:420017]	0.171658	0.77571	0.330331	0.75888	0.119009	0.999813	GO:0008270,GO:0006886,GO:0006888,GO:0015031,GO:0000139,GO:0030127,GO:0000149,GO:0001701,GO:0090110
	ENSGALG00000015666	TNFAIP3 interacting protein 2 [Source:NCBI gene;Acc:422884]	-0.55004	0.422517	-0.399241	0.709034	0.119304	0.999813	GO:0016020,GO:0016021,GO:0006898,GO:0007275,GO:0005886,GO:0016055,GO:0042813,GO:0060070,GO:0017147,GO:0005041,GO:0005102,GO:0005109,GO:0019210,GO:0019534,GO:0042802,GO:0042803,GO:0071936,GO:0001933,GO:0006469,GO:0014029,GO:0014033,GO:0034392,GO:0045787,GO:0045893,GO:0045944,GO:0051091,GO:0071397,GO:0071901,GO:0072659,GO:1901998,GO:0005769,GO:0005794,GO:0005901,GO:0009986,GO:0031410,GO:1990851,GO:…
	ENSGALG00000004323	RAS protein activator like 2 [Source:HGNC Symbol;Acc:HGNC:9874]	-0.412761	0.463265	-0.262957	0.791618	0.120405	0.999813	GO:0000166,GO:0005524,GO:0016020,GO:0016021,GO:0055085,GO:0022857,GO:0016887,GO:0042626,GO:0004012,GO:0046623,GO:0045332,GO:0099039,GO:0005886,GO:0005887,GO:0016323
	ENSGALG00000007937	splicing factor 3a subunit 1 [Source:NCBI gene;Acc:427717]	-0.192231	0.772257	-0.0436907	0.973887	0.120479	0.999813	GO:0008134,GO:0017124,GO:0043005,GO:0005515,GO:0044877,GO:0008154,GO:0061098,GO:0048813,GO:0031209,GO:0001756,GO:0030296,GO:0030027,GO:0032433,GO:0018108,GO:0035855,GO:0072673,GO:0005622,GO:0031252
	ENSGALG00000041013	tensin 1 [Source:NCBI gene;Acc:396439]	-0.228429	0.658315	-0.0427505	0.96654	0.122718	0.999813	GO:0016020,GO:0016021,GO:0007155
	ENSGALG00000015458	immunoglobulin like domain containing receptor 2 [Source:HGNC Symbol;Acc:HGNC:18131]	-0.224955	0.702362	-0.0823356	0.939792	0.123096	0.999813	GO:0016180,GO:0005634,GO:0005654,GO:0005737,GO:0005829,GO:0032039
	ENSGALG00000015704	thioredoxin [Source:NCBI gene;Acc:396437]	0.170369	0.807041	0.341709	0.675445	0.123454	0.999813	GO:0016020,GO:0016021,GO:0004672,GO:0005524,GO:0006468,GO:0005737,GO:0005887,GO:0030154,GO:0016055,GO:0070374,GO:0017147,GO:0004888,GO:0009968,GO:0043066,GO:0043410,GO:0043235,GO:0005109,GO:0042813,GO:0007409,GO:0007411,GO:0022038,GO:0030182,GO:0031175,GO:0036518,GO:0048705,GO:0048843,GO:0050919,GO:0071679,GO:1904938,GO:1904948,GO:0005634,GO:0005886
	ENSGALG00000005249	BICD cargo adaptor 2 [Source:HGNC Symbol;Acc:HGNC:17208]	-0.434453	0.453397	-0.271815	0.776132	0.123474	0.999813	GO:0016020,GO:0016021,GO:0005765,GO:0004190,GO:0042500,GO:0042803,GO:0006509,GO:0031293,GO:0033619,GO:0050776,GO:0005770,GO:0005886,GO:0030660,GO:0031902,GO:0043231,GO:0071458,GO:0071556
	ENSGALG00000012792	homeodomain interacting protein kinase 2 [Source:HGNC Symbol;Acc:HGNC:14402]	0.174081	0.822619	0.336215	0.776132	0.123708	0.999813	GO:0016740,GO:0016020,GO:0016021,GO:0016757,GO:0006486,GO:0005783,GO:0005789,GO:0004579,GO:0018279,GO:0005791,GO:0005829
	ENSGALG00000006808	tetraspanin 6 [Source:NCBI gene;Acc:422262]	0.6237	0.203264	0.770584	0.419647	0.123875	0.999813	GO:0005509,GO:0005783,GO:0005730
?	ENSGALG00000034473	poly(ADP-ribose) polymerase family member 4 [Source:NCBI gene;Acc:418958]	-1.59067	0.00419802	-1.44437	0.0678832	0.124093	0.999813	GO:0000166,GO:0005524,GO:0016787,GO:0003676,GO:0004386,GO:0030674,GO:0042826,GO:0070491,GO:0000122,GO:0000387,GO:0043065,GO:0048477,GO:0050810,GO:0005829,GO:0017053,GO:0032797,GO:0034719,GO:0090571
	ENSGALG00000028982	cytidine/uridine monophosphate kinase 2 [Source:HGNC Symbol;Acc:HGNC:27015]	0.582528	0.37939	0.742821	0.375057	0.124895	0.999813	GO:0000166,GO:0005524,GO:0005737,GO:0016787,GO:0030163,GO:0036402,GO:1901800,GO:1901215,GO:0000502,GO:0005654,GO:0005829,GO:0005838,GO:0022624
	ENSGALG00000046593	adrenomedullin [Source:HGNC Symbol;Acc:HGNC:259]	-0.174354	0.791906	-0.0239911	0.987343	0.125008	0.999813	GO:0005654,GO:0005829,GO:0005794,GO:0006622,GO:0034067,GO:0031023,GO:0042802,GO:0034453,GO:0034499,GO:0042147,GO:0070861,GO:0071955,GO:0090161,GO:0005802
	ENSGALG00000009946	HECT domain E3 ubiquitin protein ligase 1 [Source:HGNC Symbol;Acc:HGNC:20157]	-1.43375	0.00262225	-1.27071	0.0238722	0.125693	0.999813	GO:0006511,GO:0019005,GO:0031146,GO:0030513,GO:0000086,GO:0004842,GO:0016567,GO:0005737
	ENSGALG00000014213	proline rich 5 [Source:NCBI gene;Acc:418237]	-0.514836	0.49639	-0.335594	0.797299	0.125801	0.999813	GO:0016020,GO:0016021,GO:0005886,GO:0007155,GO:0002250,GO:0002376,GO:0042995,GO:0042802,GO:0030425,GO:0098743,GO:1990138,GO:0005887,GO:0030424,GO:0042101,GO:0007156,GO:0007157,GO:0007411,GO:0008045,GO:0031290,GO:0048846,GO:0001772,GO:0009897,GO:0031226,GO:0043025
	ENSGALG00000030027	melanoma cell adhesion molecule [Source:NCBI gene;Acc:448832]	0.768787	0.0888784	0.941087	0.116428	0.125904	0.999813	GO:0046872,GO:0043066,GO:0045216,GO:0050680,GO:0098609,GO:2000178,GO:2000346,GO:2001046,GO:0005925
	ENSGALG00000011531	apoptotic peptidase activating factor 1 [Source:HGNC Symbol;Acc:HGNC:576]	-0.593028	0.275297	-0.426653	0.679802	0.12609	0.999813	GO:0005634,GO:0046872,GO:0003676,GO:0003723,GO:0003729,GO:0006397,GO:0046833
	ENSGALG00000029512	spectrin beta, non-erythrocytic 1 [Source:NCBI gene;Acc:421216]	0.0944756	0.904944	0.239451	0.838435	0.127896	0.999813	GO:0005739,GO:0005777
	ENSGALG00000036028	G protein subunit alpha 13 [Source:HGNC Symbol;Acc:HGNC:4381]	-1.6944	0.00378449	NA	NA	0.128933	0.999813	GO:0000166,GO:0007186,GO:0001664,GO:0007165,GO:0005525,GO:0003924,GO:0016020,GO:0019001,GO:0031683,GO:0007188,GO:0005834,GO:0007603,GO:0001750,GO:0060158,GO:0002046,GO:0031826,GO:0001508,GO:0007213,GO:0009649,GO:0097232,GO:0001501,GO:0007507,GO:0045634,GO:0048066,GO:0071467
	ENSGALG00000040655	FAM20A, golgi associated secretory pathway pseudokinase [Source:HGNC Symbol;Acc:HGNC:23015]	0.183698	0.777448	0.342365	0.731281	0.129068	0.999813	GO:0005829,GO:0003690,GO:0008134,GO:0019900,GO:0019901,GO:0019902,GO:0035257,GO:0042826,GO:0070888,GO:0000122,GO:0006094,GO:0006975,GO:0007623,GO:0019915,GO:0031397,GO:0032868,GO:0032922,GO:0033762,GO:0042593,GO:0042752,GO:0042754,GO:0043153,GO:0045744,GO:0045892,GO:2000001,GO:2000323,GO:2000850,GO:0005634,GO:0005739,GO:0042622,GO:0097381
	ENSGALG00000005660	neurofibromin 1 [Source:HGNC Symbol;Acc:HGNC:7765]	-0.819449	0.10711	-0.635679	0.396528	0.129128	0.999813	GO:0016020,GO:0016021,GO:0055085,GO:0005789,GO:0005886,GO:0005216,GO:0006811,GO:0070588,GO:0005509,GO:0005783,GO:0035091,GO:0030667,GO:0006816,GO:0005262,GO:0070679,GO:0016529,GO:0005220,GO:0048016,GO:0051209,GO:0030659,GO:0015278,GO:0007613,GO:0050913,GO:0050916,GO:0050917,GO:0051592,GO:0060291,GO:0060402,GO:0005634,GO:0005654,GO:0005730,GO:0005737,GO:0005887,GO:0043235
	ENSGALG00000003584	karyopherin subunit alpha 2 [Source:NCBI gene;Acc:417420]	0.0919596	0.90911	0.258197	0.863857	0.130076	0.999813	GO:0016020,GO:0016021,GO:0005783,GO:1902476,GO:0005254,GO:0043231
	ENSGALG00000011689	protein disulfide isomerase family A member 5 [Source:HGNC Symbol;Acc:HGNC:24811]	0.295695	0.619164	0.479643	0.624181	0.130359	0.999813	GO:0017056,GO:0005643,GO:0008139,GO:0006606,GO:0005049,GO:0006406,GO:0006611,GO:0046822,GO:0051726,GO:0005634,GO:0005925,GO:0043231,GO:1990876
	ENSGALG00000028203	sprouty related EVH1 domain containing 1 [Source:NCBI gene;Acc:423292]	0.171977	0.839161	0.340529	0.796935	0.130468	0.999813	GO:0016020,GO:0016021,GO:0071782
	ENSGALG00000010448	latent transforming growth factor beta binding protein 1 [Source:NCBI gene;Acc:421461]	0.192781	0.729721	0.376795	0.556812	0.130504	0.999813	GO:0016020,GO:0016021,GO:0055085,GO:0005887,GO:0005886,GO:0006811,GO:0005215,GO:0015347,GO:0043252,GO:0015732
	ENSGALG00000012480	N-myc and STAT interactor [Source:HGNC Symbol;Acc:HGNC:7854]	-0.0558173	0.934322	0.102994	0.929481	0.130587	0.999813	GO:0005783,GO:0045454,GO:0055114,GO:0001671,GO:0015035,GO:0015036,GO:0016671,GO:0030544,GO:0051087,GO:0051117,GO:0051787,GO:0001933,GO:0030433,GO:0032781,GO:0034975,GO:0034976,GO:0070059,GO:0005788,GO:0034663
	ENSGALG00000001328	basigin (Ok blood group) [Source:NCBI gene;Acc:770363]	0.465406	0.381505	0.666584	0.379474	0.131203	0.999813	GO:0005739
	ENSGALG00000006904	ribonuclease/angiogenin inhibitor 1 [Source:NCBI gene;Acc:423111]	0.0985443	0.869175	0.261179	0.741695	0.131617	0.999813	GO:0016020,GO:0016021,GO:0055085,GO:0022857,GO:0005313,GO:0015183,GO:0015810,GO:0015813,GO:0043490,GO:0070778,GO:0005743
	ENSGALG00000031973	ankyrin repeat domain 52 [Source:NCBI gene;Acc:426469]	-0.341907	0.578994	-0.194681	0.868133	0.132418	0.999813	GO:0008157,GO:0019903,GO:0046579,GO:0000164,GO:0005634,GO:0005654,GO:0005737,GO:0005829
[truncated: 2,239 more rows]
