# Supplementary material for: Comparative Analysis of Gene Expression in Virulent and Attenuated Strains of Infectious Bronchitis Virus at Subcodon Resolution
Source: J Virol. 2019 Aug 28;93(18):e00714-19. doi: 10.1128/JVI.00714-19 (PMC6714804; doi:10.1128/JVI.00714-19)
Supplement: Supplemental file 3 [file JVI.00714-19-sd003.xlsx]

## Sheet: Beau vs Mock TS down
Beaudette versus Mock transcriptionally downregulated genes
Ensembl_ID	Gene ID	Note	Description	log2FC_Beaudette_vs_Mock	padj_Beaudette_vs_Mock	log2FC_M41_vs_Mock	padj_M41_vs_Mock	log2FC_M41_vs_Beaudette	padj_M41_vs_Beaudette	GO_terms
ENSGALG00000020679	PLEKHS1		pleckstrin homology domain containing S1 [Source:HGNC Symbol;Acc:HGNC:26285]	-3.68089	1.13958e-08	-2.47801	0.000332726	NA	NA	-
ENSGALG00000006453	TF		transferrin (ovotransferrin) [Source:NCBI gene;Acc:396241]	-3.16881	1.83491e-13	-2.09535	1.16059e-05	1.07346	0.275438	GO:0046872,GO:0005576,GO:0005615,GO:0006811,GO:0055072,GO:0005623
ENSGALG00000014537	BMF		Bcl2 modifying factor [Source:NCBI gene;Acc:769140]	-3.07059	6.81691e-08	-1.68844	0.00950644	NA	NA	GO:0006915,GO:0010507,GO:0034644,GO:0043065,GO:0043276
ENSGALG00000042454	DCDC2		doublecortin domain containing 2 [Source:HGNC Symbol;Acc:HGNC:18141]	-2.804	1.0909e-06	-2.19881	0.000940611	NA	NA	GO:0035556,GO:0005622,GO:0007605,GO:0030111,GO:1902017,GO:0005929,GO:0005815,GO:0005874,GO:0060271,GO:0001764,GO:0005930,GO:0045880,GO:0048813,GO:0005654,GO:0005737,GO:0005829,GO:0015630,GO:0060091,GO:0072686
ENSGALG00000010926	SPP1		secreted phosphoprotein 1 [Source:NCBI gene;Acc:395210]	-2.72511	7.30698e-15	-2.26854	6.13335e-10	0.456575	0.826946	GO:0005615,GO:0005623,GO:0007155,GO:0001649,GO:0001503,GO:0050840,GO:0008201,GO:0045780
ENSGALG00000043775	RAPGEF3		Rap guanine nucleotide exchange factor 3 [Source:HGNC Symbol;Acc:HGNC:16629]	-2.34097	0.000373748	-1.92041	0.0146739	NA	NA	GO:0035556,GO:0005085,GO:0007264,GO:0017034,GO:0019904,GO:0032486,GO:0033138,GO:0034242,GO:0043547,GO:0045766,GO:0046827,GO:0051496,GO:0060143,GO:0061028,GO:0071320,GO:1901985,GO:2000249,GO:0005886,GO:0005902,GO:0030027,GO:0030175,GO:0030864
ENSGALG00000030773	CP		ceruloplasmin [Source:HGNC Symbol;Acc:HGNC:2295]	-2.23232	3.41183e-05	-2.43704	0.000134211	NA	NA	GO:0005507,GO:0055114,GO:0005615,GO:0046872,GO:0016491,GO:0005623,GO:0006879,GO:0016722,GO:0004322,GO:0051087,GO:0006825
ENSGALG00000008518	LOC417253		glutamine synthetase-like [Source:NCBI gene;Acc:417253]	-2.12268	0.000545522	-0.733047	0.408445	NA	NA	GO:0000166,GO:0005524,GO:0003824,GO:0016874,GO:0006807,GO:0004356,GO:0006542
ENSGALG00000013069	BPGM		bisphosphoglycerate mutase [Source:NCBI gene;Acc:418172]	-2.02848	9.62324e-09	-1.46334	0.000361974	0.565143	0.757155	GO:0003824,GO:0016853,GO:0016868,GO:0006096,GO:0004619,GO:0004082
ENSGALG00000010858	LRP2		LDL receptor related protein 2 [Source:HGNC Symbol;Acc:HGNC:6694]	-1.98217	1.15112e-07	-1.51574	0.000468141	0.466436	0.88201	GO:0016020,GO:0016021,GO:0005509,GO:0051087,GO:0001843,GO:0003139,GO:0003148,GO:0003223,GO:0003281,GO:0006766,GO:0006898,GO:0007507,GO:0007605,GO:0008283,GO:0008584,GO:0030001,GO:0030514,GO:0030900,GO:0035904,GO:0050769,GO:0060068,GO:0060976,GO:0060982,GO:0061156,GO:0070447,GO:0140058,GO:1904447,GO:0005768,GO:0005783,GO:0005794,GO:0005903,GO:0005905,GO:0009897,GO:0016324,GO:0030139,GO:0030424,GO:…
ENSGALG00000039417	SMAD4	Not found*	signal transduction pathway signalling	-1.96704	0.000573949	-1.56974	0.0245577	NA	NA	GO:0006355,GO:0005622,GO:0003677,GO:0005634,GO:0003700,GO:0005737,GO:0005667,GO:0007179
ENSGALG00000007114	APOA1		apolipoprotein A1 [Source:NCBI gene;Acc:396536]	-1.92087	6.98458e-09	-1.41683	0.000135301	0.504042	0.754949	GO:0005615,GO:0005576,GO:0008289,GO:0006629,GO:0005543,GO:0043085,GO:0006869,GO:0042632,GO:0008202,GO:0008203,GO:0017127,GO:0033344,GO:0005515,GO:0015485,GO:0006695,GO:0042157,GO:0019433,GO:0045445,GO:0060228,GO:0010873,GO:0032374,GO:0033700,GO:0034372,GO:0034380,GO:0043691,GO:0046889,GO:0034364,GO:0042627,GO:0051726,GO:0070653,GO:1901247,GO:0001540,GO:0005319,GO:0008035,GO:0019899,GO:0031072,GO:…
ENSGALG00000013993	VNN1		vanin 1 [Source:NCBI gene;Acc:421702]	-1.9159	0.0157396	-1.59908	0.0795287	0.316814	0.998884	GO:0006807,GO:0016811,GO:0017159,GO:0015939
ENSGALG00000042079	NID1		nidogen 1 [Source:HGNC Symbol;Acc:HGNC:7821]	-1.91287	0.000168485	-1.11077	0.0896602	NA	NA	GO:0005509,GO:0007160,GO:0005518,GO:0043236,GO:0043237,GO:0043394,GO:0050840,GO:0010811,GO:0030198,GO:0032836,GO:0005604,GO:0031012,GO:0071944
ENSGALG00000041300	?	Not identified**		-1.87556	3.66621e-08	-2.16243	4.65441e-09	-0.28687	0.979232	GO:0005737,GO:0005886,GO:0043484,GO:0030315,GO:0043034
ENSGALG00000042482	RAB5B		RAB5B, member RAS oncogene family [Source:NCBI gene;Acc:100529061]	-1.86914	0.000710302	-1.49176	0.026732	NA	NA	GO:0005525,GO:0003924,GO:0019003,GO:0030742,GO:0007032,GO:0019882,GO:0030100,GO:0048227,GO:0005622,GO:0005768,GO:0030139,GO:0043231,GO:0070062
ENSGALG00000002467	MTSS1L		MTSS1L, I-BAR domain containing [Source:HGNC Symbol;Acc:HGNC:25094]	-1.85523	0.000229655	-1.46903	0.0149864	NA	NA	GO:0003779,GO:0007009,GO:0097178,GO:0003785,GO:0005096,GO:0005546,GO:0048365,GO:0036120,GO:0061024,GO:0090630,GO:0097581,GO:0001726,GO:0005886,GO:0030027,GO:0030864,GO:0032587
ENSGALG00000003163	GNAO1		G protein subunit alpha o1 [Source:NCBI gene;Acc:415698]	-1.82798	0.00120328	-1.77012	0.00895897	NA	NA	GO:0000166,GO:0007165,GO:0007186,GO:0001664,GO:0005525,GO:0003924,GO:0019001,GO:0031683,GO:0031821,GO:0031852,GO:0051430,GO:0007188,GO:0007212,GO:0005834
ENSGALG00000002624	BMS1		BMS1, ribosome biogenesis factor [Source:NCBI gene;Acc:423633]	-1.82396	0.00107485	-1.61939	0.016327	NA	NA	GO:0005634,GO:0005525,GO:0003924,GO:0042254,GO:0030686,GO:0000462,GO:0034511,GO:0005730
ENSGALG00000037991	H1FX	Not found	H1 histone family member X [Source:HGNC Symbol;Acc:HGNC:4722]	-1.81301	0.000949762	-0.843852	0.257415	NA	NA	GO:0003677,GO:0005634,GO:0000786,GO:0005694,GO:0006334,GO:0005730
ENSGALG00000016635	MXRA5		matrix remodeling associated 5 [Source:HGNC Symbol;Acc:HGNC:7539]	-1.8081	0.00391074	-1.61534	0.0333212	NA	NA	GO:0016020,GO:0016021,GO:0071559
ENSGALG00000042875	HMGB1		high mobility group box 1 [Source:NCBI gene;Acc:395724]	-1.78624	0.000183207	-1.29892	0.0251285	0.487317	0.935258	GO:0005634,GO:0000400,GO:0003677,GO:0008301,GO:0032392,GO:0005623,GO:0045859,GO:0010469,GO:0005576,GO:0005737,GO:0005694,GO:0032147,GO:0002376,GO:0045087,GO:0006954,GO:0006338,GO:0000405,GO:0044378,GO:0097100,GO:0051103
ENSGALG00000041494	GOLGB1		golgin B1 [Source:HGNC Symbol;Acc:HGNC:4429]	-1.77724	0.000653852	-1.19936	0.0666507	NA	NA	GO:0016020,GO:0016021,GO:0005794,GO:1905793,GO:0005793,GO:0005801
ENSGALG00000041140	HTRA1		HtrA serine peptidase 1 [Source:HGNC Symbol;Acc:HGNC:9476]	-1.76377	1.324e-06	-1.00452	0.0271869	0.759245	0.462828	GO:0005576,GO:0006508,GO:0004252,GO:0005520,GO:0001558,GO:0008236,GO:0042802,GO:0001890,GO:0030512,GO:0030514,GO:0060718,GO:0005886
ENSGALG00000046616	CHGB		chromogranin B [Source:HGNC Symbol;Acc:HGNC:1930]	-1.75349	2.11828e-06	-2.08543	7.42462e-08	-0.331945	0.958379	GO:0005615,GO:0030141,GO:2001032
ENSGALG00000012121	RCN1		reticulocalbin 1 [Source:NCBI gene;Acc:428602]	-1.74688	0.00179206	-1.3873	0.0433243	NA	NA	GO:0005509,GO:0005783,GO:0001701,GO:0043010
ENSGALG00000009755	LRIG3		leucine rich repeats and immunoglobulin like domains 3 [Source:NCBI gene;Acc:417813]	-1.74056	0.00242418	-1.36287	0.0546779	NA	NA	GO:0016020,GO:0016021,GO:0032474
ENSGALG00000020078	H3-IX		H3 histone, family 3C [Source:NCBI gene;Acc:427887]	-1.73513	0.000132172	-1.17229	0.0367567	0.562846	0.865847	GO:0003677,GO:0005634,GO:0046982,GO:0000786,GO:0005694,GO:0000979,GO:0000980,GO:0031492,GO:0001649,GO:0006334,GO:0006336,GO:0006997,GO:0007283,GO:0007286,GO:0007338,GO:0007566,GO:0008283,GO:0008584,GO:0030307,GO:0031508,GO:0031509,GO:0035264,GO:0042692,GO:0048477,GO:0090230,GO:1902340,GO:0000228,GO:0000784,GO:0000788,GO:0001740,GO:0032991
ENSGALG00000004420	SDK1		sidekick cell adhesion molecule 1 [Source:NCBI gene;Acc:373894]	-1.72168	0.000265313	-1.38868	0.0145421	NA	NA	GO:0016020,GO:0016021,GO:0048148,GO:0060998
ENSGALG00000015548	RNF20		ring finger protein 20 [Source:NCBI gene;Acc:427310]	-1.71194	0.00153384	-0.777301	0.296245	NA	NA	GO:0016740,GO:0005634,GO:0004842,GO:0046872,GO:0006325,GO:0016567,GO:0002039,GO:0003682,GO:0003713,GO:0003730,GO:0031625,GO:0042393,GO:0000209,GO:0006355,GO:0006511,GO:0010390,GO:0016574,GO:0030336,GO:0031062,GO:0033523,GO:0045893,GO:1900364,GO:2001168,GO:0000151,GO:0005654,GO:0005730,GO:0033503
ENSGALG00000011651	ARL1		ADP ribosylation factor like GTPase 1 [Source:NCBI gene;Acc:417934]	-1.69189	0.00123178	-0.818569	0.250963	NA	NA	GO:0000166,GO:0005737,GO:0005794,GO:0005622,GO:0005525,GO:0016192,GO:0006886,GO:0005829,GO:0003924,GO:0008047,GO:0019904,GO:0007030,GO:0009404,GO:0031584,GO:0034067,GO:0042147,GO:0005802
ENSGALG00000015847	PRSS35		serine protease 35 [Source:HGNC Symbol;Acc:HGNC:21387]	-1.69047	0.000192247	-1.62608	0.0011139	0.0643855	0.998884	GO:0006508,GO:0004252
ENSGALG00000009071	HMGB3		high mobility group box 3 [Source:NCBI gene;Acc:396232]	-1.68956	0.00211575	-1.50508	0.0229093	NA	NA	GO:0003677,GO:0005634,GO:0000400,GO:0003723,GO:0008301,GO:0032392,GO:0045578,GO:0045638,GO:0005737,GO:0005694,GO:0002376,GO:0045087,GO:0006338
ENSGALG00000032642	SMARCC1		SWI/SNF related, matrix associated, actin dependent regulator of chromatin subfamily c member 1 [Source:HGNC Symbol;Acc:HGNC:11104]	-1.68739	0.000183498	-1.24568	0.0247631	NA	NA	GO:0003677,GO:0005634,GO:0016514,GO:0043044,GO:0003682,GO:0047485,GO:0006337,GO:0006338,GO:0008286,GO:0009887,GO:0032435,GO:0045893,GO:0045944,GO:0001741,GO:0005622,GO:0005654,GO:0005737,GO:0071564,GO:0071565
ENSGALG00000035596	NT5DC2		5'-nucleotidase domain containing 2 [Source:HGNC Symbol;Acc:HGNC:25717]	-1.67536	0.000851553	-0.786929	0.252154	NA	NA	GO:0016020,GO:0016021,GO:0046872,GO:0016311,GO:0008253
ENSGALG00000000927	ANGPTL2		angiopoietin-like 2 [Source:NCBI gene;Acc:776031]	-1.67257	7.39661e-05	-1.46564	0.00300816	0.206925	0.998884	-
ENSGALG00000009959	RAB3IP		RAB3A interacting protein [Source:NCBI gene;Acc:417850]	-1.66144	0.000371726	-1.23203	0.0326537	NA	NA	-
ENSGALG00000003165	CCDC6		coiled-coil domain containing 6 [Source:NCBI gene;Acc:423666]	-1.65855	0.00116278	-0.914457	0.174551	NA	NA	GO:0005829
ENSGALG00000033989	SLC39A14		solute carrier family 39 member 14 [Source:HGNC Symbol;Acc:HGNC:20858]	-1.64341	0.00238626	-0.635318	0.418918	NA	NA	GO:0016020,GO:0016021,GO:0055085,GO:0046873,GO:0030001,GO:0005887,GO:0005385,GO:0006882,GO:0071578,GO:1903874,GO:0015093,GO:0006826,GO:0006829,GO:0071577,GO:0005737,GO:0005886
ENSGALG00000004745	NATD1		N-acetyltransferase domain containing 1 [Source:NCBI gene;Acc:416497]	-1.62988	0.00171647	-1.35492	0.0337665	NA	NA	-
ENSGALG00000034502	SCD5	Not found	stearoyl-CoA desaturase 5 [Source:HGNC Symbol;Acc:HGNC:21088]	-1.61665	0.00328708	-1.35788	0.0433243	NA	NA	GO:0016021,GO:0055114,GO:0016491,GO:0016717,GO:0006633,GO:0016020,GO:0005789,GO:0006629,GO:0004768,GO:0005506,GO:0006636,GO:1903966
ENSGALG00000016524	CAD		carbamoyl-phosphate synthetase 2, aspartate transcarbamylase, and dihydroorotase [Source:NCBI gene;Acc:428659]	-1.60279	0.00266756	-1.18881	0.0774021	NA	NA	GO:0000166,GO:0005524,GO:0005737,GO:0046872,GO:0016787,GO:0006541,GO:0016810,GO:0016812,GO:0006807,GO:0006207,GO:0004070,GO:0004087,GO:0004088,GO:0004151,GO:0000050,GO:0006228,GO:0006526,GO:0007595,GO:0019240,GO:0033574,GO:0051414,GO:0070409
ENSGALG00000004806	EDEM3		ER degradation enhancing alpha-mannosidase like protein 3 [Source:HGNC Symbol;Acc:HGNC:16787]	-1.58697	0.000279022	-1.2358	0.0200707	NA	NA	GO:0016020,GO:0005509,GO:0016787,GO:0003824,GO:0008152,GO:0016798,GO:0004571,GO:1904382,GO:0006516,GO:0043161,GO:0005788
ENSGALG00000011086	ACTA1		actin, alpha 1, skeletal muscle [Source:NCBI gene;Acc:421534]	-1.58572	5.53791e-05	-1.21904	0.00608541	0.366683	0.939533	GO:0000166,GO:0005524
ENSGALG00000043555	NPNT		nephronectin [Source:HGNC Symbol;Acc:HGNC:27405]	-1.58449	0.00344979	-1.06386	0.127059	NA	NA	GO:0016020,GO:0005509,GO:0005178,GO:0001657,GO:0001658,GO:0007160,GO:0010694,GO:0010811,GO:0030198,GO:0030511,GO:0033631,GO:0045184,GO:0045669,GO:0045987,GO:0070374,GO:0071356,GO:0097195,GO:2000721,GO:0005576,GO:0005604,GO:0030485,GO:0031012,GO:0034678,GO:0062023
ENSGALG00000035599	CD24	Not found	CD24 molecule [Source:NCBI gene;Acc:100859742]	-1.5791	0.000515765	-1.42619	0.00862507	NA	NA	GO:0016020,GO:0016021,GO:0007155
ENSGALG00000004310	TTYH3		tweety family member 3 [Source:HGNC Symbol;Acc:HGNC:22222]	-1.57845	3.18315e-06	-1.59726	2.31131e-05	-0.0188097	0.998884	GO:0016020,GO:0016021,GO:0005886,GO:0006811,GO:0034220,GO:1902476,GO:0005254,GO:0006821,GO:0034707,GO:0005229,GO:0072320
ENSGALG00000037487	WBP1	Not found	WW domain binding protein 1 [Source:HGNC Symbol;Acc:HGNC:12737]	-1.57835	0.000968775	-1.24065	0.0328337	0.337694	0.979232	GO:0016020,GO:0016021,GO:0050699
ENSGALG00000007905	LAMB1		laminin subunit beta 1 [Source:HGNC Symbol;Acc:HGNC:6486]	-1.55894	0.000381771	-1.31571	0.0120254	0.243225	0.994031	GO:0005201,GO:0021812,GO:0030335,GO:0031175,GO:0034446,GO:0035987,GO:0042476,GO:0005604,GO:0005606,GO:0005607,GO:0005615,GO:0043257,GO:0043259
ENSGALG00000008675	SLC25A5		solute carrier family 25 member 5 [Source:HGNC Symbol;Acc:HGNC:10991]	-1.55302	0.00110158	-1.14626	0.0546779	NA	NA	GO:0016020,GO:0016021,GO:0055085,GO:0022857,GO:0005743,GO:0015866,GO:0005471,GO:0031625,GO:0008284,GO:0015867,GO:1901029,GO:1990830,GO:0005739,GO:0042645,GO:0043209,GO:0071817
ENSGALG00000007959	SLC26A3		solute carrier family 26 member 3 [Source:NCBI gene;Acc:417700]	-1.54202	0.00148951	-0.672979	0.319838	NA	NA	GO:0016020,GO:0016021,GO:0055085,GO:0005887,GO:0042391,GO:0015116,GO:1902358,GO:0008271,GO:0015106,GO:0015108,GO:0015301,GO:0019531,GO:0008272,GO:0098656,GO:1902476,GO:0006821,GO:0015297,GO:0019532,GO:0015701,GO:0048240,GO:0051454,GO:0060081,GO:0071320,GO:0097225
ENSGALG00000027258	CDC42SE2		CDC42 small effector 2 [Source:NCBI gene;Acc:768825]	-1.53967	0.00510929	-0.311092	0.742613	NA	NA	GO:0005886,GO:0005198,GO:0035023,GO:0017048,GO:0009966
ENSGALG00000029850	OTUD5		OTU deubiquitinase 5 [Source:HGNC Symbol;Acc:HGNC:25402]	-1.53813	0.00403622	-1.00827	0.145767	NA	NA	GO:0004843,GO:0016579,GO:0061578,GO:0101005,GO:1990380,GO:0032496,GO:0070536,GO:0071108
ENSGALG00000037325	SERP1	Not found	stress associated endoplasmic reticulum protein 1 [Source:HGNC Symbol;Acc:HGNC:10759]	-1.53781	0.0136517	-1.15168	0.144609	NA	NA	GO:0016020,GO:0016021,GO:0005783,GO:0015031,GO:0005789,GO:0006486,GO:0001501,GO:0006006,GO:0009791,GO:0010259,GO:0030968,GO:0032024,GO:0045727,GO:0046622,GO:0048644,GO:0060124,GO:0005881
ENSGALG00000038924	IDE		insulin degrading enzyme [Source:HGNC Symbol;Acc:HGNC:5381]	-1.5362	0.00247093	-1.15546	0.0703782	NA	NA	GO:0003824,GO:0006508,GO:0046872,GO:0005739,GO:0004222,GO:0005102,GO:0005524,GO:0008270,GO:0042277,GO:0042803,GO:0043559,GO:0140036,GO:0008340,GO:0010815,GO:0010992,GO:0032461,GO:0042447,GO:0050435,GO:0051260,GO:0051603,GO:1901142,GO:1901143,GO:0005615,GO:0005634,GO:0005737,GO:0005777,GO:0005782,GO:0005829,GO:0009986
ENSGALG00000010341	XPO5		exportin 5 [Source:NCBI gene;Acc:421450]	-1.53458	0.000415074	-0.869931	0.123779	0.664649	0.726704	GO:0005634,GO:0005737,GO:0006886,GO:0008536,GO:0005049,GO:0046825,GO:0000049,GO:0003729,GO:0008565,GO:0070883,GO:0006611,GO:0035281,GO:1900370,GO:0005654,GO:0005829,GO:0035068,GO:0042272,GO:0042565
ENSGALG00000004222	HK1		hexokinase 1 [Source:NCBI gene;Acc:373889]	-1.5281	6.57109e-05	-0.534429	0.333508	0.993669	0.159282	GO:0000166,GO:0005524,GO:0016301,GO:0016740,GO:0016310,GO:0005829,GO:0005975,GO:0016773,GO:0006096,GO:0004340,GO:0004396,GO:0005536,GO:0008865,GO:0019158,GO:0001678,GO:0042802,GO:0042834,GO:0002741,GO:0046835,GO:0050718,GO:0072655,GO:0072656,GO:0005739,GO:0045121
ENSGALG00000002849	DCXR		dicarbonyl and L-xylulose reductase [Source:NCBI gene;Acc:374066]	-1.51377	0.0103636	-1.39824	0.0523704	NA	NA	GO:0016491,GO:0055114,GO:0005737,GO:0005975,GO:0005997,GO:0006006,GO:0004090,GO:0016655,GO:0042802,GO:0050038,GO:0051289,GO:0005881,GO:0044105,GO:0047880,GO:0042732
ENSGALG00000001717	SLC16A1		solute carrier family 16 member 1 [Source:NCBI gene;Acc:419875]	-1.50541	0.00522786	-1.01403	0.144746	NA	NA	GO:0016020,GO:0016021,GO:0008028,GO:0015129,GO:0015718,GO:0035873,GO:0055085,GO:0005887,GO:0006629,GO:0007098,GO:0032094,GO:0042593,GO:0050796,GO:0051780,GO:0005813,GO:0005886,GO:0030054,GO:0043231
ENSGALG00000034218	PA2G4		proliferation-associated 2G4, 38kDa [Source:NCBI gene;Acc:425279]	-1.49208	0.000840741	-1.4256	0.00673127	NA	NA	GO:0005737,GO:0005730,GO:0000055
ENSGALG00000038154	YAP1		Yes associated protein 1 [Source:NCBI gene;Acc:396171]	-1.49117	0.00148073	-1.28576	0.0239366	NA	NA	GO:1903507,GO:0000978,GO:0003682,GO:0003713,GO:0003714,GO:0008022,GO:0033613,GO:0044212,GO:0046982,GO:0070064,GO:0000902,GO:0001570,GO:0001894,GO:0003015,GO:0003143,GO:0006974,GO:0008283,GO:0008284,GO:0010468,GO:0010837,GO:0030216,GO:0030857,GO:0030903,GO:0032570,GO:0033148,GO:0035019,GO:0035329,GO:0042127,GO:0045893,GO:0045944,GO:0046622,GO:0048339,GO:0048368,GO:0050767,GO:0050847,GO:0060045,GO:…
ENSGALG00000007127	FADS1		fatty acid desaturase 1 [Source:NCBI gene;Acc:423120]	-1.48702	0.0109323	-1.28313	0.0769999	NA	NA	GO:0016020,GO:0016021,GO:0016491,GO:0006629,GO:0055114
ENSGALG00000004725	ALDH2		acyl-CoA dehydrogenase family member 10-like [Source:NCBI gene;Acc:107057078]	-1.48163	0.00231599	-0.745096	0.257415	NA	NA	GO:0055114,GO:0016491,GO:0016620,GO:0004029
ENSGALG00000012365	PYGL		glycogen phosphorylase L [Source:NCBI gene;Acc:378909]	-1.46442	0.000445302	-0.764391	0.165277	0.700025	0.646118	GO:0016740,GO:0005737,GO:0016757,GO:0030170,GO:0005975,GO:0005980,GO:0004645,GO:0008184,GO:0102250,GO:0102499,GO:0002060,GO:0005524,GO:0008144,GO:0016208,GO:0019842,GO:0032052,GO:0005977,GO:0009617,GO:0042593,GO:0070266
ENSGALG00000013427	SORBS2		sorbin and SH3 domain containing 2 [Source:NCBI gene;Acc:422719]	-1.463	0.0131319	-0.794955	0.322635	NA	NA	GO:0005886,GO:0007015,GO:0007219
ENSGALG00000008425	MAP1A		microtubule associated protein 1A [Source:NCBI gene;Acc:415588]	-1.46092	0.00755107	-0.639701	0.415007	NA	NA	GO:0030425,GO:0005829,GO:0008017,GO:0000226,GO:0045202,GO:0005874,GO:0003779,GO:0043025,GO:0015631,GO:0007409,GO:0016358,GO:0005875,GO:0042995
ENSGALG00000029276	PPP1R9B		protein phosphatase 1 regulatory subunit 9B [Source:HGNC Symbol;Acc:HGNC:9298]	-1.45894	0.0103149	-1.05371	0.146852	NA	NA	GO:0005737,GO:0030425,GO:0031175,GO:0051015,GO:0003779,GO:0014069,GO:0015629,GO:0007015,GO:0042127,GO:0008157,GO:0019722,GO:0001932,GO:0016358,GO:0050804,GO:0071315,GO:2000474,GO:0030175,GO:0030864
ENSGALG00000035978	CDCA7L		cell division cycle associated 7 like [Source:NCBI gene;Acc:420608]	-1.4583	0.00376029	-0.91675	0.162872	NA	NA	GO:0005634,GO:0006355,GO:0008284,GO:0001650,GO:0005730,GO:0005829
ENSGALG00000042976	UBTF		upstream binding transcription factor [Source:HGNC Symbol;Acc:HGNC:12511]	-1.45777	0.000521527	-1.20545	0.0163207	0.252322	0.984362	GO:0003677,GO:0005634,GO:0001164,GO:0001165,GO:0003682,GO:0097110,GO:0006360,GO:0001650,GO:0005730
ENSGALG00000007220	FTH1		ferritin heavy chain 1 [Source:NCBI gene;Acc:395970]	-1.4565	2.40181e-06	-0.494163	0.237357	0.962338	0.0365086	GO:0046872,GO:0005737,GO:0016491,GO:0055114,GO:0042802,GO:0005506,GO:0006879,GO:0008198,GO:0006826,GO:0008199,GO:0008285,GO:0004322,GO:0006955,GO:0006880,GO:0048147,GO:0097286,GO:0044754
ENSGALG00000002990	PRELID1		PRELI domain containing 1 [Source:NCBI gene;Acc:395819]	-1.45232	0.000190364	-0.726251	0.159209	0.726068	0.543253	GO:0015914,GO:0005758,GO:1990050,GO:0010917,GO:0010950,GO:0043066,GO:0045580,GO:0051881,GO:0070234,GO:0090201,GO:0097035,GO:1901857,GO:2001140,GO:0005654,GO:0005739,GO:0032991
ENSGALG00000014106	PPFIBP1		PPFIA binding protein 1 [Source:NCBI gene;Acc:418219]	-1.45049	5.40494e-07	-1.25888	7.30999e-05	0.191609	0.979579	-
ENSGALG00000040651	IGF1R		insulin like growth factor 1 receptor [Source:NCBI gene;Acc:395889]	-1.44822	8.7746e-06	-1.4059	0.000121013	0.0423179	0.998884	GO:0000166,GO:0005524,GO:0016301,GO:0016740,GO:0016310,GO:0016020,GO:0016021,GO:0004672,GO:0006468,GO:0004713,GO:0005737,GO:0030424,GO:0005887,GO:0030154,GO:0070374,GO:0004714,GO:0004888,GO:0007169,GO:0009968,GO:0043066,GO:0043235,GO:0001934,GO:0046777,GO:0042593,GO:0005009,GO:0043548,GO:0043560,GO:0005899,GO:0008286
ENSGALG00000010668	WWC2		WW and C2 domain containing 2 [Source:HGNC Symbol;Acc:HGNC:24148]	-1.43432	0.000993382	-1.24695	0.0160899	0.187376	0.998884	GO:0019900,GO:0032947,GO:0000122,GO:0035331,GO:0046621,GO:0005829
ENSGALG00000005326	EIF3F		eukaryotic translation initiation factor 3 subunit F [Source:NCBI gene;Acc:423748]	-1.42689	0.023462	-0.831753	0.327457	NA	NA	GO:0005737,GO:0003743,GO:0006412,GO:0006413,GO:0001732,GO:0002183,GO:0005852,GO:0016282,GO:0033290,GO:0031369,GO:0071541
ENSGALG00000002595	ENSGALG00000002595		uncharacterised protein	-1.41826	0.00282144	-0.990144	0.102071	NA	NA	GO:0055114,GO:0098869,GO:0004602,GO:0006979
ENSGALG00000040371	CD59	Not found	CD59 molecule	-1.41535	0.000297888	-1.27063	0.0043144	0.144723	0.998884	GO:0001971
ENSGALG00000020260	PGRMC1		progesterone receptor membrane component 1 [Source:NCBI gene;Acc:772196]	-1.4126	0.00025085	-1.5019	0.000483304	-0.0892986	0.998884	GO:0016020,GO:0016021,GO:0005783,GO:0020037,GO:0008289,GO:0031090,GO:0043231,GO:0005496,GO:0030868
ENSGALG00000008146	MORF4L1		mortality factor 4 like 1 [Source:NCBI gene;Acc:554283]	-1.41054	0.00738045	-1.07338	0.105254	NA	NA	GO:0005634,GO:0006351,GO:0006355,GO:0006325,GO:0035267,GO:0016580,GO:0016575,GO:0000123,GO:0006342,GO:0016573,GO:0043967,GO:0043968
ENSGALG00000040308	BAHCC1		BAH domain and coiled-coil containing 1 [Source:HGNC Symbol;Acc:HGNC:29279]	-1.4009	0.00873356	-1.19301	0.0703782	NA	NA	GO:0003682
ENSGALG00000008855	UGP2		UDP-glucose pyrophosphorylase 2 [Source:NCBI gene;Acc:373900]	-1.40067	6.30287e-05	-1.12566	0.00648667	0.27501	0.979232	GO:0016740,GO:0005737,GO:0016779,GO:0003983,GO:0042802,GO:0070569,GO:0005977,GO:0006011
ENSGALG00000011238	WLS		wntless Wnt ligand secretion mediator [Source:NCBI gene;Acc:424707]	-1.40018	1.33001e-05	-1.03533	0.00555898	0.364848	0.893028	GO:0016020,GO:0016021,GO:0016055,GO:0017147,GO:0001707,GO:0006886,GO:0009948,GO:0030177,GO:0030901,GO:0030902,GO:0031017,GO:0061355,GO:0061357,GO:0090263,GO:0005769,GO:0005794,GO:0005802,GO:0005886,GO:0031410
ENSGALG00000013708	CYB5A		cytochrome b5 type A [Source:NCBI gene;Acc:414798]	-1.38996	0.0131319	-1.42764	0.0320213	NA	NA	GO:0016020,GO:0016021,GO:0046872,GO:0055114,GO:0020037,GO:0005783,GO:0005789,GO:0031090,GO:0043231,GO:0019899,GO:0005829
ENSGALG00000004215	WIPI1		WD repeat domain, phosphoinositide interacting 1 [Source:HGNC Symbol;Acc:HGNC:25471]	-1.38851	0.000282367	-0.763826	0.123348	0.624681	0.662402	GO:0032266,GO:0006914,GO:0005829,GO:0080025,GO:0000045,GO:0019898,GO:0000422,GO:0034497,GO:0005102,GO:0030331,GO:0050681,GO:0006497,GO:0048203,GO:0000407,GO:0000421,GO:0005737,GO:0005802,GO:0010008,GO:0034045
ENSGALG00000032468	SNX17		sorting nexin 17 [Source:HGNC Symbol;Acc:HGNC:14979]	-1.37795	0.00133042	-0.818292	0.146918	NA	NA	GO:0006886,GO:0035091,GO:0008022,GO:0050750,GO:0003279,GO:0006898,GO:0035904,GO:0060976,GO:1990126,GO:0005737,GO:0005768,GO:0005769,GO:0005794,GO:0005829,GO:0010008,GO:0031410,GO:0032991,GO:0043231
ENSGALG00000005845	SLC7A5		solute carrier family 7 member 5 [Source:NCBI gene;Acc:415832]	-1.37577	0.0115472	-0.633491	0.417208	NA	NA	GO:0016020,GO:0016021,GO:0055085,GO:0015179,GO:0022857,GO:0006865,GO:0015807,GO:1902475,GO:0005829,GO:0005886,GO:0043231
ENSGALG00000007582	DPYSL3		dihydropyrimidinase like 3 [Source:NCBI gene;Acc:395154]	-1.37225	0.00861891	-0.621602	0.404521	NA	NA	GO:0005737,GO:0016787,GO:0030334,GO:0016810,GO:0051017,GO:0010975,GO:0048678,GO:0051491,GO:0031005
ENSGALG00000006149	MORN4		MORN repeat containing 4 [Source:NCBI gene;Acc:425290]	-1.37141	0.00696663	-0.961885	0.136836	NA	NA	GO:0048678,GO:0005737,GO:0032426,GO:0032433
ENSGALG00000036894	ABCA2		ATP binding cassette subfamily A member 2 [Source:HGNC Symbol;Acc:HGNC:32]	-1.37123	0.00810053	-0.484085	0.533891	NA	NA	GO:0000166,GO:0005524,GO:0016020,GO:0016021,GO:0055085,GO:0016887,GO:0042626,GO:0043231,GO:0006869,GO:0006357,GO:0032383,GO:0042632,GO:0048545,GO:0070723,GO:0005764,GO:0005768
ENSGALG00000026315	RAB34		RAB34, member RAS oncogene family [Source:HGNC Symbol;Acc:HGNC:16519]	-1.3712	0.0205103	-1.30179	0.072595	NA	NA	GO:0005622,GO:0005525,GO:0003924,GO:0006886,GO:0032482
ENSGALG00000037733	DAPK3		death-associated protein kinase 3 [Source:NCBI gene;Acc:101748881]	-1.36854	0.00338292	-1.24551	0.0266284	NA	NA	GO:0000166,GO:0005524,GO:0004672,GO:0004674,GO:0006468
ENSGALG00000013239	NES		nestin [Source:NCBI gene;Acc:395890]	-1.36642	0.00118825	-1.42767	0.00364227	NA	NA	GO:0005882,GO:0005198,GO:0019215
ENSGALG00000003169	CBFB		core-binding factor beta subunit [Source:NCBI gene;Acc:395257]	-1.36591	0.000445065	-0.889529	0.0725487	0.476381	0.866133	GO:0005634,GO:1903508,GO:0003713,GO:0003677,GO:0043565,GO:0000122,GO:0000209,GO:0001503,GO:0001649,GO:0030098,GO:0030099,GO:0043371,GO:0043378,GO:0045944,GO:0048469,GO:0060216
ENSGALG00000010624	MEMO1		mediator of cell motility 1 [Source:NCBI gene;Acc:421483]	-1.3628	0.0128426	-0.946613	0.174551	NA	NA	GO:0032886
ENSGALG00000002201	PPL		periplakin [Source:NCBI gene;Acc:408044]	-1.36273	0.000193366	-0.935449	0.0374951	0.427284	0.878307	GO:0005737,GO:0016020,GO:0005856,GO:0005198,GO:0042060,GO:0045104
ENSGALG00000034171	EPB41L1		erythrocyte membrane protein band 4.1 like 1 [Source:HGNC Symbol;Acc:HGNC:3378]	-1.36245	0.00033529	-1.18326	0.00877997	0.179198	0.998884	GO:0005198,GO:0008092,GO:0005856,GO:0003779,GO:0030866,GO:0031032,GO:0005886
ENSGALG00000010190	TBC1D15		TBC1 domain family member 15 [Source:NCBI gene;Acc:417857]	-1.35815	0.0213881	-0.892134	0.254199	NA	NA	GO:0006886,GO:0005096,GO:0017137,GO:0090630,GO:0043087,GO:0005576,GO:0005737
ENSGALG00000005659	SNX12		sorting nexin 12 [Source:NCBI gene;Acc:428704]	-1.35795	0.00181786	-1.1162	0.0352287	0.241748	0.99318	GO:0035091,GO:0019899,GO:0010629,GO:0010955,GO:0030100,GO:0042177,GO:0051224,GO:2000642,GO:0005769
ENSGALG00000008480	ABCF3		ATP binding cassette subfamily F member 3 [Source:HGNC Symbol;Acc:HGNC:72]	-1.35578	0.00250216	-0.796915	0.177586	NA	NA	GO:0000166,GO:0005524,GO:0016887
ENSGALG00000015308	SEC63		SEC63 homolog, protein translocation regulator [Source:HGNC Symbol;Acc:HGNC:21082]	-1.34966	0.00731257	-0.692807	0.314956	NA	NA	GO:0006614,GO:0016020,GO:0016021,GO:0005783,GO:0030176,GO:0006620,GO:0008565,GO:0001889,GO:0006807,GO:0010259,GO:0031204,GO:0072001,GO:0031207
* Not found in STRING analysis
** Gallus gallus gene identity not available

## Sheet: M41 vs Mock TS down
M41 versus Mock transcriptionally downregulated genes
Ensembl_ID	Gene ID	Note	Description	log2FC_Beaudette_vs_Mock	padj_Beaudette_vs_Mock	log2FC_M41_vs_Mock	padj_M41_vs_Mock	log2FC_M41_vs_Beaudette	padj_M41_vs_Beaudette	GO_terms
ENSGALG00000020679	PLEKHS1		pleckstrin homology domain containing S1 [Source:HGNC Symbol;Acc:HGNC:26285]	-3.68089	1.13958e-08	-2.47801	0.000332726	NA	NA	-
ENSGALG00000030773	CP		ceruloplasmin [Source:HGNC Symbol;Acc:HGNC:2295]	-2.23232	3.41183e-05	-2.43704	0.000134211	NA	NA	GO:0005507,GO:0055114,GO:0005615,GO:0046872,GO:0016491,GO:0005623,GO:0006879,GO:0016722,GO:0004322,GO:0051087,GO:0006825
ENSGALG00000010926	SPP1		secreted phosphoprotein 1 [Source:NCBI gene;Acc:395210]	-2.72511	7.30698e-15	-2.26854	6.13335e-10	0.456575	0.826946	GO:0005615,GO:0005623,GO:0007155,GO:0001649,GO:0001503,GO:0050840,GO:0008201,GO:0045780
ENSGALG00000042454	DCDC2		doublecortin domain containing 2 [Source:HGNC Symbol;Acc:HGNC:18141]	-2.804	1.0909e-06	-2.19881	0.000940611	NA	NA	GO:0035556,GO:0005622,GO:0007605,GO:0030111,GO:1902017,GO:0005929,GO:0005815,GO:0005874,GO:0060271,GO:0001764,GO:0005930,GO:0045880,GO:0048813,GO:0005654,GO:0005737,GO:0005829,GO:0015630,GO:0060091,GO:0072686
ENSGALG00000041300	?	Not identified		-1.87556	3.66621e-08	-2.16243	4.65441e-09	-0.28687	0.979232	GO:0005737,GO:0005886,GO:0043484,GO:0030315,GO:0043034
ENSGALG00000006453	TF		transferrin (ovotransferrin) [Source:NCBI gene;Acc:396241]	-3.16881	1.83491e-13	-2.09535	1.16059e-05	1.07346	0.275438	GO:0046872,GO:0005576,GO:0005615,GO:0006811,GO:0055072,GO:0005623
ENSGALG00000046616	CHGB		chromogranin B [Source:HGNC Symbol;Acc:HGNC:1930]	-1.75349	2.11828e-06	-2.08543	7.42462e-08	-0.331945	0.958379	GO:0005615,GO:0030141,GO:2001032
ENSGALG00000043775	RAPGEF3		Rap guanine nucleotide exchange factor 3 [Source:HGNC Symbol;Acc:HGNC:16629]	-2.34097	0.000373748	-1.92041	0.0146739	NA	NA	GO:0035556,GO:0005085,GO:0007264,GO:0017034,GO:0019904,GO:0032486,GO:0033138,GO:0034242,GO:0043547,GO:0045766,GO:0046827,GO:0051496,GO:0060143,GO:0061028,GO:0071320,GO:1901985,GO:2000249,GO:0005886,GO:0005902,GO:0030027,GO:0030175,GO:0030864
ENSGALG00000039001	FILIP1		filamin A interacting protein 1 [Source:HGNC Symbol;Acc:HGNC:21015]	-0.59892	0.30989	-1.87651	0.00279938	NA	NA	GO:0015629,GO:0005730,GO:0005886
ENSGALG00000013124	FHOD3		formin homology 2 domain containing 3 [Source:HGNC Symbol;Acc:HGNC:26178]	-0.937425	0.0301673	-1.82756	9.11516e-05	-0.89013	0.386326	GO:0007015,GO:0030837,GO:0045214,GO:0055003
ENSGALG00000003163	GNAO1		G protein subunit alpha o1 [Source:NCBI gene;Acc:415698]	-1.82798	0.00120328	-1.77012	0.00895897	NA	NA	GO:0000166,GO:0007165,GO:0007186,GO:0001664,GO:0005525,GO:0003924,GO:0019001,GO:0031683,GO:0031821,GO:0031852,GO:0051430,GO:0007188,GO:0007212,GO:0005834
ENSGALG00000008970	NRK		Nik related kinase [Source:NCBI gene;Acc:422380]	-0.896098	0.0955821	-1.76051	0.0025082	NA	NA	GO:0004672,GO:0004674,GO:0005524,GO:0006468,GO:0005737,GO:0048812,GO:0005622,GO:0023014,GO:0031098,GO:0032147,GO:0000165
ENSGALG00000034456	PRELP		proline and arginine rich end leucine rich repeat protein [Source:HGNC Symbol;Acc:HGNC:9357]	-1.3013	0.0494064	-1.75277	0.0197785	NA	NA	GO:0062023,GO:0005201,GO:0007569
ENSGALG00000014537	BMF		Bcl2 modifying factor [Source:NCBI gene;Acc:769140]	-3.07059	6.81691e-08	-1.68844	0.00950644	NA	NA	GO:0006915,GO:0010507,GO:0034644,GO:0043065,GO:0043276
ENSGALG00000015624	VCAN		versican [Source:NCBI gene;Acc:395565]	-1.23698	3.88369e-05	-1.66808	5.556e-08	-0.431092	0.752097	GO:0005509,GO:0031012,GO:0007155,GO:0005540,GO:0007417
ENSGALG00000015847	PRSS35		serine protease 35 [Source:HGNC Symbol;Acc:HGNC:21387]	-1.69047	0.000192247	-1.62608	0.0011139	0.0643855	0.998884	GO:0006508,GO:0004252
ENSGALG00000002624	BMS1		BMS1, ribosome biogenesis factor [Source:NCBI gene;Acc:423633]	-1.82396	0.00107485	-1.61939	0.016327	NA	NA	GO:0005634,GO:0005525,GO:0003924,GO:0042254,GO:0030686,GO:0000462,GO:0034511,GO:0005730
ENSGALG00000016635	MXRA5		matrix remodeling associated 5 [Source:HGNC Symbol;Acc:HGNC:7539]	-1.8081	0.00391074	-1.61534	0.0333212	NA	NA	GO:0016020,GO:0016021,GO:0071559
ENSGALG00000004310	TTYH3		tweety family member 3 [Source:HGNC Symbol;Acc:HGNC:22222]	-1.57845	3.18315e-06	-1.59726	2.31131e-05	-0.0188097	0.998884	GO:0016020,GO:0016021,GO:0005886,GO:0006811,GO:0034220,GO:1902476,GO:0005254,GO:0006821,GO:0034707,GO:0005229,GO:0072320
ENSGALG00000003805	PRKG1		protein kinase cGMP-dependent 1 [Source:HGNC Symbol;Acc:HGNC:9414]	-0.869777	0.126571	-1.59684	0.0122779	NA	NA	GO:0000166,GO:0005524,GO:0016301,GO:0016740,GO:0016310,GO:0004672,GO:0004674,GO:0006468,GO:0004692,GO:0030553,GO:0005246,GO:0001764,GO:0007165,GO:0016358,GO:0019934,GO:0030900,GO:0043087,GO:0045986,GO:0060087,GO:0090331,GO:1904706,GO:1904753,GO:0005737,GO:0005794,GO:0005886
ENSGALG00000039417	?	Not identified		-1.96704	0.000573949	-1.56974	0.0245577	NA	NA	GO:0006355,GO:0005622,GO:0003677,GO:0005634,GO:0003700,GO:0005737,GO:0005667,GO:0007179
ENSGALG00000015377	PHLDB2		pleckstrin homology like domain family B member 2 [Source:HGNC Symbol;Acc:HGNC:29573]	-1.28856	0.000806604	-1.55244	0.000328482	-0.263879	0.979232	GO:0010470,GO:0010717,GO:1904261,GO:0000226,GO:0045184,GO:0051497,GO:0051895,GO:0070507,GO:1903690,GO:0005829,GO:0005886,GO:0005925,GO:0031252,GO:0045111,GO:0045180
ENSGALG00000015151	B4GALT6		beta-1,4-galactosyltransferase 6 [Source:NCBI gene;Acc:421092]	-0.813169	0.129454	-1.53725	0.0101585	NA	NA	GO:0016020,GO:0016021,GO:0016757,GO:0005975,GO:0008378,GO:0001572
ENSGALG00000011209	EVL		Enah/Vasp-like [Source:NCBI gene;Acc:423453]	-1.14647	0.039119	-1.52745	0.0186541	NA	NA	GO:0005856,GO:0003779,GO:0008154,GO:0045010,GO:0051289,GO:0017124,GO:0005522,GO:0010633,GO:0030838,GO:0051496,GO:0071346,GO:1900028,GO:0005737,GO:0005925,GO:0030027,GO:0045335
ENSGALG00000038768	FAM20C		FAM20C, golgi associated secretory pathway kinase [Source:HGNC Symbol;Acc:HGNC:22140]	-0.942704	0.0311127	-1.51623	0.0014344	-0.573528	0.800954	GO:0016020,GO:0016021,GO:0004674,GO:0005509,GO:0016773,GO:0030145,GO:0001501,GO:0006468,GO:0030501,GO:0031214,GO:0036179,GO:0040036,GO:0045669,GO:0051174,GO:0070166,GO:0071895,GO:0097187,GO:0005615,GO:0005794
ENSGALG00000010858	LRP2		LDL receptor related protein 2 [Source:HGNC Symbol;Acc:HGNC:6694]	-1.98217	1.15112e-07	-1.51574	0.000468141	0.466436	0.88201	GO:0016020,GO:0016021,GO:0005509,GO:0051087,GO:0001843,GO:0003139,GO:0003148,GO:0003223,GO:0003281,GO:0006766,GO:0006898,GO:0007507,GO:0007605,GO:0008283,GO:0008584,GO:0030001,GO:0030514,GO:0030900,GO:0035904,GO:0050769,GO:0060068,GO:0060976,GO:0060982,GO:0061156,GO:0070447,GO:0140058,GO:1904447,GO:0005768,GO:0005783,GO:0005794,GO:0005903,GO:0005905,GO:0009897,GO:0016324,GO:0030139,GO:0030424,GO:…
ENSGALG00000009071	HMGB3		high mobility group box 3 [Source:NCBI gene;Acc:396232]	-1.68956	0.00211575	-1.50508	0.0229093	NA	NA	GO:0003677,GO:0005634,GO:0000400,GO:0003723,GO:0008301,GO:0032392,GO:0045578,GO:0045638,GO:0005737,GO:0005694,GO:0002376,GO:0045087,GO:0006338
ENSGALG00000020260	PGRMC1		progesterone receptor membrane component 1 [Source:NCBI gene;Acc:772196]	-1.4126	0.00025085	-1.5019	0.000483304	-0.0892986	0.998884	GO:0016020,GO:0016021,GO:0005783,GO:0020037,GO:0008289,GO:0031090,GO:0043231,GO:0005496,GO:0030868
ENSGALG00000006841	POLR2L		RNA polymerase II subunit L [Source:NCBI gene;Acc:770704]	-1.07594	0.0789199	-1.49879	0.0356656	NA	NA	GO:0003677,GO:0008270,GO:0006351,GO:0003899,GO:0005665,GO:0005736,GO:0005666,GO:0006366,GO:0005634
ENSGALG00000028466	IL34		interleukin 34 [Source:NCBI gene;Acc:100858424]	-1.21552	0.00282144	-1.4969	0.00115776	-0.281382	0.979232	GO:0005615,GO:0010469,GO:0008284,GO:0005125,GO:0005157,GO:0001934,GO:0045651
ENSGALG00000042482	RAB5B		RAB5B, member RAS oncogene family [Source:NCBI gene;Acc:100529061]	-1.86914	0.000710302	-1.49176	0.026732	NA	NA	GO:0005525,GO:0003924,GO:0019003,GO:0030742,GO:0007032,GO:0019882,GO:0030100,GO:0048227,GO:0005622,GO:0005768,GO:0030139,GO:0043231,GO:0070062
ENSGALG00000032561	?	Not identified		-1.02103	0.0889005	-1.48133	0.0331833	NA	NA	GO:0005737,GO:0043005,GO:0008017,GO:0015631,GO:0000226,GO:0031175,GO:0005856,GO:0005874
ENSGALG00000015167	PRUNE2		prune homolog 2 [Source:NCBI gene;Acc:768768]	-1.23802	0.000840741	-1.47106	0.000361974	-0.233041	0.979579	GO:0005737,GO:0006915,GO:0004309,GO:0006798
ENSGALG00000002467	MTSS1L		MTSS1L, I-BAR domain containing [Source:HGNC Symbol;Acc:HGNC:25094]	-1.85523	0.000229655	-1.46903	0.0149864	NA	NA	GO:0003779,GO:0007009,GO:0097178,GO:0003785,GO:0005096,GO:0005546,GO:0048365,GO:0036120,GO:0061024,GO:0090630,GO:0097581,GO:0001726,GO:0005886,GO:0030027,GO:0030864,GO:0032587
ENSGALG00000000927	ANGPTL2		angiopoietin-like 2 [Source:NCBI gene;Acc:776031]	-1.67257	7.39661e-05	-1.46564	0.00300816	0.206925	0.998884	-
ENSGALG00000015908	COL12A1		collagen type XII alpha 1 chain [Source:NCBI gene;Acc:395875]	-1.26597	4.63281e-05	-1.46479	3.43523e-06	-0.198821	0.979579	GO:0062023,GO:0030199,GO:0005595,GO:0035987
ENSGALG00000013069	BPGM		bisphosphoglycerate mutase [Source:NCBI gene;Acc:418172]	-2.02848	9.62324e-09	-1.46334	0.000361974	0.565143	0.757155	GO:0003824,GO:0016853,GO:0016868,GO:0006096,GO:0004619,GO:0004082
ENSGALG00000028770	INHBB		inhibin subunit beta B [Source:NCBI gene;Acc:396126]	0.111002	0.855473	-1.4553	0.0177965	NA	NA	GO:0005615,GO:0005179,GO:0010469,GO:0005576,GO:0008083,GO:0005125,GO:0042981,GO:0005160,GO:0010862,GO:0043408,GO:0048468,GO:0060395,GO:0042803,GO:0009267,GO:0009611,GO:0032869,GO:0032924,GO:0044320,GO:0045444,GO:0046676,GO:0046881,GO:0046882,GO:0048178,GO:0048599,GO:0060279,GO:2001235,GO:0048471,GO:0071944
ENSGALG00000016251	TSPAN7		tetraspanin 7 [Source:NCBI gene;Acc:418577]	-1.21623	0.026449	-1.44509	0.0236117	NA	NA	GO:0016020,GO:0016021,GO:0005887,GO:0007166
ENSGALG00000007021	PCNT		pericentrin [Source:HGNC Symbol;Acc:HGNC:16068]	-0.8122	0.187647	-1.4302	0.0388076	NA	NA	GO:0007165,GO:0032947,GO:0000226,GO:0007052,GO:0060271,GO:0090316,GO:0005813,GO:0005814,GO:0005815,GO:0005829,GO:0034451
ENSGALG00000013239	NES		nestin [Source:NCBI gene;Acc:395890]	-1.36642	0.00118825	-1.42767	0.00364227	NA	NA	GO:0005882,GO:0005198,GO:0019215
ENSGALG00000013708	CYB5A		cytochrome b5 type A [Source:NCBI gene;Acc:414798]	-1.38996	0.0131319	-1.42764	0.0320213	NA	NA	GO:0016020,GO:0016021,GO:0046872,GO:0055114,GO:0020037,GO:0005783,GO:0005789,GO:0031090,GO:0043231,GO:0019899,GO:0005829
ENSGALG00000035599	CD24	Not found	CD24 molecule [Source:NCBI gene;Acc:100859742]	-1.5791	0.000515765	-1.42619	0.00862507	NA	NA	GO:0016020,GO:0016021,GO:0007155
ENSGALG00000034218	PA2G4		proliferation-associated 2G4, 38kDa [Source:NCBI gene;Acc:425279]	-1.49208	0.000840741	-1.4256	0.00673127	NA	NA	GO:0005737,GO:0005730,GO:0000055
ENSGALG00000014891	PELO	ITGA1	integrin subunit alpha 1 [Source:NCBI gene;Acc:395951]	-1.08208	0.0597067	-1.42373	0.0350012	NA	NA	GO:0016020,GO:0016021,GO:0007155,GO:0007229,GO:0008305,GO:0019903,GO:0098639,GO:0007160,GO:0008285,GO:0030593,GO:0032516,GO:0042059,GO:0045123,GO:0005925,GO:0009897,GO:0009986,GO:0034665,GO:0045178
ENSGALG00000007114	APOA1		apolipoprotein A1 [Source:NCBI gene;Acc:396536]	-1.92087	6.98458e-09	-1.41683	0.000135301	0.504042	0.754949	GO:0005615,GO:0005576,GO:0008289,GO:0006629,GO:0005543,GO:0043085,GO:0006869,GO:0042632,GO:0008202,GO:0008203,GO:0017127,GO:0033344,GO:0005515,GO:0015485,GO:0006695,GO:0042157,GO:0019433,GO:0045445,GO:0060228,GO:0010873,GO:0032374,GO:0033700,GO:0034372,GO:0034380,GO:0043691,GO:0046889,GO:0034364,GO:0042627,GO:0051726,GO:0070653,GO:1901247,GO:0001540,GO:0005319,GO:0008035,GO:0019899,GO:0031072,GO:…
ENSGALG00000040651	IGF1R		insulin like growth factor 1 receptor [Source:NCBI gene;Acc:395889]	-1.44822	8.7746e-06	-1.4059	0.000121013	0.0423179	0.998884	GO:0000166,GO:0005524,GO:0016301,GO:0016740,GO:0016310,GO:0016020,GO:0016021,GO:0004672,GO:0006468,GO:0004713,GO:0005737,GO:0030424,GO:0005887,GO:0030154,GO:0070374,GO:0004714,GO:0004888,GO:0007169,GO:0009968,GO:0043066,GO:0043235,GO:0001934,GO:0046777,GO:0042593,GO:0005009,GO:0043548,GO:0043560,GO:0005899,GO:0008286
ENSGALG00000004420	SDK1		sidekick cell adhesion molecule 1 [Source:NCBI gene;Acc:373894]	-1.72168	0.000265313	-1.38868	0.0145421	NA	NA	GO:0016020,GO:0016021,GO:0048148,GO:0060998
ENSGALG00000012121	RCN1		reticulocalbin 1 [Source:NCBI gene;Acc:428602]	-1.74688	0.00179206	-1.3873	0.0433243	NA	NA	GO:0005509,GO:0005783,GO:0001701,GO:0043010
ENSGALG00000007669	EGR1		early growth response 1 [Source:NCBI gene;Acc:373931]	0.26044	0.626867	-1.37369	0.00972254	-1.63413	0.0119356	GO:0003677,GO:0005634,GO:0046872,GO:0003676,GO:0043565,GO:0045893,GO:0003700,GO:0000976,GO:0000977,GO:0000982,GO:0001077,GO:0008270,GO:0010385,GO:0035035,GO:0044212,GO:0044729,GO:1990841,GO:0000122,GO:0001666,GO:0002931,GO:0006355,GO:0006366,GO:0009749,GO:0010628,GO:0030217,GO:0030509,GO:0032868,GO:0033233,GO:0035914,GO:0042981,GO:0044849,GO:0045080,GO:0045944,GO:0046886,GO:0050725,GO:0061418,GO:…
ENSGALG00000016491	APOB		apolipoprotein B [Source:NCBI gene;Acc:396535]	-0.971894	0.00988815	-1.36331	0.000352336	-0.391414	0.878307	GO:0005319,GO:0006869,GO:0005543,GO:0008201,GO:0017127,GO:0035473,GO:0050750,GO:0001701,GO:0006629,GO:0006642,GO:0007283,GO:0007399,GO:0008203,GO:0009566,GO:0009615,GO:0009791,GO:0010628,GO:0010744,GO:0010884,GO:0010886,GO:0016042,GO:0019433,GO:0030301,GO:0030317,GO:0033344,GO:0034374,GO:0034383,GO:0042157,GO:0042158,GO:0042159,GO:0042632,GO:0042953,GO:0045540,GO:0048844,GO:0005737,GO:0005783,GO:…
ENSGALG00000027630	NPR2		natriuretic peptide receptor 2 [Source:HGNC Symbol;Acc:HGNC:7944]	-1.33017	0.00386326	-1.36275	0.0121762	NA	NA	GO:0000166,GO:0016020,GO:0016021,GO:0004672,GO:0005524,GO:0006468,GO:0035556,GO:0005622,GO:0005886,GO:0007165,GO:0016829,GO:0001653,GO:0004383,GO:0016941,GO:0017046,GO:0006182,GO:0007168,GO:0016849,GO:0009190,GO:0042562,GO:0042802,GO:0022414,GO:0051447,GO:0060348,GO:0097011,GO:1900194,GO:0005887
ENSGALG00000023898	PLEKHG4		pleckstrin homology and RhoGEF domain containing G4 [Source:HGNC Symbol;Acc:HGNC:24501]	-0.632789	0.182046	-1.36179	0.00757537	NA	NA	GO:0005089,GO:0035023
ENSGALG00000042981	CARHSP1		calcium regulated heat stable protein 1 [Source:HGNC Symbol;Acc:HGNC:17150]	-1.07045	0.0459668	-1.35909	0.0322137	NA	NA	GO:0003677,GO:0005737,GO:0006355,GO:0003676,GO:0003730,GO:0043488,GO:0000177,GO:0005829,GO:0043186
ENSGALG00000034502	SCD5	Not found	stearoyl-CoA desaturase 5 [Source:HGNC Symbol;Acc:HGNC:21088]	-1.61665	0.00328708	-1.35788	0.0433243	NA	NA	GO:0016021,GO:0055114,GO:0016491,GO:0016717,GO:0006633,GO:0016020,GO:0005789,GO:0006629,GO:0004768,GO:0005506,GO:0006636,GO:1903966
ENSGALG00000004745	NATD1		N-acetyltransferase domain containing 1 [Source:NCBI gene;Acc:416497]	-1.62988	0.00171647	-1.35492	0.0337665	NA	NA	-
ENSGALG00000007403	PEBP1		phosphatidylethanolamine binding protein 1 [Source:NCBI gene;Acc:416990]	-1.09967	0.0344694	-1.35281	0.0252789	NA	NA	GO:0005615,GO:0005102,GO:0008021,GO:0009986,GO:0005524,GO:0005739,GO:0005794,GO:0006979,GO:0043025,GO:0009636,GO:0021766,GO:0051412,GO:0045177,GO:0051592,GO:0005741,GO:0051591,GO:0043409,GO:0043679,GO:0000165,GO:0051019,GO:0009611,GO:0001505,GO:0002026,GO:0007568,GO:0009408,GO:0010243,GO:0014823,GO:0043950,GO:0045471,GO:0045840,GO:0048240,GO:0060409,GO:0043209
ENSGALG00000031158	OAT		ornithine aminotransferase [Source:NCBI gene;Acc:426430]	-1.28799	0.00304496	-1.32704	0.0081321	-0.0390538	0.998884	GO:0016740,GO:0003824,GO:0030170,GO:0055129,GO:0008483,GO:0004587,GO:0005737,GO:0010121,GO:0019544,GO:0034214,GO:0005654,GO:0005739
ENSGALG00000038775	SPON1		spondin 1 [Source:NCBI gene;Acc:395657]	-1.0174	0.0124628	-1.32097	0.00208804	-0.303566	0.979232	GO:0050693,GO:0010954,GO:0032092,GO:1902430,GO:1902993
ENSGALG00000039028	?	Not identified		-0.483639	0.437653	-1.31816	0.0480553	NA	NA	GO:0005576,GO:0007165,GO:0005615
ENSGALG00000007905	LAMB1		laminin subunit beta 1 [Source:HGNC Symbol;Acc:HGNC:6486]	-1.55894	0.000381771	-1.31571	0.0120254	0.243225	0.994031	GO:0005201,GO:0021812,GO:0030335,GO:0031175,GO:0034446,GO:0035987,GO:0042476,GO:0005604,GO:0005606,GO:0005607,GO:0005615,GO:0043257,GO:0043259
ENSGALG00000013512	BTF3		basic transcription factor 3 [Source:HGNC Symbol;Acc:HGNC:1125]	-1.02562	0.0460932	-1.31043	0.0307566	NA	NA	GO:0005515,GO:0001701,GO:0005829
ENSGALG00000009304	RAB11FIP2		RAB11 family interacting protein 2 [Source:HGNC Symbol;Acc:HGNC:29152]	-1.01728	0.0513986	-1.30939	0.0334236	NA	NA	GO:0005768,GO:0017137,GO:0043231,GO:0019901,GO:0042802,GO:0042803,GO:0030010,GO:0035773,GO:0045055,GO:0005654
ENSGALG00000042875	HMGB1		high mobility group box 1 [Source:NCBI gene;Acc:395724]	-1.78624	0.000183207	-1.29892	0.0251285	0.487317	0.935258	GO:0005634,GO:0000400,GO:0003677,GO:0008301,GO:0032392,GO:0005623,GO:0045859,GO:0010469,GO:0005576,GO:0005737,GO:0005694,GO:0032147,GO:0002376,GO:0045087,GO:0006954,GO:0006338,GO:0000405,GO:0044378,GO:0097100,GO:0051103
ENSGALG00000040006	TBL1X		transducin beta like 1 X-linked [Source:NCBI gene;Acc:426045]	-0.934463	0.0278327	-1.29554	0.00657985	-0.361076	0.958598	GO:0006357,GO:0003714,GO:0016575,GO:0000118,GO:0003677,GO:0003682,GO:0044212,GO:0043161,GO:0043627,GO:0045444,GO:0045892,GO:0045944,GO:0048545,GO:0050821,GO:0005667
ENSGALG00000006724	LOC429143		Cell surface proteoglycan that bears heparan sulfate	-0.573728	0.223772	-1.28914	0.0105366	-0.715408	0.644584	GO:0016020,GO:0005886,GO:0009966,GO:0031225,GO:0046658,GO:0062023
ENSGALG00000038154	YAP1		Yes associated protein 1 [Source:NCBI gene;Acc:396171]	-1.49117	0.00148073	-1.28576	0.0239366	NA	NA	GO:1903507,GO:0000978,GO:0003682,GO:0003713,GO:0003714,GO:0008022,GO:0033613,GO:0044212,GO:0046982,GO:0070064,GO:0000902,GO:0001570,GO:0001894,GO:0003015,GO:0003143,GO:0006974,GO:0008283,GO:0008284,GO:0010468,GO:0010837,GO:0030216,GO:0030857,GO:0030903,GO:0032570,GO:0033148,GO:0035019,GO:0035329,GO:0042127,GO:0045893,GO:0045944,GO:0046622,GO:0048339,GO:0048368,GO:0050767,GO:0050847,GO:0060045,GO:…
ENSGALG00000040522	EIF3H		eukaryotic translation initiation factor 3 subunit H [Source:NCBI gene;Acc:420288]	-1.11243	0.0306664	-1.27545	0.0361301	NA	NA	GO:0005737,GO:0005829,GO:0003743,GO:0006412,GO:0006413,GO:0006508,GO:0001732,GO:0002183,GO:0005852,GO:0016282,GO:0033290,GO:0008237,GO:0042788,GO:0071541
ENSGALG00000040371	?	Not identified		-1.41535	0.000297888	-1.27063	0.0043144	0.144723	0.998884	GO:0001971
ENSGALG00000007178	FADS2		fatty acid desaturase 2 [Source:NCBI gene;Acc:423122]	-0.803201	0.104336	-1.26086	0.0226919	NA	NA	GO:0016020,GO:0016021,GO:0016491,GO:0006629,GO:0055114,GO:0004768
ENSGALG00000014106	PPFIBP1		PPFIA binding protein 1 [Source:NCBI gene;Acc:418219]	-1.45049	5.40494e-07	-1.25888	7.30999e-05	0.191609	0.979579	-
ENSGALG00000029512	SPTBN1		spectrin beta, non-erythrocytic 1 [Source:NCBI gene;Acc:421216]	-0.841523	0.0409682	-1.25161	0.00538371	-0.410086	0.906518	GO:0005200,GO:0005737,GO:0030036,GO:0005815,GO:0031941,GO:0003779,GO:0005856,GO:0005543,GO:0051693,GO:0008091,GO:0030506,GO:0051020,GO:0000281,GO:0007009,GO:0007182,GO:0043001,GO:0060390,GO:0071709,GO:0072659,GO:1900042,GO:1903076,GO:1903078,GO:0005634,GO:0005730,GO:0005886,GO:0014069,GO:0016020,GO:0030673,GO:0030863,GO:0031430,GO:0032437,GO:0007010
ENSGALG00000010668	WWC2		WW and C2 domain containing 2 [Source:HGNC Symbol;Acc:HGNC:24148]	-1.43432	0.000993382	-1.24695	0.0160899	0.187376	0.998884	GO:0019900,GO:0032947,GO:0000122,GO:0035331,GO:0046621,GO:0005829
ENSGALG00000032642	SMARCC1		SWI/SNF related, matrix associated, actin dependent regulator of chromatin subfamily c member 1 [Source:HGNC Symbol;Acc:HGNC:11104]	-1.68739	0.000183498	-1.24568	0.0247631	NA	NA	GO:0003677,GO:0005634,GO:0016514,GO:0043044,GO:0003682,GO:0047485,GO:0006337,GO:0006338,GO:0008286,GO:0009887,GO:0032435,GO:0045893,GO:0045944,GO:0001741,GO:0005622,GO:0005654,GO:0005737,GO:0071564,GO:0071565
ENSGALG00000037733	DAPK3		death-associated protein kinase 3 [Source:NCBI gene;Acc:101748881]	-1.36854	0.00338292	-1.24551	0.0266284	NA	NA	GO:0000166,GO:0005524,GO:0004672,GO:0004674,GO:0006468
ENSGALG00000037487	?	Not identified		-1.57835	0.000968775	-1.24065	0.0328337	0.337694	0.979232	GO:0016020,GO:0016021,GO:0050699
ENSGALG00000004806	EDEM3		ER degradation enhancing alpha-mannosidase like protein 3 [Source:HGNC Symbol;Acc:HGNC:16787]	-1.58697	0.000279022	-1.2358	0.0200707	NA	NA	GO:0016020,GO:0005509,GO:0016787,GO:0003824,GO:0008152,GO:0016798,GO:0004571,GO:1904382,GO:0006516,GO:0043161,GO:0005788
ENSGALG00000015409	PROS1		protein S [Source:HGNC Symbol;Acc:HGNC:9456]	-1.02986	0.0307742	-1.23338	0.0271344	NA	NA	GO:0005509,GO:0005576,GO:0030195,GO:0005615
ENSGALG00000009959	RAB3IP		RAB3A interacting protein [Source:NCBI gene;Acc:417850]	-1.66144	0.000371726	-1.23203	0.0326537	NA	NA	-
ENSGALG00000007140	NRP1		neuropilin 1 [Source:NCBI gene;Acc:395560]	-0.931754	0.0201118	-1.2283	0.00318811	-0.296543	0.974837	GO:0016020,GO:0016021,GO:0046872,GO:0007275,GO:0007411,GO:0009887,GO:0043547,GO:0030154,GO:0005021,GO:0017154,GO:0001525,GO:0007399,GO:0038084,GO:0071526,GO:0005096,GO:0019838,GO:0019901,GO:0038085,GO:0001569,GO:0001764,GO:0002040,GO:0002042,GO:0003148,GO:0006930,GO:0007229,GO:0007413,GO:0007507,GO:0008045,GO:0010595,GO:0016358,GO:0016477,GO:0021612,GO:0021636,GO:0021637,GO:0021649,GO:0021675,GO:…
ENSGALG00000011086	ACTA1		actin, alpha 1, skeletal muscle [Source:NCBI gene;Acc:421534]	-1.58572	5.53791e-05	-1.21904	0.00608541	0.366683	0.939533	GO:0000166,GO:0005524
ENSGALG00000010027	CFL2		cofilin 2 [Source:NCBI gene;Acc:423320]	-0.5923	0.157669	-1.21562	0.00513879	-0.623318	0.646118	GO:0005634,GO:0005737,GO:0005622,GO:0003779,GO:0005856,GO:0015629,GO:0030042,GO:0051015,GO:0007015,GO:0007519,GO:0030043,GO:0030836,GO:0045214,GO:0046716,GO:0016363,GO:0030018,GO:0031674
ENSGALG00000002932	NME2		NME/NM23 nucleoside diphosphate kinase 2 [Source:NCBI gene;Acc:395916]	-1.17938	0.00755141	-1.20711	0.0152962	-0.0277251	0.998884	GO:0000166,GO:0005524,GO:0016301,GO:0016740,GO:0016310,GO:0004550,GO:0006165,GO:0006183,GO:0006228,GO:0006241
ENSGALG00000042976	UBTF		upstream binding transcription factor [Source:HGNC Symbol;Acc:HGNC:12511]	-1.45777	0.000521527	-1.20545	0.0163207	0.252322	0.984362	GO:0003677,GO:0005634,GO:0001164,GO:0001165,GO:0003682,GO:0097110,GO:0006360,GO:0001650,GO:0005730
ENSGALG00000016843	COL4A2		collagen type IV alpha 2 chain [Source:NCBI gene;Acc:418752]	-0.951497	0.00232609	-1.20065	0.000276271	-0.249153	0.972832	GO:0005615,GO:0031012,GO:0005581,GO:0005201,GO:0030198
ENSGALG00000014615	LAMA1		laminin subunit alpha 1 [Source:NCBI gene;Acc:374016]	-1.0675	0.0212343	-1.19988	0.0291085	NA	NA	GO:0005102,GO:0007155,GO:0030334,GO:0030155,GO:0045995
ENSGALG00000028872	TPT1		tumor protein, translationally-controlled 1 [Source:NCBI gene;Acc:396363]	-1.03588	0.00281619	-1.19681	0.00152524	-0.160928	0.994031	GO:0005615,GO:0005737,GO:0005509,GO:0000922,GO:0008134,GO:0019827,GO:2000384,GO:0005654,GO:0005771,GO:0005829,GO:0005881
ENSGALG00000004160	G3BP1		G3BP stress granule assembly factor 1 [Source:NCBI gene;Acc:416265]	-0.710494	0.107391	-1.19672	0.0132376	-0.486224	0.865513	GO:0003676,GO:0005829,GO:0003723,GO:0003729,GO:1990904,GO:0034063,GO:0090090,GO:0010494
ENSGALG00000015849	ME1		malic enzyme 1 [Source:NCBI gene;Acc:374189]	-1.31749	0.00126876	-1.1961	0.0122779	0.121391	0.998884	GO:0055114,GO:0046872,GO:0016491,GO:0051287,GO:0004470,GO:0004471,GO:0004473,GO:0030145,GO:0006108,GO:0051262,GO:1902031
ENSGALG00000034171	EPB41L1		erythrocyte membrane protein band 4.1 like 1 [Source:HGNC Symbol;Acc:HGNC:3378]	-1.36245	0.00033529	-1.18326	0.00877997	0.179198	0.998884	GO:0005198,GO:0008092,GO:0005856,GO:0003779,GO:0030866,GO:0031032,GO:0005886
ENSGALG00000008677	VIM		vimentin [Source:NCBI gene;Acc:420519]	-1.15513	0.000314777	-1.17377	0.000464401	-0.0186419	0.998884	GO:0005882,GO:0005623,GO:0005198,GO:0003725,GO:0005200,GO:0005212,GO:0008022,GO:0019904,GO:0042802,GO:0097110,GO:1990254,GO:0010628,GO:0010977,GO:0014002,GO:0032967,GO:0043488,GO:0045103,GO:0045109,GO:0045727,GO:0060020,GO:0060395,GO:0070307,GO:0071222,GO:0071225,GO:0071346,GO:0005737,GO:0005777,GO:0005829,GO:0005844,GO:0005856,GO:0005886,GO:0031252,GO:0042995,GO:0043005,GO:0045335,GO:1990904
ENSGALG00000002546	COL5A1		collagen type V alpha 1 chain [Source:NCBI gene;Acc:395568]	-0.989561	0.000590381	-1.17355	6.59743e-05	-0.183985	0.979232	GO:0030199,GO:0005615,GO:0031012,GO:0007155,GO:0008201,GO:0005201,GO:0030198,GO:0005588,GO:0043394,GO:0048407,GO:0001568,GO:0003007,GO:0016477,GO:0032964,GO:0035313,GO:0035989,GO:0043588,GO:0045112,GO:0048592,GO:0051128,GO:0097435,GO:1903225,GO:0005581,GO:0005604
ENSGALG00000020078	H3-IX		H3 histone, family 3C [Source:NCBI gene;Acc:427887]	-1.73513	0.000132172	-1.17229	0.0367567	0.562846	0.865847	GO:0003677,GO:0005634,GO:0046982,GO:0000786,GO:0005694,GO:0000979,GO:0000980,GO:0031492,GO:0001649,GO:0006334,GO:0006336,GO:0006997,GO:0007283,GO:0007286,GO:0007338,GO:0007566,GO:0008283,GO:0008584,GO:0030307,GO:0031508,GO:0031509,GO:0035264,GO:0042692,GO:0048477,GO:0090230,GO:1902340,GO:0000228,GO:0000784,GO:0000788,GO:0001740,GO:0032991
ENSGALG00000000318	CSRP1		cysteine and glycine rich protein 1 [Source:NCBI gene;Acc:396176]	-1.10483	0.0033064	-1.17223	0.00439824	-0.067393	0.998884	GO:0005634,GO:0005623,GO:0046872,GO:0005737,GO:0005856,GO:0051219,GO:0005925,GO:0001725,GO:0051393,GO:0031252
ENSGALG00000001263	GTF2IRD1		GTF2I repeat domain containing 1 [Source:HGNC Symbol;Acc:HGNC:4661]	-0.690506	0.149951	-1.16451	0.030183	NA	NA	GO:0003677,GO:0005634,GO:0006351,GO:0006355,GO:0003700,GO:0006366,GO:0014886,GO:0005654,GO:0005829
ENSGALG00000028174	SDPR	CAVIN2	caveolae associated protein 2 [Source:NCBI gene;Acc:424047]	-0.810816	0.0587442	-1.16209	0.0136735	-0.351274	0.958379	GO:0005737,GO:0005080,GO:0005901
ENSGALG00000010809	BZW2		basic leucine zipper and W2 domains 2 [Source:NCBI gene;Acc:420594]	-1.10358	0.000692974	-1.16046	0.00130959	-0.0568869	0.998884	GO:0005737
ENSGALG00000008302	CIB1		calcium and integrin binding 1 [Source:NCBI gene;Acc:770162]	-1.12017	0.0135394	-1.14941	0.0334798	NA	NA	GO:0005509,GO:0071901,GO:0006469,GO:0008427,GO:0017016,GO:0030291,GO:0043495,GO:0044325,GO:0001933,GO:0001934,GO:0001954,GO:0002931,GO:0006915,GO:0006974,GO:0007026,GO:0007113,GO:0007286,GO:0008284,GO:0008285,GO:0010977,GO:0030220,GO:0030307,GO:0030335,GO:0031122,GO:0033630,GO:0038163,GO:0042127,GO:0043066,GO:0043085,GO:0045653,GO:0051092,GO:0051302,GO:0051898,GO:0070374,GO:0070886,GO:0071356,GO:…
ENSGALG00000007485	TFRC		transferrin receptor 2 [Source:NCBI gene;Acc:396191]	-0.317535	0.573519	-1.14639	0.0420218	-0.828854	0.556915	GO:0016020,GO:0016021,GO:0005886,GO:0006898,GO:0003725,GO:0004998,GO:0033570,GO:0042802,GO:0042803,GO:0006879,GO:0030316,GO:0030890,GO:0031623,GO:0033572,GO:0035690,GO:0042102,GO:0045780,GO:0045830,GO:0097286,GO:1990830,GO:0005576,GO:0005768,GO:0005769,GO:0005887,GO:0005905,GO:0009897,GO:0009986,GO:0010008,GO:0016323,GO:0031410,GO:0048471,GO:0055037,GO:0070062,GO:1990712
ENSGALG00000011476	SEPT11		septin 11 [Source:HGNC Symbol;Acc:HGNC:25589]	-0.833142	0.0556252	-1.1456	0.0177965	-0.312456	0.979232	GO:0000166,GO:0005525,GO:0003924,GO:0060271,GO:0032947,GO:0000281,GO:0000921,GO:0005940,GO:0015630,GO:0031105,GO:0032160,GO:0051291,GO:0001725

## Sheet: Beau vs Mock TS up
Beaudette versus Mock transcriptionally upregulated genes
Ensembl_ID	Gene ID	Note	Description	log2FC_Beaudette_vs_Mock	padj_Beaudette_vs_Mock	log2FC_M41_vs_Mock	padj_M41_vs_Mock	log2FC_M41_vs_Beaudette	padj_M41_vs_Beaudette	GO_terms
ENSGALG00000016400	RSAD2		radical S-adenosyl methionine domain containing 2 [Source:NCBI gene;Acc:428650]	9.48584	3.91992e-155	9.03882	1.80326e-140	-0.447015	0.763833	GO:0003824,GO:0051536,GO:0005789,GO:0051607,GO:0005811,GO:0043621,GO:0051539,GO:0009615,GO:0034157,GO:0034165,GO:0035710,GO:0043367,GO:0045071,GO:0050709,GO:2000553,GO:0001650,GO:0005739,GO:0005741,GO:0005743,GO:0005783
ENSGALG00000045085	IFIT5		Gallus gallus interferon induced protein with tetratricopeptide repeats 5 (IFIT5), mRNA. [Source:RefSeq mRNA;Acc:NM_001320422]	8.65786	4.48053e-142	7.95816	3.01299e-119	-0.699698	0.257686	GO:0005829,GO:0003723,GO:0051607
ENSGALG00000035325	PMAIP1	Not found	phorbol-12-myristate-13-acetate-induced protein 1 [Source:NCBI gene;Acc:770077]	8.24873	1.62273e-66	7.10084	6.08565e-49	-1.14789	0.0108471	GO:0006915,GO:0006974,GO:0001836,GO:0006919
ENSGALG00000038140	?	Not identified		8.22267	1.53411e-12	7.13168	5.17939e-10	-1.09099	0.0383404	-
ENSGALG00000009639	DDX60		DEXD/H box helicase and antiviral factor	8.09999	3.89582e-26	7.06811	2.22892e-20	-1.03188	0.0497336	GO:0005524,GO:0003676
ENSGALG00000016142	MX1		MX dynamin like GTPase 1 [Source:NCBI gene;Acc:395313]	7.75181	7.77744e-131	7.04381	2.89177e-106	-0.707996	0.148966	GO:0000166,GO:0005634,GO:0005737,GO:0045087,GO:0016020,GO:0005525,GO:0008017,GO:0003924,GO:0000266,GO:0031966,GO:0061025,GO:0051607,GO:0003374
ENSGALG00000005759	IFNB	(IFNW1)	interferon omega 1 [Source:NCBI gene;Acc:554219]	7.66798	1.96825e-17	6.24597	2.84791e-12	-1.422	0.0299691	GO:0005615,GO:0010469,GO:0005576,GO:0006952,GO:0019221,GO:0005125,GO:0005126,GO:0005132,GO:0002250,GO:0002286,GO:0002323,GO:0006959,GO:0030183,GO:0033141,GO:0042100,GO:0043330,GO:0051607,GO:0034141,GO:0045918,GO:2000379
ENSGALG00000006352	CH25H		cholesterol 25-hydroxylase [Source:NCBI gene;Acc:423788]	7.64096	1.89271e-17	5.84956	4.10475e-11	-1.7914	0.000438405	GO:0016020,GO:0016021,GO:0055114,GO:0000254,GO:0001567,GO:0005506,GO:0008395,GO:0016491,GO:0008203,GO:0008610,GO:0016126,GO:0035754,GO:0005789
ENSGALG00000041192	IFIH1		interferon induced with helicase C domain 1 [Source:NCBI gene;Acc:424185]	7.58987	1.86429e-121	6.41303	3.59403e-85	-1.17684	0.0057633	GO:0005524,GO:0003677,GO:0016787,GO:0003725,GO:0003727,GO:0008270,GO:0042802,GO:0043021,GO:0009615,GO:0016925,GO:0032727,GO:0032728,GO:0035549,GO:0039530,GO:0045087,GO:0051607,GO:0060760,GO:0071360,GO:1902741,GO:1904469,GO:2000778,GO:0005737
ENSGALG00000028982	CMPK1		cytidine/uridine monophosphate kinase 2 [Source:HGNC Symbol;Acc:HGNC:27015]	7.33863	5.42475e-58	6.87514	7.35871e-50	-0.463492	0.752097	GO:0005524,GO:0005737,GO:0046940,GO:0004798,GO:0009041,GO:0006227,GO:0006233,GO:0006235,GO:0004127,GO:0004550,GO:0033862,GO:0050145,GO:0006165,GO:0009142,GO:0071222,GO:0005739
ENSGALG00000007158	SOCS1		suppressor of cytokine signaling 1 [Source:NCBI gene;Acc:416630]	7.2544	2.05835e-59	5.99472	1.62701e-39	-1.25968	0.00860011	GO:0035556,GO:0005737,GO:0046854,GO:0046627,GO:0016567,GO:0046935,GO:0043551,GO:0005942,GO:0005159,GO:0019210,GO:0019901,GO:0001932,GO:0007259,GO:0010533,GO:0019221,GO:0042509,GO:0042532,GO:0043372,GO:0043377,GO:0045444,GO:0045591,GO:0046425,GO:0046426,GO:0050707,GO:0060334,GO:0071230,GO:0005654,GO:0036464
ENSGALG00000013723	OASL		2'-5'-oligoadenylate synthetase like [Source:NCBI gene;Acc:395908]	7.13647	6.43257e-82	6.88242	3.63321e-75	-0.25405	0.979232	GO:0005524,GO:0005634,GO:0005829,GO:0003723,GO:0016740,GO:0006955,GO:0005654,GO:0003725,GO:0016779,GO:0051607,GO:0001730,GO:0060700
ENSGALG00000033391	ISL2	Not found	ISL LIM homeobox 2 [Source:HGNC Symbol;Acc:HGNC:18524]	7.06749	9.63713e-28	6.05779	1.91736e-20	-1.0097	0.104802	GO:0003677,GO:0005634,GO:0046872,GO:0006355,GO:0043565
ENSGALG00000034478	GGCL1		C-C motif chemokine ligand 4 [Source:NCBI gene;Acc:395468]	7.03169	3.81281e-96	6.16872	1.67682e-72	-0.862968	0.104802	GO:0005615,GO:0005576,GO:0007186,GO:0006955,GO:0070374,GO:0043547,GO:0048245,GO:0071356,GO:0006954,GO:0008009,GO:0070098,GO:0030593,GO:0048020,GO:0002548,GO:0048247,GO:0071346,GO:0071347,GO:0002232,GO:0002269,GO:0030097,GO:0030595
ENSGALG00000041129	TMEM173		transmembrane protein 173 [Source:NCBI gene;Acc:768990]	6.98966	1.1892e-19	6.31322	3.96934e-16	-0.676436	0.597778	GO:0016020,GO:0016021,GO:0045087,GO:0005789,GO:0008134,GO:0019901,GO:0031625,GO:0035438,GO:0042802,GO:0042803,GO:0061507,GO:0002218,GO:0002230,GO:0032092,GO:0032481,GO:0032608,GO:0033160,GO:0035458,GO:0045944,GO:0051091,GO:0051607,GO:0071360,GO:0071407,GO:0005737,GO:0005741,GO:0005777,GO:0005783,GO:0005794,GO:0048471
ENSGALG00000009574	IL12A		interleukin 12A [Source:NCBI gene;Acc:407090]	6.88366	5.33453e-09	3.81434	0.000679869	NA	NA	GO:0010469,GO:0005576,GO:0008083,GO:0006955,GO:0005125,GO:0005615,GO:0005143,GO:0042163,GO:0045513,GO:0046982,GO:0001916,GO:0002860,GO:0007050,GO:0008283,GO:0009615,GO:0010224,GO:0016477,GO:0032496,GO:0032609,GO:0032700,GO:0032729,GO:0032816,GO:0032946,GO:0034393,GO:0035711,GO:0035744,GO:0042102,GO:0042531,GO:0042832,GO:0045582,GO:0045785,GO:0045954,GO:0048662,GO:0050671,GO:0050830,GO:0051135,GO:…
ENSGALG00000013575	ISG12-2	IFI6	interferon alpha inducible protein 6 [Source:NCBI gene;Acc:403120]	6.65021	5.00977e-103	5.41409	2.70872e-66	-1.23612	0.00254038	GO:0016021,GO:0005739,GO:0097190
ENSGALG00000016964	EPSTI1		epithelial stromal interaction 1 [Source:HGNC Symbol;Acc:HGNC:16465]	6.39892	1.49854e-19	5.78439	7.59887e-16	-0.614527	0.759788	-
ENSGALG00000013057	USP18		ubiquitin specific peptidase 18 [Source:NCBI gene;Acc:418167]	6.38867	5.01814e-85	6.16359	8.01609e-77	-0.225079	0.979232	GO:0005829,GO:0004843,GO:0016579,GO:0036459,GO:0006511,GO:0004197,GO:0031647,GO:0019785,GO:0009617,GO:0035634
ENSGALG00000003624	KLHL10		kelch like family member 10 [Source:NCBI gene;Acc:420033]	6.34988	1.37e-12	5.65522	3.4596e-10	NA	NA	GO:0000902,GO:0007286,GO:0008584,GO:0009566,GO:0048808,GO:0048873,GO:0005737
ENSGALG00000006138	HELZ2		helicase with zinc finger 2 [Source:HGNC Symbol;Acc:HGNC:30021]	6.31922	1.82519e-91	5.59159	1.13861e-70	-0.727631	0.247514	GO:0030374,GO:0045944
ENSGALG00000015032	CD274		CD274 molecule	6.22331	5.59609e-12	5.21549	9.05256e-09	NA	NA	GO:0016020,GO:0016021,GO:0007165,GO:0009897,GO:0009986,GO:0006955,GO:0007166,GO:0042130,GO:0071222,GO:0031295,GO:0042102
ENSGALG00000032545	NKX6-1	Not found	NK6 homeobox 1 [Source:HGNC Symbol;Acc:HGNC:7839]	6.22306	1.04559e-27	5.19091	8.56443e-19	-1.03215	0.155949	GO:0003677,GO:0005634,GO:0006355,GO:0003700,GO:0043565,GO:0006357,GO:0050796,GO:0001764,GO:0003309,GO:0007224,GO:0021912,GO:0021913,GO:0021953,GO:0030154,GO:0030516,GO:0031018,GO:0045666,GO:0045686,GO:0045687,GO:0048709,GO:2001222
ENSGALG00000019325	LOC417973		uncharacterized LOC417973 [Source:NCBI gene;Acc:417973]	6.18757	5.22684e-12	5.79196	1.67153e-10	NA	NA	-
ENSGALG00000037629	TRANK1		tetratricopeptide repeat and ankyrin repeat containing 1 [Source:HGNC Symbol;Acc:HGNC:29011]	6.04695	3.55056e-69	5.61396	2.01781e-58	-0.432988	0.823739	GO:0005524
ENSGALG00000016556	GVINP1		GTPase, very large interferon inducible pseudogene 1 [Source:NCBI gene;Acc:428660]	6.03778	1.917e-17	5.65706	6.07023e-15	-0.380716	0.966114	GO:0005525
ENSGALG00000046032	CD83		CD83 molecule [Source:HGNC Symbol;Acc:HGNC:1703]	5.98726	1.71472e-27	4.76188	1.11928e-16	-1.22538	0.0882316	GO:0016020,GO:0016021,GO:0014070,GO:0032713,GO:0032733,GO:0032743,GO:0043372,GO:0009897
ENSGALG00000030291	FOXS1	(IRF9)	interferon regulatory factor 9 [Source:NCBI gene;Acc:395243]	5.97259	6.20509e-50	5.45669	1.30121e-39	-0.515902	0.695248	GO:0003677,GO:0005634,GO:0006351,GO:0006355,GO:0003700,GO:0044212
ENSGALG00000011190	PLACL2		Placenta-specific gene 8-like 2 [Source:NCBI gene;Acc:100857411]	5.96914	1.82641e-14	6.07195	1.95636e-14	0.102817	0.998884	GO:0016020,GO:0016021
ENSGALG00000014297	IRF7		interferon regulatory factor 7 [Source:NCBI gene;Acc:396330]	5.93187	3.55481e-59	5.18416	3.77002e-44	-0.747707	0.383082	GO:0003677,GO:0005634,GO:0006351,GO:0006355,GO:0003700,GO:0044212,GO:0000978,GO:0000982,GO:0002819,GO:0016064,GO:0032481,GO:0032607,GO:0032608,GO:0032727,GO:0032728,GO:0034124,GO:0034127,GO:0045351,GO:0045893,GO:0045944,GO:0051607,GO:0060340,GO:0005654,GO:0005737,GO:0005829
ENSGALG00000029596	HAS2		hyaluronan synthase 2 [Source:NCBI gene;Acc:395594]	5.86046	9.61748e-34	4.26688	1.01243e-16	-1.59357	0.00767063	GO:0016020,GO:0016021,GO:0005887,GO:0042802,GO:0050501,GO:0001570,GO:0008284,GO:0030212,GO:0030213,GO:0030335,GO:0036120,GO:0036302,GO:0045226,GO:0060349,GO:0071347,GO:0071356,GO:0071498,GO:0085029,GO:0090500,GO:1900625,GO:0005737
ENSGALG00000011668	IL8L1		interleukin 8-like 1 [Source:NCBI gene;Acc:395872]	5.83994	1.24669e-45	4.40243	8.94649e-25	-1.43751	0.0138694	GO:0005615,GO:0010469,GO:0005576,GO:0006952,GO:0006955,GO:0005125,GO:0006954,GO:0008009,GO:0006935,GO:0070098,GO:0030593,GO:0071222,GO:0030595,GO:0061844,GO:0005153,GO:0042119
ENSGALG00000000690	GDPD4		glycerophosphodiester phosphodiesterase domain containing 4 [Source:HGNC Symbol;Acc:HGNC:24849]	5.83943	8.21864e-11	5.3775	3.51286e-09	NA	NA	GO:0016020,GO:0016021,GO:0006629,GO:0008081,GO:0008889
ENSGALG00000007701	B3GNT7		UDP-GlcNAc:betaGal beta-1,3-N-acetylglucosaminyltransferase 7 [Source:HGNC Symbol;Acc:HGNC:18811]	5.7818	1.85131e-31	5.41041	3.18665e-26	-0.371387	0.939533	GO:0016740,GO:0016020,GO:0016021,GO:0016757,GO:0000139,GO:0005794,GO:0005783,GO:0006486,GO:0008378,GO:0008376,GO:0008532,GO:0030311
ENSGALG00000023709	LOC417192		torsin family 1, member B-like [Source:NCBI gene;Acc:417192]	5.57953	5.29225e-31	4.78679	1.57615e-21	-0.792735	0.465312	GO:0005524,GO:0005783,GO:0051085,GO:0007029,GO:0005788
ENSGALG00000040504	GGT5		gamma-glutamyltransferase 5 [Source:HGNC Symbol;Acc:HGNC:4260]	5.49365	1.59396e-20	4.33421	3.27599e-12	NA	NA	GO:0005886,GO:0006954,GO:0036374,GO:0006751,GO:0006412,GO:0006749,GO:0031226,GO:0000048,GO:0002951,GO:0006508,GO:0006520,GO:0006536,GO:0006631,GO:0019344,GO:1901750
ENSGALG00000040342	ADAMTS1		ADAM metallopeptidase with thrombospondin type 1 motif 1 [Source:HGNC Symbol;Acc:HGNC:217]	5.4441	1.4978e-56	3.83302	3.88843e-26	-1.61108	0.000438405	GO:0008270,GO:0006508,GO:0004222,GO:0008237,GO:0008201,GO:0001542,GO:0001822,GO:0060347,GO:1900087,GO:1904707,GO:1904754,GO:0005604,GO:0031012,GO:0031410
ENSGALG00000001256	NLRC5		Gallus gallus NLR family CARD domain containing 5 (NLRC5), mRNA. [Source:RefSeq mRNA;Acc:NM_001318435]	5.36263	1.946e-37	4.34241	3.63508e-23	-1.02022	0.165274	GO:0000166,GO:0005524,GO:0035556,GO:0005634,GO:0045944,GO:0000978,GO:0009617,GO:0032088,GO:0043549,GO:0045087,GO:0045345,GO:0051607,GO:0060335,GO:0060339,GO:0060340,GO:0005737,GO:0005813,GO:0005829
ENSGALG00000015666	TNIP2		TNFAIP3 interacting protein 2 [Source:NCBI gene;Acc:422884]	5.34683	2.11583e-55	4.47106	5.62681e-36	-0.875765	0.103017	GO:0019901,GO:0031593,GO:0070530,GO:0007249,GO:0023035,GO:0034134,GO:0034138,GO:0034162,GO:0043032,GO:0043123,GO:0045944,GO:0050821,GO:0050871,GO:0070498,GO:0071222,GO:2000352,GO:0005634,GO:0005654,GO:0005737,GO:0005829
ENSGALG00000029270	GATA3		GATA binding protein 3 [Source:NCBI gene;Acc:419106]	5.33064	2.43262e-26	3.97694	1.50543e-13	-1.3537	0.0431413	GO:0005634,GO:0003677,GO:0006366,GO:0046872,GO:0007165,GO:0000978,GO:0001077,GO:0006355,GO:0003700,GO:0043565,GO:0008270,GO:0003713,GO:0045893,GO:0048468,GO:0007507,GO:0009887,GO:0009888,GO:0048646,GO:0000976,GO:0001822,GO:0008285,GO:0000790,GO:0007411,GO:0031929,GO:0045944,GO:0044212,GO:0045892,GO:0070888,GO:0005515,GO:0000977,GO:0000987,GO:0001078,GO:0001158,GO:0003712,GO:0005134,GO:0008134,GO:…
ENSGALG00000010915	IL6		interleukin 6 [Source:NCBI gene;Acc:395337]	5.26192	1.06646e-59	3.75374	1.52896e-28	-1.50819	0.000438405	GO:0010469,GO:0005576,GO:0008083,GO:0006955,GO:0005125,GO:0005615,GO:0006953,GO:0005138,GO:0001781,GO:0002384,GO:0002675,GO:0006954,GO:0008284,GO:0010574,GO:0010628,GO:0019221,GO:0031175,GO:0032722,GO:0032755,GO:0032966,GO:0033138,GO:0042102,GO:0042531,GO:0043065,GO:0043066,GO:0043410,GO:0045727,GO:0045893,GO:0045944,GO:0046427,GO:0048661,GO:0050731,GO:0050871,GO:0051024,GO:0051091,GO:0051384,GO:…
ENSGALG00000007651	STAT1		signal transducer and activator of transcription 1 [Source:NCBI gene;Acc:424044]	5.22034	4.82444e-71	4.77084	2.63537e-57	-0.449504	0.708971	GO:0003677,GO:0005634,GO:0006355,GO:0003700,GO:0005737,GO:0007165,GO:0000978,GO:0000979,GO:0000982,GO:0000983,GO:0003690,GO:0005164,GO:0019899,GO:0035035,GO:0035257,GO:0042393,GO:0042802,GO:0042803,GO:0044389,GO:0070491,GO:1990841,GO:0001937,GO:0002230,GO:0007259,GO:0010742,GO:0016525,GO:0032727,GO:0033209,GO:0035456,GO:0035458,GO:0043124,GO:0045648,GO:0045893,GO:0045944,GO:0046725,GO:0051607,GO:…
ENSGALG00000042001	HERC4L	Not found	hect domain and RLD 4-like [Source:NCBI gene;Acc:422513]	5.17551	3.64167e-48	4.83834	4.62674e-40	-0.33717	0.932499	GO:0016740,GO:0004842,GO:0016567
ENSGALG00000012538	NR4A2		nuclear receptor subfamily 4 group A member 2 [Source:HGNC Symbol;Acc:HGNC:7981]	5.15331	4.31056e-18	4.04957	1.3407e-10	NA	NA	GO:0005634,GO:0003677,GO:0006366,GO:0046872,GO:0000978,GO:0001077,GO:0006351,GO:0006355,GO:0003700,GO:0043565,GO:0008270,GO:0005667,GO:0000977,GO:0003707,GO:0004879,GO:0030522,GO:0043401,GO:0001228,GO:0035259,GO:0046982,GO:0000122,GO:0001666,GO:0001764,GO:0001975,GO:0007399,GO:0008344,GO:0009791,GO:0010467,GO:0010468,GO:0021952,GO:0021953,GO:0021986,GO:0030182,GO:0031668,GO:0034599,GO:0042053,GO:…
ENSGALG00000004859	ZNFX1		zinc finger NFX1-type containing 1 [Source:HGNC Symbol;Acc:HGNC:29271]	5.09084	1.01755e-49	4.84288	1.24131e-42	-0.247953	0.979232	GO:0005634,GO:0031048,GO:0030702,GO:0000775,GO:0031380
ENSGALG00000001605	PPM1J		protein phosphatase, Mg2+/Mn2+ dependent 1J [Source:HGNC Symbol;Acc:HGNC:20785]	5.0906	1.92204e-18	5.09292	2.04495e-17	NA	NA	GO:0006470,GO:0003824,GO:0004722
ENSGALG00000038146	LOC770718	(TRIM58)	tripartite motif containing 58 [Source:NCBI gene;Acc:770718]	5.02742	2.87407e-21	3.78534	4.05056e-11	NA	NA	GO:0046872,GO:0008270,GO:0005622
ENSGALG00000011046	SNX10		sorting nexin 10 [Source:NCBI gene;Acc:420628]	4.99141	1.02188e-42	4.58067	8.19564e-34	-0.410746	0.866133	GO:0035091,GO:0005545,GO:0051117,GO:0001696,GO:0006897,GO:0007032,GO:0030282,GO:0030316,GO:0044691,GO:0045453,GO:0055074,GO:0060271,GO:0061512,GO:0071539,GO:0097178,GO:1990830,GO:0005634,GO:0005783,GO:0005813,GO:0030141,GO:0031313,GO:0090651
ENSGALG00000032626	LOC415756	Not found	uncharacterized LOC415756 [Source:NCBI gene;Acc:415756]	4.93017	5.88427e-24	3.89526	1.16819e-13	-1.03491	0.201706	GO:0016020,GO:0016021
ENSGALG00000040369	PFKFB3		6-phosphofructo-2-kinase/fructose-2,6-biphosphatase 3 [Source:HGNC Symbol;Acc:HGNC:8874]	4.90866	3.79903e-56	4.611	1.72725e-47	-0.297662	0.938726	GO:0005524,GO:0003824,GO:0003873,GO:0006000,GO:0006003,GO:0046835,GO:0005829,GO:0004331,GO:0005654
ENSGALG00000038943	RASSF5		Ras association domain family member 5 [Source:NCBI gene;Acc:419844]	4.89743	3.53784e-27	3.51894	5.93063e-13	-1.37849	0.0525399	GO:0042981,GO:0007165,GO:0017016,GO:0008285,GO:0031398,GO:1900180,GO:0005634
ENSGALG00000025887	ATF3		activating transcription factor 3 [Source:HGNC Symbol;Acc:HGNC:785]	4.8854	1.43058e-42	4.06913	4.08576e-27	-0.816264	0.220829	GO:0005634,GO:0003677,GO:0000978,GO:0006355,GO:0003700,GO:0006357,GO:0000976,GO:0000977,GO:0001078,GO:0042802,GO:0042803,GO:0044212,GO:0046982,GO:0000122,GO:0006094,GO:0010628,GO:0030968,GO:0034198,GO:0035914,GO:0045892,GO:0045944,GO:0070373,GO:1903984,GO:1990440,GO:0005730,GO:1990622
ENSGALG00000005408	BCMO1		beta-carotene oxygenase 1 [Source:NCBI gene;Acc:395346]	4.88108	4.90235e-28	4.33238	2.28139e-20	-0.548701	0.778022	GO:0055114,GO:0046872,GO:0016491,GO:0051213,GO:0016702,GO:0003834,GO:0004744,GO:0010436,GO:0016121,GO:0042574,GO:0042572,GO:0032526,GO:0004497,GO:0001523,GO:1901810
ENSGALG00000013468	TLR3		toll like receptor 3 [Source:NCBI gene;Acc:422720]	4.86024	3.20712e-22	3.94388	2.13476e-13	NA	NA	GO:0016020,GO:0016021,GO:0005887,GO:0007165,GO:0004888,GO:0045087,GO:0050729,GO:0006954,GO:0002376,GO:0051607,GO:0003725,GO:0002224,GO:0001819,GO:0042802,GO:0002730,GO:0002756,GO:0006952,GO:0007252,GO:0009615,GO:0010628,GO:0032481,GO:0032722,GO:0032728,GO:0032735,GO:0032755,GO:0032757,GO:0032760,GO:0034123,GO:0034138,GO:0034346,GO:0043123,GO:0043330,GO:0045078,GO:0045080,GO:0045356,GO:0045359,GO:…
ENSGALG00000013911	ZC3HAV1		zinc finger CCCH-type containing, antiviral 1 [Source:NCBI gene;Acc:426315]	4.84098	6.37009e-55	4.49939	3.9782e-45	-0.341591	0.89464	GO:0046872,GO:0003950
ENSGALG00000042744	RGS2		regulator of G-protein signaling 2 [Source:NCBI gene;Acc:378912]	4.8394	3.16553e-19	1.80746	0.0163207	NA	NA	GO:0005096,GO:0043547,GO:0045744,GO:0001965,GO:0007283,GO:0008277,GO:0010519,GO:0010614,GO:0043407,GO:0043951,GO:0050873,GO:0055119,GO:0060087,GO:0060452,GO:0140194,GO:0005634,GO:0005737,GO:0005829,GO:0005886,GO:0009898
ENSGALG00000013861	TNFAIP3		TNF alpha induced protein 3 [Source:HGNC Symbol;Acc:HGNC:11896]	4.81856	7.13386e-51	3.51397	2.13873e-25	-1.3046	0.00339139	GO:0003677,GO:0016567,GO:0008270,GO:0016579,GO:0005634,GO:0005737,GO:0016477,GO:0004843,GO:0007010,GO:0002020,GO:0004842,GO:0019900,GO:0036459,GO:0042802,GO:0043130,GO:0043621,GO:0070530,GO:0001922,GO:0002237,GO:0002634,GO:0002677,GO:0030177,GO:0031397,GO:0032088,GO:0032495,GO:0032691,GO:0032703,GO:0032715,GO:0032720,GO:0034140,GO:0034148,GO:0035523,GO:0035871,GO:0043124,GO:0045732,GO:0045736,GO:…
ENSGALG00000008940	SPTBN5		spectrin, beta, non-erythrocytic 5	4.8061	9.29684e-21	3.64315	6.68167e-11	NA	NA	GO:0005737,GO:0030036,GO:0005815,GO:0031941,GO:0003779,GO:0019894,GO:0007030,GO:0005543,GO:0032391,GO:0045505,GO:0007041,GO:0030507,GO:0032029,GO:0034452,GO:0097381
ENSGALG00000010256	TIPARP		TCDD inducible poly(ADP-ribose) polymerase [Source:HGNC Symbol;Acc:HGNC:23696]	4.73903	6.25136e-53	4.11201	1.32777e-38	-0.627013	0.438896	GO:0046872,GO:0008270,GO:0003950,GO:0035326,GO:0001570,GO:0001822,GO:0006471,GO:0006807,GO:0008209,GO:0008210,GO:0008585,GO:0009791,GO:0010629,GO:0030097,GO:0045732,GO:0048008,GO:0048705,GO:0048745,GO:0060021,GO:0060325,GO:0071407,GO:0005634
ENSGALG00000009809	MAML3		mastermind like transcriptional coactivator 3 [Source:HGNC Symbol;Acc:HGNC:16272]	4.73082	4.12546e-18	2.3639	0.0004288	NA	NA	GO:0005654,GO:0045944,GO:0003713,GO:0007219,GO:0016607,GO:0007221,GO:0005634
ENSGALG00000045511	PARP9		poly(ADP-ribose) polymerase family member 9 [Source:HGNC Symbol;Acc:HGNC:24118]	4.65114	4.35393e-32	4.10184	6.58875e-23	-0.549297	0.752097	GO:0003950,GO:0003714,GO:0004857,GO:0019899,GO:0042393,GO:0044389,GO:0072570,GO:0097677,GO:0000122,GO:0002230,GO:0006302,GO:0006471,GO:0010608,GO:0010629,GO:0035563,GO:0042531,GO:0043086,GO:0045893,GO:0060330,GO:0060335,GO:1900182,GO:2001034,GO:0005634,GO:0005654,GO:0005737,GO:0005739,GO:0005829,GO:0032991,GO:0090734
ENSGALG00000016157	UMODL1		uromodulin like 1 [Source:HGNC Symbol;Acc:HGNC:12560]	4.61449	2.03656e-22	2.854	1.51809e-07	NA	NA	GO:0016020,GO:0016021,GO:0005509,GO:0005576,GO:0010466,GO:0030414,GO:0007338,GO:0010468,GO:0042981,GO:0048609,GO:0060612,GO:0097211,GO:2000354,GO:0005615,GO:0009897
ENSGALG00000026098	IL8L1		interleukin 8-like 2 [Source:NCBI gene;Acc:396495]	4.60373	1.45539e-27	3.49039	3.51994e-14	-1.11335	0.103017	GO:0005615,GO:0010469,GO:0005576,GO:0008083,GO:0006952,GO:0006955,GO:0005125,GO:0006954,GO:0008009,GO:0006935,GO:0070098,GO:0030593,GO:0071222,GO:0010628,GO:0030595,GO:0061844,GO:0005153,GO:0042119,GO:0001525,GO:0002548,GO:0009617,GO:0010186,GO:0036446,GO:0042060,GO:0042742,GO:0048147,GO:0048246,GO:0048247,GO:0002232,GO:0002269,GO:0050729,GO:0030097
ENSGALG00000039269	RNF213		ring finger protein 213 [Source:HGNC Symbol;Acc:HGNC:14539]	4.56027	3.313e-38	3.85927	1.29868e-26	-0.701003	0.468823	GO:0005524,GO:0004842,GO:0046872,GO:0005737,GO:0005829,GO:0016567,GO:0016887,GO:0006511,GO:0005730,GO:0002040,GO:0001525,GO:2000051
ENSGALG00000043208	TRAFD1		TRAF-type zinc finger domain containing 1 [Source:NCBI gene;Acc:416884]	4.55028	3.1256e-46	4.21735	2.51188e-37	-0.332924	0.906518	GO:0045824,GO:0008270
ENSGALG00000001558	MOV10		Mov10 RISC complex RNA helicase [Source:NCBI gene;Acc:419872]	4.52343	6.41386e-46	4.30741	6.26811e-39	-0.216028	0.979232	GO:0005829,GO:0043186,GO:0035194,GO:0035195,GO:0035279,GO:0000932
ENSGALG00000041621	LY6E		lymphocyte antigen 6 family member E [Source:NCBI gene;Acc:395550]	4.51183	6.801e-58	4.31685	1.93856e-51	-0.194978	0.979232	GO:0016020,GO:0016021,GO:0005886,GO:0030550,GO:2000272,GO:0031225,GO:0009986
ENSGALG00000000616	ELF3		E74 like ETS transcription factor 3 [Source:HGNC Symbol;Acc:HGNC:3318]	4.49197	3.28572e-40	3.46802	2.87896e-22	-1.02395	0.0616052	GO:0005634,GO:0003677,GO:0006355,GO:0003700,GO:0043565,GO:0006954,GO:0006366,GO:0000981,GO:0006357,GO:0030154,GO:0030855,GO:0000978,GO:0001077,GO:0003713,GO:0001824,GO:0009653,GO:0030198,GO:0045892,GO:0045893,GO:0045944,GO:0060056,GO:0005654,GO:0005794,GO:0005829
ENSGALG00000027345	SLC46A2		solute carrier family 46 member 2 [Source:HGNC Symbol;Acc:HGNC:16055]	4.42324	4.63445e-23	2.89932	1.10904e-08	-1.52392	0.0174066	GO:0016020,GO:0016021,GO:0055085,GO:0043029,GO:0045580,GO:0048538,GO:0070233,GO:0009986
ENSGALG00000002982	SLC2A6		solute carrier family 2 member 6 [Source:HGNC Symbol;Acc:HGNC:11011]	4.40478	3.17214e-30	3.65513	2.63347e-19	-0.74965	0.468823	GO:0016020,GO:0016021,GO:0055085,GO:0005887,GO:0022857,GO:0005215,GO:0005351,GO:0005355,GO:0008645
ENSGALG00000019094	PHF11		PHD finger protein 11 [Source:HGNC Symbol;Acc:HGNC:17024]	4.40277	2.2119e-23	3.55822	1.13008e-13	-0.84455	0.430175	GO:0046872,GO:0005654,GO:0031965
ENSGALG00000017186	BIRC2		baculoviral IAP repeat containing 2 [Source:NCBI gene;Acc:374012]	4.33949	3.3956e-42	3.65432	5.00349e-29	-0.685169	0.368915	GO:0005634,GO:0005737,GO:0042981,GO:0043027,GO:0061630,GO:0006915,GO:0016567,GO:0060546,GO:1990001
ENSGALG00000023819	LOC772158	Not found	heat shock protein 30C-like [Source:NCBI gene;Acc:772158]	4.3172	4.01541e-16	5.15514	2.19239e-21	0.837933	0.439202	-
ENSGALG00000002888	CASZ1		castor zinc finger 1 [Source:HGNC Symbol;Acc:HGNC:26002]	4.31306	7.41201e-23	3.82945	2.20991e-16	-0.483612	0.87651	GO:0003676,GO:0045893,GO:0005654,GO:0005829,GO:0043231
ENSGALG00000010149	CMTR1		cap methyltransferase 1 [Source:HGNC Symbol;Acc:HGNC:21077]	4.30965	9.571e-42	3.7872	7.09672e-30	-0.522452	0.651143	GO:0005634,GO:0005737,GO:0003676,GO:0006370,GO:0008168,GO:0032259,GO:0080009,GO:0004483,GO:0097309,GO:0005654,GO:0005829
ENSGALG00000004853	LRP3		LDL receptor related protein 3 [Source:HGNC Symbol;Acc:HGNC:6695]	4.29808	5.90145e-29	4.06462	6.35973e-24	-0.23346	0.980995	GO:0016020,GO:0016021
ENSGALG00000026152	GBP		Gallus gallus guanylate binding protein (GBP), mRNA. [Source:RefSeq mRNA;Acc:NM_204652]	4.23892	3.98558e-32	4.11118	1.87561e-28	-0.127748	0.998884	GO:0000166,GO:0005525,GO:0003924
ENSGALG00000028005	GADD45B		growth arrest and DNA damage inducible gamma [Source:NCBI gene;Acc:429929]	4.23483	4.22851e-22	3.99573	4.33231e-18	-0.239104	0.985445	GO:0005634,GO:0005737,GO:0051726,GO:0000185,GO:0043065,GO:0046330,GO:1900745
ENSGALG00000027514	SCEL		sciellin [Source:NCBI gene;Acc:101751260]	4.23314	3.38434e-17	3.48154	1.81485e-10	NA	NA	GO:0046872
ENSGALG00000010560	EIF2AK2		eukaryotic translation initiation factor 2 alpha kinase 2 [Source:NCBI gene;Acc:395147]	4.21628	6.40625e-36	3.96983	1.78116e-29	-0.246446	0.979232	GO:0004672,GO:0004674,GO:0005524,GO:0006468,GO:0042981,GO:0003723,GO:0008285,GO:0022626,GO:0003725,GO:0009615,GO:0004694,GO:0010998,GO:0042802,GO:0000186,GO:0001819,GO:0006412,GO:0009636,GO:0017148,GO:0030968,GO:0032722,GO:0032874,GO:0033689,GO:0034198,GO:0035455,GO:0043066,GO:0045071,GO:0046777,GO:0051092,GO:1900225,GO:1901224,GO:1901532,GO:1902033,GO:1902036,GO:0005737,GO:0005829,GO:0048471
ENSGALG00000013356	IKBKE		inhibitor of nuclear factor kappa B kinase subunit epsilon [Source:HGNC Symbol;Acc:HGNC:14552]	4.18318	8.72595e-24	3.5352	2.90773e-15	-0.647976	0.668993	GO:0004672,GO:0004674,GO:0005524,GO:0006468,GO:0018105,GO:0007252,GO:0004704,GO:0008384,GO:0031625,GO:0036435,GO:0008630,GO:0010884,GO:0034340,GO:0035456,GO:0038061,GO:0043123,GO:0051260,GO:0098586,GO:0005634,GO:0005737,GO:0016605,GO:0031966
ENSGALG00000043118	ATP10A		ATPase phospholipid transporting 10A (putative) [Source:HGNC Symbol;Acc:HGNC:13542]	4.17555	1.04328e-21	2.77855	1.53404e-08	-1.39699	0.0438119	GO:0000166,GO:0005524,GO:0016020,GO:0016021,GO:0016787,GO:0005886,GO:0000287,GO:0004012,GO:0015914,GO:0045332,GO:0005783
ENSGALG00000005140	RRAD		RRAD, Ras related glycolysis inhibitor and calcium channel regulator [Source:NCBI gene;Acc:415790]	4.12901	8.79876e-41	2.44193	5.09645e-13	-1.68708	4.68522e-05	GO:0000166,GO:0016020,GO:0005886,GO:0007165,GO:0005525,GO:0003924,GO:1901842,GO:1901841
ENSGALG00000023818	HSPB9	Not found	heat shock protein family B (small) member 9 [Source:NCBI gene;Acc:428310]	4.10554	3.8545e-28	5.10086	3.76742e-42	0.995318	0.0990203	-
ENSGALG00000016559	PIGA		phosphatidylinositol glycan anchor biosynthesis class A [Source:NCBI gene;Acc:418624]	4.09585	9.53685e-28	3.67508	2.26375e-20	-0.420777	0.883302	GO:0016020,GO:0016021,GO:0006506,GO:0000506,GO:0017176,GO:1990830,GO:0005789
ENSGALG00000015009	ZBTB49		zinc finger and BTB domain containing 49 [Source:HGNC Symbol;Acc:HGNC:19883]	4.05842	1.11856e-17	3.42298	3.11727e-11	NA	NA	GO:0005634,GO:0003676,GO:0006974,GO:0001223,GO:0008134,GO:0043565,GO:0007050,GO:0008285,GO:0045944,GO:0005654,GO:0005737,GO:0005829,GO:0015630
ENSGALG00000044480	IL13RA1		interleukin 13 receptor subunit alpha 1 [Source:HGNC Symbol;Acc:HGNC:5974]	4.03369	3.96066e-18	3.42669	7.22738e-12	-0.606997	0.81653	GO:0016020,GO:0016021,GO:0009897,GO:0043235,GO:0004896,GO:0019221,GO:0019955,GO:0019976
ENSGALG00000045534	PMLL		promyelocytic leukemia-like [Source:NCBI gene;Acc:100857563]	4.02239	2.43262e-26	3.68277	5.49937e-20	-0.339621	0.958379	GO:0046872,GO:0005737,GO:0045087,GO:0008270,GO:0005622,GO:0006355,GO:1903508,GO:0003713,GO:0046332,GO:0008630,GO:0016363,GO:0032183,GO:0007050,GO:0030578,GO:1902187,GO:0016605
ENSGALG00000027786	SOCS3		suppressor of cytokine signaling 3 [Source:NCBI gene;Acc:395299]	4.01998	1.30636e-33	3.06788	1.84762e-18	-0.952092	0.095746	GO:0035556,GO:0005622,GO:0016567,GO:0043066,GO:0007259,GO:0001784,GO:0001932,GO:0009968,GO:0042532,GO:0045595,GO:0045597,GO:0046426,GO:0046627,GO:0050728,GO:0060670,GO:0060674,GO:0060707,GO:0060708,GO:1990830
ENSGALG00000026422	PARP14		poly(ADP-ribose) polymerase family member 14 [Source:NCBI gene;Acc:101747378]	4.00936	1.15295e-26	3.5571	3.40014e-19	-0.452262	0.860256	GO:0016740,GO:0016757,GO:0003950
ENSGALG00000040131	CAMKK2		calcium/calmodulin dependent protein kinase kinase 2 [Source:NCBI gene;Acc:396405]	4.00175	3.48729e-27	3.71284	2.49554e-21	-0.288904	0.979232	GO:0004672,GO:0004674,GO:0005524,GO:0006468,GO:0035556,GO:0005634,GO:0005737
ENSGALG00000013503	FAM149A		family with sequence similarity 149 member A [Source:HGNC Symbol;Acc:HGNC:24527]	3.99793	1.19104e-17	3.9256	1.90328e-15	NA	NA	-
ENSGALG00000032506	GEM		GTP binding protein overexpressed in skeletal muscle [Source:NCBI gene;Acc:404771]	3.97945	6.31256e-29	2.347	2.02215e-09	-1.63245	0.0009573	GO:0000166,GO:0016020,GO:0005886,GO:0007165,GO:0005525,GO:0003924,GO:0000287,GO:0019003,GO:0000278,GO:0051276,GO:0051310,GO:1901842,GO:0005634,GO:0009898,GO:0030496,GO:0051233,GO:0072686
ENSGALG00000029983	ANGPT1		angiopoietin 1 [Source:NCBI gene;Acc:395129]	3.9456	4.10574e-17	3.62165	5.47195e-13	NA	NA	GO:0001525,GO:0030971,GO:0005102,GO:0001701,GO:0001933,GO:0002040,GO:0002092,GO:0002740,GO:0007162,GO:0007169,GO:0007171,GO:0010595,GO:0014068,GO:0014842,GO:0030097,GO:0030210,GO:0031398,GO:0031589,GO:0032680,GO:0033138,GO:0034394,GO:0042308,GO:0043066,GO:0043116,GO:0043122,GO:0043393,GO:0043524,GO:0043536,GO:0045785,GO:0048014,GO:0050731,GO:0050918,GO:0051897,GO:0070374,GO:0072012,GO:2000352,GO:…
ENSGALG00000046187	PARP12		poly(ADP-ribose) polymerase family member 12 [Source:HGNC Symbol;Acc:HGNC:21919]	3.93965	1.73447e-34	3.53488	9.32545e-26	-0.404771	0.845205	GO:0046872,GO:0003950
ENSGALG00000012480	NMI		N-myc and STAT interactor [Source:HGNC Symbol;Acc:HGNC:7854]	3.91268	5.86326e-33	3.32041	9.90463e-22	-0.592273	0.577539	GO:0006366,GO:0003712,GO:1903506,GO:0060333
ENSGALG00000038848	MSX2		msh homeobox 2 [Source:NCBI gene;Acc:395245]	3.90783	2.44254e-32	3.36279	2.62481e-22	-0.545035	0.667354	GO:0003677,GO:0005634,GO:0006355,GO:0007275,GO:0043565,GO:0001503,GO:0000977,GO:0001227,GO:0003712,GO:0008134,GO:0044212,GO:0000122,GO:0001649,GO:0002063,GO:0002076,GO:0003148,GO:0003151,GO:0003198,GO:0003416,GO:0008285,GO:0009952,GO:0023019,GO:0030326,GO:0030509,GO:0030513,GO:0032792,GO:0035115,GO:0035116,GO:0035313,GO:0035880,GO:0042060,GO:0042476,GO:0042733,GO:0042981,GO:0043066,GO:0045599,GO:…
ENSGALG00000016050	TTC3		tetratricopeptide repeat domain 3 [Source:HGNC Symbol;Acc:HGNC:12393]	3.89381	1.94877e-34	2.74652	1.60398e-15	-1.14729	0.0172365	GO:0004842,GO:0006511,GO:0070936,GO:0005634,GO:0005730,GO:0005829
ENSGALG00000009512	TFPI2		tissue factor pathway inhibitor 2 [Source:HGNC Symbol;Acc:HGNC:11761]	3.87705	2.61542e-23	2.46819	1.85589e-08	-1.40886	0.0172365	GO:0005615,GO:0005576,GO:0010951,GO:0004867,GO:0030414,GO:0007596,GO:0007599,GO:0010466
ENSGALG00000026928	KLF4		Kruppel like factor 4 [Source:HGNC Symbol;Acc:HGNC:6348]	3.86355	2.44254e-32	2.65883	7.71672e-14	-1.20472	0.0138694	GO:0005634,GO:0003676,GO:0000981,GO:0006357,GO:0000978,GO:0000987,GO:0001010,GO:0001077,GO:0001085,GO:0003700,GO:0008013,GO:0008134,GO:0043565,GO:0044212,GO:1990841,GO:0000122,GO:0006351,GO:0006366,GO:0008285,GO:0009913,GO:0010033,GO:0010628,GO:0010629,GO:0016525,GO:0019827,GO:0030154,GO:0030336,GO:0031077,GO:0032088,GO:0032270,GO:0032526,GO:0034115,GO:0035166,GO:0042127,GO:0043154,GO:0043433,GO:…

## Sheet: M41 vs Mock TS up
M41 versus Mock transcriptionally upregulated genes
Ensembl_ID	Gene ID	Note	Description	log2FC_Beaudette_vs_Mock	padj_Beaudette_vs_Mock	log2FC_M41_vs_Mock	padj_M41_vs_Mock	log2FC_M41_vs_Beaudette	padj_M41_vs_Beaudette	GO_terms
ENSGALG00000016400	RSAD2		radical S-adenosyl methionine domain containing 2 [Source:NCBI gene;Acc:428650]	9.48584	3.91992e-155	9.03882	1.80326e-140	-0.447015	0.763833	GO:0003824,GO:0051536,GO:0005789,GO:0051607,GO:0005811,GO:0043621,GO:0051539,GO:0009615,GO:0034157,GO:0034165,GO:0035710,GO:0043367,GO:0045071,GO:0050709,GO:2000553,GO:0001650,GO:0005739,GO:0005741,GO:0005743,GO:0005783
ENSGALG00000045085	IFIT5		Gallus gallus interferon induced protein with tetratricopeptide repeats 5 (IFIT5), mRNA. [Source:RefSeq mRNA;Acc:NM_001320422]	8.65786	4.48053e-142	7.95816	3.01299e-119	-0.699698	0.257686	GO:0005829,GO:0003723,GO:0051607
ENSGALG00000038140	?	Not identified		8.22267	1.53411e-12	7.13168	5.17939e-10	-1.09099	0.0383404	-
ENSGALG00000035325	PMAIP1	Not found	phorbol-12-myristate-13-acetate-induced protein 1 [Source:NCBI gene;Acc:770077]	8.24873	1.62273e-66	7.10084	6.08565e-49	-1.14789	0.0108471	GO:0006915,GO:0006974,GO:0001836,GO:0006919
ENSGALG00000009639	DDX60		Dead box helicase antiviral factor	8.09999	3.89582e-26	7.06811	2.22892e-20	-1.03188	0.0497336	GO:0005524,GO:0003676
ENSGALG00000016142	MX1		MX dynamin like GTPase 1 [Source:NCBI gene;Acc:395313]	7.75181	7.77744e-131	7.04381	2.89177e-106	-0.707996	0.148966	GO:0000166,GO:0005634,GO:0005737,GO:0045087,GO:0016020,GO:0005525,GO:0008017,GO:0003924,GO:0000266,GO:0031966,GO:0061025,GO:0051607,GO:0003374
ENSGALG00000013723	OASL		2'-5'-oligoadenylate synthetase like [Source:NCBI gene;Acc:395908]	7.13647	6.43257e-82	6.88242	3.63321e-75	-0.25405	0.979232	GO:0005524,GO:0005634,GO:0005829,GO:0003723,GO:0016740,GO:0006955,GO:0005654,GO:0003725,GO:0016779,GO:0051607,GO:0001730,GO:0060700
ENSGALG00000028982	CMPK1		cytidine/uridine monophosphate kinase 2 [Source:HGNC Symbol;Acc:HGNC:27015]	7.33863	5.42475e-58	6.87514	7.35871e-50	-0.463492	0.752097	GO:0005524,GO:0005737,GO:0046940,GO:0004798,GO:0009041,GO:0006227,GO:0006233,GO:0006235,GO:0004127,GO:0004550,GO:0033862,GO:0050145,GO:0006165,GO:0009142,GO:0071222,GO:0005739
ENSGALG00000041192	IFIH1		interferon induced with helicase C domain 1 [Source:NCBI gene;Acc:424185]	7.58987	1.86429e-121	6.41303	3.59403e-85	-1.17684	0.0057633	GO:0005524,GO:0003677,GO:0016787,GO:0003725,GO:0003727,GO:0008270,GO:0042802,GO:0043021,GO:0009615,GO:0016925,GO:0032727,GO:0032728,GO:0035549,GO:0039530,GO:0045087,GO:0051607,GO:0060760,GO:0071360,GO:1902741,GO:1904469,GO:2000778,GO:0005737
ENSGALG00000041129	TMEM173		transmembrane protein 173 [Source:NCBI gene;Acc:768990]	6.98966	1.1892e-19	6.31322	3.96934e-16	-0.676436	0.597778	GO:0016020,GO:0016021,GO:0045087,GO:0005789,GO:0008134,GO:0019901,GO:0031625,GO:0035438,GO:0042802,GO:0042803,GO:0061507,GO:0002218,GO:0002230,GO:0032092,GO:0032481,GO:0032608,GO:0033160,GO:0035458,GO:0045944,GO:0051091,GO:0051607,GO:0071360,GO:0071407,GO:0005737,GO:0005741,GO:0005777,GO:0005783,GO:0005794,GO:0048471
ENSGALG00000005759	IFNB		interferon omega 1 [Source:NCBI gene;Acc:554219]	7.66798	1.96825e-17	6.24597	2.84791e-12	-1.422	0.0299691	GO:0005615,GO:0010469,GO:0005576,GO:0006952,GO:0019221,GO:0005125,GO:0005126,GO:0005132,GO:0002250,GO:0002286,GO:0002323,GO:0006959,GO:0030183,GO:0033141,GO:0042100,GO:0043330,GO:0051607,GO:0034141,GO:0045918,GO:2000379
ENSGALG00000034478	GGCL1		C-C motif chemokine ligand 4 [Source:NCBI gene;Acc:395468]	7.03169	3.81281e-96	6.16872	1.67682e-72	-0.862968	0.104802	GO:0005615,GO:0005576,GO:0007186,GO:0006955,GO:0070374,GO:0043547,GO:0048245,GO:0071356,GO:0006954,GO:0008009,GO:0070098,GO:0030593,GO:0048020,GO:0002548,GO:0048247,GO:0071346,GO:0071347,GO:0002232,GO:0002269,GO:0030097,GO:0030595
ENSGALG00000013057	USP18		ubiquitin specific peptidase 18 [Source:NCBI gene;Acc:418167]	6.38867	5.01814e-85	6.16359	8.01609e-77	-0.225079	0.979232	GO:0005829,GO:0004843,GO:0016579,GO:0036459,GO:0006511,GO:0004197,GO:0031647,GO:0019785,GO:0009617,GO:0035634
ENSGALG00000011190	PLACL2		Placenta-specific gene 8-like 2 [Source:NCBI gene;Acc:100857411]	5.96914	1.82641e-14	6.07195	1.95636e-14	0.102817	0.998884	GO:0016020,GO:0016021
ENSGALG00000033391	ISL2	Not found	ISL LIM homeobox 2 [Source:HGNC Symbol;Acc:HGNC:18524]	7.06749	9.63713e-28	6.05779	1.91736e-20	-1.0097	0.104802	GO:0003677,GO:0005634,GO:0046872,GO:0006355,GO:0043565
ENSGALG00000007158	SOCS1		suppressor of cytokine signaling 1 [Source:NCBI gene;Acc:416630]	7.2544	2.05835e-59	5.99472	1.62701e-39	-1.25968	0.00860011	GO:0035556,GO:0005737,GO:0046854,GO:0046627,GO:0016567,GO:0046935,GO:0043551,GO:0005942,GO:0005159,GO:0019210,GO:0019901,GO:0001932,GO:0007259,GO:0010533,GO:0019221,GO:0042509,GO:0042532,GO:0043372,GO:0043377,GO:0045444,GO:0045591,GO:0046425,GO:0046426,GO:0050707,GO:0060334,GO:0071230,GO:0005654,GO:0036464
ENSGALG00000006352	CH25H		cholesterol 25-hydroxylase [Source:NCBI gene;Acc:423788]	7.64096	1.89271e-17	5.84956	4.10475e-11	-1.7914	0.000438405	GO:0016020,GO:0016021,GO:0055114,GO:0000254,GO:0001567,GO:0005506,GO:0008395,GO:0016491,GO:0008203,GO:0008610,GO:0016126,GO:0035754,GO:0005789
ENSGALG00000019325	LOC417973		uncharacterized LOC417973 [Source:NCBI gene;Acc:417973]	6.18757	5.22684e-12	5.79196	1.67153e-10	NA	NA	-
ENSGALG00000016964	EPSTI1		epithelial stromal interaction 1 [Source:HGNC Symbol;Acc:HGNC:16465]	6.39892	1.49854e-19	5.78439	7.59887e-16	-0.614527	0.759788	-
ENSGALG00000016556	GVINP1		GTPase, very large interferon inducible pseudogene 1 [Source:NCBI gene;Acc:428660]	6.03778	1.917e-17	5.65706	6.07023e-15	-0.380716	0.966114	GO:0005525
ENSGALG00000003624	KLHL10		kelch like family member 10 [Source:NCBI gene;Acc:420033]	6.34988	1.37e-12	5.65522	3.4596e-10	NA	NA	GO:0000902,GO:0007286,GO:0008584,GO:0009566,GO:0048808,GO:0048873,GO:0005737
ENSGALG00000037629	TRANK1		tetratricopeptide repeat and ankyrin repeat containing 1 [Source:HGNC Symbol;Acc:HGNC:29011]	6.04695	3.55056e-69	5.61396	2.01781e-58	-0.432988	0.823739	GO:0005524
ENSGALG00000006138	HELZ2		helicase with zinc finger 2 [Source:HGNC Symbol;Acc:HGNC:30021]	6.31922	1.82519e-91	5.59159	1.13861e-70	-0.727631	0.247514	GO:0030374,GO:0045944
ENSGALG00000030291	FOXS1	IRF10	interferon regulatory factor 9 [Source:NCBI gene;Acc:395243]	5.97259	6.20509e-50	5.45669	1.30121e-39	-0.515902	0.695248	GO:0003677,GO:0005634,GO:0006351,GO:0006355,GO:0003700,GO:0044212
ENSGALG00000013575	ISG12-2		interferon alpha inducible protein 6 [Source:NCBI gene;Acc:403120]	6.65021	5.00977e-103	5.41409	2.70872e-66	-1.23612	0.00254038	GO:0016021,GO:0005739,GO:0097190
ENSGALG00000007701	B3GNT7		UDP-GlcNAc:betaGal beta-1,3-N-acetylglucosaminyltransferase 7 [Source:HGNC Symbol;Acc:HGNC:18811]	5.7818	1.85131e-31	5.41041	3.18665e-26	-0.371387	0.939533	GO:0016740,GO:0016020,GO:0016021,GO:0016757,GO:0000139,GO:0005794,GO:0005783,GO:0006486,GO:0008378,GO:0008376,GO:0008532,GO:0030311
ENSGALG00000000690	GDPD4		glycerophosphodiester phosphodiesterase domain containing 4 [Source:HGNC Symbol;Acc:HGNC:24849]	5.83943	8.21864e-11	5.3775	3.51286e-09	NA	NA	GO:0016020,GO:0016021,GO:0006629,GO:0008081,GO:0008889
ENSGALG00000015032	CD274		CD274 molecule	6.22331	5.59609e-12	5.21549	9.05256e-09	NA	NA	GO:0016020,GO:0016021,GO:0007165,GO:0009897,GO:0009986,GO:0006955,GO:0007166,GO:0042130,GO:0071222,GO:0031295,GO:0042102
ENSGALG00000032545	NKX6-1	Not found	NK6 homeobox 1 [Source:HGNC Symbol;Acc:HGNC:7839]	6.22306	1.04559e-27	5.19091	8.56443e-19	-1.03215	0.155949	GO:0003677,GO:0005634,GO:0006355,GO:0003700,GO:0043565,GO:0006357,GO:0050796,GO:0001764,GO:0003309,GO:0007224,GO:0021912,GO:0021913,GO:0021953,GO:0030154,GO:0030516,GO:0031018,GO:0045666,GO:0045686,GO:0045687,GO:0048709,GO:2001222
ENSGALG00000014297	IRF7		interferon regulatory factor 7 [Source:NCBI gene;Acc:396330]	5.93187	3.55481e-59	5.18416	3.77002e-44	-0.747707	0.383082	GO:0003677,GO:0005634,GO:0006351,GO:0006355,GO:0003700,GO:0044212,GO:0000978,GO:0000982,GO:0002819,GO:0016064,GO:0032481,GO:0032607,GO:0032608,GO:0032727,GO:0032728,GO:0034124,GO:0034127,GO:0045351,GO:0045893,GO:0045944,GO:0051607,GO:0060340,GO:0005654,GO:0005737,GO:0005829
ENSGALG00000023819	LOC772158	Not found	heat shock protein 30C-like [Source:NCBI gene;Acc:772158]	4.3172	4.01541e-16	5.15514	2.19239e-21	0.837933	0.439202	-
ENSGALG00000023818	HSPB9	Not found	heat shock protein family B (small) member 9 [Source:NCBI gene;Acc:428310]	4.10554	3.8545e-28	5.10086	3.76742e-42	0.995318	0.0990203	-
ENSGALG00000001605	PPM1J		protein phosphatase, Mg2+/Mn2+ dependent 1J [Source:HGNC Symbol;Acc:HGNC:20785]	5.0906	1.92204e-18	5.09292	2.04495e-17	NA	NA	GO:0006470,GO:0003824,GO:0004722
ENSGALG00000004859	ZNFX1		zinc finger NFX1-type containing 1 [Source:HGNC Symbol;Acc:HGNC:29271]	5.09084	1.01755e-49	4.84288	1.24131e-42	-0.247953	0.979232	GO:0005634,GO:0031048,GO:0030702,GO:0000775,GO:0031380
ENSGALG00000042001	HERC4L	Not found	hect domain and RLD 4-like [Source:NCBI gene;Acc:422513]	5.17551	3.64167e-48	4.83834	4.62674e-40	-0.33717	0.932499	GO:0016740,GO:0004842,GO:0016567
ENSGALG00000023709	LOC417192		torsin family 1, member B-like [Source:NCBI gene;Acc:417192]	5.57953	5.29225e-31	4.78679	1.57615e-21	-0.792735	0.465312	GO:0005524,GO:0005783,GO:0051085,GO:0007029,GO:0005788
ENSGALG00000007651	STAT1		signal transducer and activator of transcription 1 [Source:NCBI gene;Acc:424044]	5.22034	4.82444e-71	4.77084	2.63537e-57	-0.449504	0.708971	GO:0003677,GO:0005634,GO:0006355,GO:0003700,GO:0005737,GO:0007165,GO:0000978,GO:0000979,GO:0000982,GO:0000983,GO:0003690,GO:0005164,GO:0019899,GO:0035035,GO:0035257,GO:0042393,GO:0042802,GO:0042803,GO:0044389,GO:0070491,GO:1990841,GO:0001937,GO:0002230,GO:0007259,GO:0010742,GO:0016525,GO:0032727,GO:0033209,GO:0035456,GO:0035458,GO:0043124,GO:0045648,GO:0045893,GO:0045944,GO:0046725,GO:0051607,GO:…
ENSGALG00000046032	CD83		CD83 molecule [Source:HGNC Symbol;Acc:HGNC:1703]	5.98726	1.71472e-27	4.76188	1.11928e-16	-1.22538	0.0882316	GO:0016020,GO:0016021,GO:0014070,GO:0032713,GO:0032733,GO:0032743,GO:0043372,GO:0009897
ENSGALG00000040369	PFKFB3		6-phosphofructo-2-kinase/fructose-2,6-biphosphatase 3 [Source:HGNC Symbol;Acc:HGNC:8874]	4.90866	3.79903e-56	4.611	1.72725e-47	-0.297662	0.938726	GO:0005524,GO:0003824,GO:0003873,GO:0006000,GO:0006003,GO:0046835,GO:0005829,GO:0004331,GO:0005654
ENSGALG00000011046	SNX10		sorting nexin 10 [Source:NCBI gene;Acc:420628]	4.99141	1.02188e-42	4.58067	8.19564e-34	-0.410746	0.866133	GO:0035091,GO:0005545,GO:0051117,GO:0001696,GO:0006897,GO:0007032,GO:0030282,GO:0030316,GO:0044691,GO:0045453,GO:0055074,GO:0060271,GO:0061512,GO:0071539,GO:0097178,GO:1990830,GO:0005634,GO:0005783,GO:0005813,GO:0030141,GO:0031313,GO:0090651
ENSGALG00000013911	ZC3HAV1		zinc finger CCCH-type containing, antiviral 1 [Source:NCBI gene;Acc:426315]	4.84098	6.37009e-55	4.49939	3.9782e-45	-0.341591	0.89464	GO:0046872,GO:0003950
ENSGALG00000015666	TNIP2		TNFAIP3 interacting protein 2 [Source:NCBI gene;Acc:422884]	5.34683	2.11583e-55	4.47106	5.62681e-36	-0.875765	0.103017	GO:0019901,GO:0031593,GO:0070530,GO:0007249,GO:0023035,GO:0034134,GO:0034138,GO:0034162,GO:0043032,GO:0043123,GO:0045944,GO:0050821,GO:0050871,GO:0070498,GO:0071222,GO:2000352,GO:0005634,GO:0005654,GO:0005737,GO:0005829
ENSGALG00000009700	PDK4		pyruvate dehydrogenase kinase 4 [Source:NCBI gene;Acc:420570]	3.21651	5.27966e-11	4.40916	5.615e-19	NA	NA	GO:0004672,GO:0006468,GO:0005524,GO:0006885,GO:0008286,GO:0009267,GO:0010510,GO:0010565,GO:0010906,GO:0042304,GO:0042593,GO:0042594,GO:0045124,GO:0046320,GO:0071398,GO:0072593,GO:2000811
ENSGALG00000011668	IL8L1		interleukin 8-like 1 [Source:NCBI gene;Acc:395872]	5.83994	1.24669e-45	4.40243	8.94649e-25	-1.43751	0.0138694	GO:0005615,GO:0010469,GO:0005576,GO:0006952,GO:0006955,GO:0005125,GO:0006954,GO:0008009,GO:0006935,GO:0070098,GO:0030593,GO:0071222,GO:0030595,GO:0061844,GO:0005153,GO:0042119
ENSGALG00000001256	NLRC5		Gallus gallus NLR family CARD domain containing 5 (NLRC5), mRNA. [Source:RefSeq mRNA;Acc:NM_001318435]	5.36263	1.946e-37	4.34241	3.63508e-23	-1.02022	0.165274	GO:0000166,GO:0005524,GO:0035556,GO:0005634,GO:0045944,GO:0000978,GO:0009617,GO:0032088,GO:0043549,GO:0045087,GO:0045345,GO:0051607,GO:0060335,GO:0060339,GO:0060340,GO:0005737,GO:0005813,GO:0005829
ENSGALG00000040504	GGT5		gamma-glutamyltransferase 5 [Source:HGNC Symbol;Acc:HGNC:4260]	5.49365	1.59396e-20	4.33421	3.27599e-12	NA	NA	GO:0005886,GO:0006954,GO:0036374,GO:0006751,GO:0006412,GO:0006749,GO:0031226,GO:0000048,GO:0002951,GO:0006508,GO:0006520,GO:0006536,GO:0006631,GO:0019344,GO:1901750
ENSGALG00000005408	BCMO1		beta-carotene oxygenase 1 [Source:NCBI gene;Acc:395346]	4.88108	4.90235e-28	4.33238	2.28139e-20	-0.548701	0.778022	GO:0055114,GO:0046872,GO:0016491,GO:0051213,GO:0016702,GO:0003834,GO:0004744,GO:0010436,GO:0016121,GO:0042574,GO:0042572,GO:0032526,GO:0004497,GO:0001523,GO:1901810
ENSGALG00000041621	LY6E		lymphocyte antigen 6 family member E [Source:NCBI gene;Acc:395550]	4.51183	6.801e-58	4.31685	1.93856e-51	-0.194978	0.979232	GO:0016020,GO:0016021,GO:0005886,GO:0030550,GO:2000272,GO:0031225,GO:0009986
ENSGALG00000001558	MOV10		Mov10 RISC complex RNA helicase [Source:NCBI gene;Acc:419872]	4.52343	6.41386e-46	4.30741	6.26811e-39	-0.216028	0.979232	GO:0005829,GO:0043186,GO:0035194,GO:0035195,GO:0035279,GO:0000932
ENSGALG00000029596	HAS2		hyaluronan synthase 2 [Source:NCBI gene;Acc:395594]	5.86046	9.61748e-34	4.26688	1.01243e-16	-1.59357	0.00767063	GO:0016020,GO:0016021,GO:0005887,GO:0042802,GO:0050501,GO:0001570,GO:0008284,GO:0030212,GO:0030213,GO:0030335,GO:0036120,GO:0036302,GO:0045226,GO:0060349,GO:0071347,GO:0071356,GO:0071498,GO:0085029,GO:0090500,GO:1900625,GO:0005737
ENSGALG00000043208	TRAFD1		TRAF-type zinc finger domain containing 1 [Source:NCBI gene;Acc:416884]	4.55028	3.1256e-46	4.21735	2.51188e-37	-0.332924	0.906518	GO:0045824,GO:0008270
ENSGALG00000010256	TIPARP		TCDD inducible poly(ADP-ribose) polymerase [Source:HGNC Symbol;Acc:HGNC:23696]	4.73903	6.25136e-53	4.11201	1.32777e-38	-0.627013	0.438896	GO:0046872,GO:0008270,GO:0003950,GO:0035326,GO:0001570,GO:0001822,GO:0006471,GO:0006807,GO:0008209,GO:0008210,GO:0008585,GO:0009791,GO:0010629,GO:0030097,GO:0045732,GO:0048008,GO:0048705,GO:0048745,GO:0060021,GO:0060325,GO:0071407,GO:0005634
ENSGALG00000026152	GBP		Gallus gallus guanylate binding protein (GBP), mRNA. [Source:RefSeq mRNA;Acc:NM_204652]	4.23892	3.98558e-32	4.11118	1.87561e-28	-0.127748	0.998884	GO:0000166,GO:0005525,GO:0003924
ENSGALG00000045511	PARP9		poly(ADP-ribose) polymerase family member 9 [Source:HGNC Symbol;Acc:HGNC:24118]	4.65114	4.35393e-32	4.10184	6.58875e-23	-0.549297	0.752097	GO:0003950,GO:0003714,GO:0004857,GO:0019899,GO:0042393,GO:0044389,GO:0072570,GO:0097677,GO:0000122,GO:0002230,GO:0006302,GO:0006471,GO:0010608,GO:0010629,GO:0035563,GO:0042531,GO:0043086,GO:0045893,GO:0060330,GO:0060335,GO:1900182,GO:2001034,GO:0005634,GO:0005654,GO:0005737,GO:0005739,GO:0005829,GO:0032991,GO:0090734
ENSGALG00000025887	ATF3		activating transcription factor 3 [Source:HGNC Symbol;Acc:HGNC:785]	4.8854	1.43058e-42	4.06913	4.08576e-27	-0.816264	0.220829	GO:0005634,GO:0003677,GO:0000978,GO:0006355,GO:0003700,GO:0006357,GO:0000976,GO:0000977,GO:0001078,GO:0042802,GO:0042803,GO:0044212,GO:0046982,GO:0000122,GO:0006094,GO:0010628,GO:0030968,GO:0034198,GO:0035914,GO:0045892,GO:0045944,GO:0070373,GO:1903984,GO:1990440,GO:0005730,GO:1990622
ENSGALG00000014659	CR1		complement C1r [Source:HGNC Symbol;Acc:HGNC:1246]	3.81686	4.13704e-19	4.067	7.91243e-20	0.250147	0.979232	GO:0005615,GO:0005509,GO:0016787,GO:0006508,GO:0008233,GO:0004252,GO:0006958,GO:0005576,GO:0031638
ENSGALG00000004853	LRP3		LDL receptor related protein 3 [Source:HGNC Symbol;Acc:HGNC:6695]	4.29808	5.90145e-29	4.06462	6.35973e-24	-0.23346	0.980995	GO:0016020,GO:0016021
ENSGALG00000012538	NR4A2		nuclear receptor subfamily 4 group A member 2 [Source:HGNC Symbol;Acc:HGNC:7981]	5.15331	4.31056e-18	4.04957	1.3407e-10	NA	NA	GO:0005634,GO:0003677,GO:0006366,GO:0046872,GO:0000978,GO:0001077,GO:0006351,GO:0006355,GO:0003700,GO:0043565,GO:0008270,GO:0005667,GO:0000977,GO:0003707,GO:0004879,GO:0030522,GO:0043401,GO:0001228,GO:0035259,GO:0046982,GO:0000122,GO:0001666,GO:0001764,GO:0001975,GO:0007399,GO:0008344,GO:0009791,GO:0010467,GO:0010468,GO:0021952,GO:0021953,GO:0021986,GO:0030182,GO:0031668,GO:0034599,GO:0042053,GO:…
ENSGALG00000028005	GADD45B		growth arrest and DNA damage inducible gamma [Source:NCBI gene;Acc:429929]	4.23483	4.22851e-22	3.99573	4.33231e-18	-0.239104	0.985445	GO:0005634,GO:0005737,GO:0051726,GO:0000185,GO:0043065,GO:0046330,GO:1900745
ENSGALG00000029270	GATA3		GATA binding protein 3 [Source:NCBI gene;Acc:419106]	5.33064	2.43262e-26	3.97694	1.50543e-13	-1.3537	0.0431413	GO:0005634,GO:0003677,GO:0006366,GO:0046872,GO:0007165,GO:0000978,GO:0001077,GO:0006355,GO:0003700,GO:0043565,GO:0008270,GO:0003713,GO:0045893,GO:0048468,GO:0007507,GO:0009887,GO:0009888,GO:0048646,GO:0000976,GO:0001822,GO:0008285,GO:0000790,GO:0007411,GO:0031929,GO:0045944,GO:0044212,GO:0045892,GO:0070888,GO:0005515,GO:0000977,GO:0000987,GO:0001078,GO:0001158,GO:0003712,GO:0005134,GO:0008134,GO:…
ENSGALG00000010560	EIF2AK2		eukaryotic translation initiation factor 2 alpha kinase 2 [Source:NCBI gene;Acc:395147]	4.21628	6.40625e-36	3.96983	1.78116e-29	-0.246446	0.979232	GO:0004672,GO:0004674,GO:0005524,GO:0006468,GO:0042981,GO:0003723,GO:0008285,GO:0022626,GO:0003725,GO:0009615,GO:0004694,GO:0010998,GO:0042802,GO:0000186,GO:0001819,GO:0006412,GO:0009636,GO:0017148,GO:0030968,GO:0032722,GO:0032874,GO:0033689,GO:0034198,GO:0035455,GO:0043066,GO:0045071,GO:0046777,GO:0051092,GO:1900225,GO:1901224,GO:1901532,GO:1902033,GO:1902036,GO:0005737,GO:0005829,GO:0048471
ENSGALG00000013468	TLR3		toll like receptor 3 [Source:NCBI gene;Acc:422720]	4.86024	3.20712e-22	3.94388	2.13476e-13	NA	NA	GO:0016020,GO:0016021,GO:0005887,GO:0007165,GO:0004888,GO:0045087,GO:0050729,GO:0006954,GO:0002376,GO:0051607,GO:0003725,GO:0002224,GO:0001819,GO:0042802,GO:0002730,GO:0002756,GO:0006952,GO:0007252,GO:0009615,GO:0010628,GO:0032481,GO:0032722,GO:0032728,GO:0032735,GO:0032755,GO:0032757,GO:0032760,GO:0034123,GO:0034138,GO:0034346,GO:0043123,GO:0043330,GO:0045078,GO:0045080,GO:0045356,GO:0045359,GO:…
ENSGALG00000013503	FAM149A		family with sequence similarity 149 member A [Source:HGNC Symbol;Acc:HGNC:24527]	3.99793	1.19104e-17	3.9256	1.90328e-15	NA	NA	-
ENSGALG00000030661	STAT2		signal transducer and activator of transcription 2 [Source:HGNC Symbol;Acc:HGNC:11363]	3.71019	1.08133e-24	3.91916	2.13873e-25	0.208974	0.979579	GO:0003677,GO:0005634,GO:0006355,GO:0003700,GO:0005737,GO:0007165,GO:0042802,GO:0044389,GO:0001932,GO:0051607,GO:0060337,GO:0090140,GO:0005829,GO:0005886
ENSGALG00000032626	LOC415756	Not found	uncharacterized LOC415756 [Source:NCBI gene;Acc:415756]	4.93017	5.88427e-24	3.89526	1.16819e-13	-1.03491	0.201706	GO:0016020,GO:0016021
ENSGALG00000039269	RNF213		ring finger protein 213 [Source:HGNC Symbol;Acc:HGNC:14539]	4.56027	3.313e-38	3.85927	1.29868e-26	-0.701003	0.468823	GO:0005524,GO:0004842,GO:0046872,GO:0005737,GO:0005829,GO:0016567,GO:0016887,GO:0006511,GO:0005730,GO:0002040,GO:0001525,GO:2000051
ENSGALG00000040342	ADAMTS1		ADAM metallopeptidase with thrombospondin type 1 motif 1 [Source:HGNC Symbol;Acc:HGNC:217]	5.4441	1.4978e-56	3.83302	3.88843e-26	-1.61108	0.000438405	GO:0008270,GO:0006508,GO:0004222,GO:0008237,GO:0008201,GO:0001542,GO:0001822,GO:0060347,GO:1900087,GO:1904707,GO:1904754,GO:0005604,GO:0031012,GO:0031410
ENSGALG00000002888	CASZ1		castor zinc finger 1 [Source:HGNC Symbol;Acc:HGNC:26002]	4.31306	7.41201e-23	3.82945	2.20991e-16	-0.483612	0.87651	GO:0003676,GO:0045893,GO:0005654,GO:0005829,GO:0043231
ENSGALG00000003651	NT5C3L		5'-nucleotidase, cytosolic IIIB [Source:NCBI gene;Acc:420034]	3.72368	1.87741e-22	3.81952	9.22275e-22	0.0958365	0.998884	GO:0000166,GO:0016787,GO:0005737,GO:0046872,GO:0016311,GO:0000287,GO:0009117
ENSGALG00000009574	IL12A		interleukin 12A [Source:NCBI gene;Acc:407090]	6.88366	5.33453e-09	3.81434	0.000679869	NA	NA	GO:0010469,GO:0005576,GO:0008083,GO:0006955,GO:0005125,GO:0005615,GO:0005143,GO:0042163,GO:0045513,GO:0046982,GO:0001916,GO:0002860,GO:0007050,GO:0008283,GO:0009615,GO:0010224,GO:0016477,GO:0032496,GO:0032609,GO:0032700,GO:0032729,GO:0032816,GO:0032946,GO:0034393,GO:0035711,GO:0035744,GO:0042102,GO:0042531,GO:0042832,GO:0045582,GO:0045785,GO:0045954,GO:0048662,GO:0050671,GO:0050830,GO:0051135,GO:…
ENSGALG00000010149	CMTR1		cap methyltransferase 1 [Source:HGNC Symbol;Acc:HGNC:21077]	4.30965	9.571e-42	3.7872	7.09672e-30	-0.522452	0.651143	GO:0005634,GO:0005737,GO:0003676,GO:0006370,GO:0008168,GO:0032259,GO:0080009,GO:0004483,GO:0097309,GO:0005654,GO:0005829
ENSGALG00000038146	LOC770718	TRIM58	tripartite motif containing 58 [Source:NCBI gene;Acc:770718]	5.02742	2.87407e-21	3.78534	4.05056e-11	NA	NA	GO:0046872,GO:0008270,GO:0005622
ENSGALG00000010915	IL6		interleukin 6 [Source:NCBI gene;Acc:395337]	5.26192	1.06646e-59	3.75374	1.52896e-28	-1.50819	0.000438405	GO:0010469,GO:0005576,GO:0008083,GO:0006955,GO:0005125,GO:0005615,GO:0006953,GO:0005138,GO:0001781,GO:0002384,GO:0002675,GO:0006954,GO:0008284,GO:0010574,GO:0010628,GO:0019221,GO:0031175,GO:0032722,GO:0032755,GO:0032966,GO:0033138,GO:0042102,GO:0042531,GO:0043065,GO:0043066,GO:0043410,GO:0045727,GO:0045893,GO:0045944,GO:0046427,GO:0048661,GO:0050731,GO:0050871,GO:0051024,GO:0051091,GO:0051384,GO:…
ENSGALG00000040131	CAMKK2		calcium/calmodulin dependent protein kinase kinase 2 [Source:NCBI gene;Acc:396405]	4.00175	3.48729e-27	3.71284	2.49554e-21	-0.288904	0.979232	GO:0004672,GO:0004674,GO:0005524,GO:0006468,GO:0035556,GO:0005634,GO:0005737
ENSGALG00000045534	PMLL		promyelocytic leukemia-like [Source:NCBI gene;Acc:100857563]	4.02239	2.43262e-26	3.68277	5.49937e-20	-0.339621	0.958379	GO:0046872,GO:0005737,GO:0045087,GO:0008270,GO:0005622,GO:0006355,GO:1903508,GO:0003713,GO:0046332,GO:0008630,GO:0016363,GO:0032183,GO:0007050,GO:0030578,GO:1902187,GO:0016605
ENSGALG00000016559	PIGA		phosphatidylinositol glycan anchor biosynthesis class A [Source:NCBI gene;Acc:418624]	4.09585	9.53685e-28	3.67508	2.26375e-20	-0.420777	0.883302	GO:0016020,GO:0016021,GO:0006506,GO:0000506,GO:0017176,GO:1990830,GO:0005789
ENSGALG00000002982	SLC2A6		solute carrier family 2 member 6 [Source:HGNC Symbol;Acc:HGNC:11011]	4.40478	3.17214e-30	3.65513	2.63347e-19	-0.74965	0.468823	GO:0016020,GO:0016021,GO:0055085,GO:0005887,GO:0022857,GO:0005215,GO:0005351,GO:0005355,GO:0008645
ENSGALG00000017186	BIRC2		baculoviral IAP repeat containing 2 [Source:NCBI gene;Acc:374012]	4.33949	3.3956e-42	3.65432	5.00349e-29	-0.685169	0.368915	GO:0005634,GO:0005737,GO:0042981,GO:0043027,GO:0061630,GO:0006915,GO:0016567,GO:0060546,GO:1990001
ENSGALG00000008940	SPTBN5		spectrin beta, non-erythrocytic 5	4.8061	9.29684e-21	3.64315	6.68167e-11	NA	NA	GO:0005737,GO:0030036,GO:0005815,GO:0031941,GO:0003779,GO:0019894,GO:0007030,GO:0005543,GO:0032391,GO:0045505,GO:0007041,GO:0030507,GO:0032029,GO:0034452,GO:0097381
ENSGALG00000029983	ANGPT1		angiopoietin 1 [Source:NCBI gene;Acc:395129]	3.9456	4.10574e-17	3.62165	5.47195e-13	NA	NA	GO:0001525,GO:0030971,GO:0005102,GO:0001701,GO:0001933,GO:0002040,GO:0002092,GO:0002740,GO:0007162,GO:0007169,GO:0007171,GO:0010595,GO:0014068,GO:0014842,GO:0030097,GO:0030210,GO:0031398,GO:0031589,GO:0032680,GO:0033138,GO:0034394,GO:0042308,GO:0043066,GO:0043116,GO:0043122,GO:0043393,GO:0043524,GO:0043536,GO:0045785,GO:0048014,GO:0050731,GO:0050918,GO:0051897,GO:0070374,GO:0072012,GO:2000352,GO:…
ENSGALG00000035075	TAP1		transporter 1, ATP-binding cassette, sub-family B (MDR/TAP) [Source:NCBI gene;Acc:427727]	3.71617	1.64641e-24	3.59725	7.67504e-21	-0.118919	0.998884	GO:0000166,GO:0005524,GO:0016020,GO:0016021,GO:0055085,GO:0016887,GO:0042626,GO:0030176,GO:0015433,GO:0042287,GO:0046979,GO:0002479,GO:0042825,GO:0023029,GO:0042288,GO:0043531,GO:1904680,GO:0006952,GO:0015833,GO:0019885,GO:0046967,GO:0005783,GO:0005815,GO:0042824,GO:0042886
ENSGALG00000005609	OGFR		opioid growth factor receptor [Source:HGNC Symbol;Acc:HGNC:15768]	3.83711	3.10819e-25	3.57234	3.81437e-20	-0.264772	0.979232	GO:0016020,GO:0038023,GO:0004985,GO:0038003
ENSGALG00000019094	PHF11		PHD finger protein 11 [Source:HGNC Symbol;Acc:HGNC:17024]	4.40277	2.2119e-23	3.55822	1.13008e-13	-0.84455	0.430175	GO:0046872,GO:0005654,GO:0031965
ENSGALG00000026422	PARP14		poly(ADP-ribose) polymerase family member 14 [Source:NCBI gene;Acc:101747378]	4.00936	1.15295e-26	3.5571	3.40014e-19	-0.452262	0.860256	GO:0016740,GO:0016757,GO:0003950
ENSGALG00000013356	IKBKE		inhibitor of nuclear factor kappa B kinase subunit epsilon [Source:HGNC Symbol;Acc:HGNC:14552]	4.18318	8.72595e-24	3.5352	2.90773e-15	-0.647976	0.668993	GO:0004672,GO:0004674,GO:0005524,GO:0006468,GO:0018105,GO:0007252,GO:0004704,GO:0008384,GO:0031625,GO:0036435,GO:0008630,GO:0010884,GO:0034340,GO:0035456,GO:0038061,GO:0043123,GO:0051260,GO:0098586,GO:0005634,GO:0005737,GO:0016605,GO:0031966
ENSGALG00000046187	PARP12		poly(ADP-ribose) polymerase family member 12 [Source:HGNC Symbol;Acc:HGNC:21919]	3.93965	1.73447e-34	3.53488	9.32545e-26	-0.404771	0.845205	GO:0046872,GO:0003950
ENSGALG00000038943	RASSF5		Ras association domain family member 5 [Source:NCBI gene;Acc:419844]	4.89743	3.53784e-27	3.51894	5.93063e-13	-1.37849	0.0525399	GO:0042981,GO:0007165,GO:0017016,GO:0008285,GO:0031398,GO:1900180,GO:0005634
ENSGALG00000013861	TNFAIP3		TNF alpha induced protein 3 [Source:HGNC Symbol;Acc:HGNC:11896]	4.81856	7.13386e-51	3.51397	2.13873e-25	-1.3046	0.00339139	GO:0003677,GO:0016567,GO:0008270,GO:0016579,GO:0005634,GO:0005737,GO:0016477,GO:0004843,GO:0007010,GO:0002020,GO:0004842,GO:0019900,GO:0036459,GO:0042802,GO:0043130,GO:0043621,GO:0070530,GO:0001922,GO:0002237,GO:0002634,GO:0002677,GO:0030177,GO:0031397,GO:0032088,GO:0032495,GO:0032691,GO:0032703,GO:0032715,GO:0032720,GO:0034140,GO:0034148,GO:0035523,GO:0035871,GO:0043124,GO:0045732,GO:0045736,GO:…
ENSGALG00000026098	IL8L1		interleukin 8-like 2 [Source:NCBI gene;Acc:396495]	4.60373	1.45539e-27	3.49039	3.51994e-14	-1.11335	0.103017	GO:0005615,GO:0010469,GO:0005576,GO:0008083,GO:0006952,GO:0006955,GO:0005125,GO:0006954,GO:0008009,GO:0006935,GO:0070098,GO:0030593,GO:0071222,GO:0010628,GO:0030595,GO:0061844,GO:0005153,GO:0042119,GO:0001525,GO:0002548,GO:0009617,GO:0010186,GO:0036446,GO:0042060,GO:0042742,GO:0048147,GO:0048246,GO:0048247,GO:0002232,GO:0002269,GO:0050729,GO:0030097
ENSGALG00000027514	SCEL		sciellin [Source:NCBI gene;Acc:101751260]	4.23314	3.38434e-17	3.48154	1.81485e-10	NA	NA	GO:0046872
ENSGALG00000000616	ELF3		E74 like ETS transcription factor 3 [Source:HGNC Symbol;Acc:HGNC:3318]	4.49197	3.28572e-40	3.46802	2.87896e-22	-1.02395	0.0616052	GO:0005634,GO:0003677,GO:0006355,GO:0003700,GO:0043565,GO:0006954,GO:0006366,GO:0000981,GO:0006357,GO:0030154,GO:0030855,GO:0000978,GO:0001077,GO:0003713,GO:0001824,GO:0009653,GO:0030198,GO:0045892,GO:0045893,GO:0045944,GO:0060056,GO:0005654,GO:0005794,GO:0005829
ENSGALG00000044480	IL13RA1		interleukin 13 receptor subunit alpha 1 [Source:HGNC Symbol;Acc:HGNC:5974]	4.03369	3.96066e-18	3.42669	7.22738e-12	-0.606997	0.81653	GO:0016020,GO:0016021,GO:0009897,GO:0043235,GO:0004896,GO:0019221,GO:0019955,GO:0019976
ENSGALG00000015009	ZBTB49		zinc finger and BTB domain containing 49 [Source:HGNC Symbol;Acc:HGNC:19883]	4.05842	1.11856e-17	3.42298	3.11727e-11	NA	NA	GO:0005634,GO:0003676,GO:0006974,GO:0001223,GO:0008134,GO:0043565,GO:0007050,GO:0008285,GO:0045944,GO:0005654,GO:0005737,GO:0005829,GO:0015630
ENSGALG00000003144	TRIM25		Gallus gallus tripartite motif containing 25 (TRIM25), mRNA. [Source:RefSeq mRNA;Acc:NM_001318458]	3.80691	9.24697e-30	3.4174	2.45522e-22	-0.389517	0.878307	GO:0046872,GO:0061630,GO:0006511,GO:0006513,GO:0030433,GO:0043123,GO:0043627,GO:0045087,GO:0046596,GO:0046597,GO:0051091,GO:0051092,GO:1902186,GO:1902187,GO:1990830,GO:0005654,GO:0005737,GO:0005829,GO:0016604
ENSGALG00000045105	?	Not identified		3.83048	2.33507e-21	3.40682	4.63127e-15	-0.423661	0.906518	GO:0046872,GO:0005737,GO:0045087,GO:0008270,GO:0005622,GO:0006355,GO:1903508,GO:0003713,GO:0046332,GO:0008630,GO:0016363,GO:0032183,GO:0007050,GO:0030578,GO:1902187,GO:0016605
ENSGALG00000021627	IFI27L2		interferon alpha inducible protein 27 like 1 [Source:NCBI gene;Acc:403121]	3.32423	1.5219e-28	3.40661	5.44543e-28	0.0823715	0.998884	GO:0016020,GO:0016021,GO:0005739,GO:0097190
ENSGALG00000035804	SQSTM1		sequestosome 1 [Source:HGNC Symbol;Acc:HGNC:11280]	2.20248	2.81105e-08	3.3993	2.29249e-18	1.19682	0.0497336	GO:0046872,GO:0008270,GO:0005080,GO:0007005,GO:0070530,GO:0005776,GO:0007032,GO:0019899,GO:0019901,GO:0031625,GO:0035255,GO:0042169,GO:0042802,GO:0043130,GO:0000122,GO:0000423,GO:0006914,GO:0016236,GO:0035973,GO:0043122,GO:0044130,GO:0061635,GO:0061912,GO:0098780,GO:1900273,GO:1903078,GO:1905719,GO:0000407,GO:0000932,GO:0005737,GO:0005829,GO:0016234,GO:0016235,GO:0016605,GO:0043231,GO:0044753,GO:…
ENSGALG00000012072	PARP14		poly(ADP-ribose) polymerase family member 14 [Source:NCBI gene;Acc:101747378]	3.68264	7.8596e-34	3.38194	1.60483e-26	-0.300699	0.938726	GO:0016740,GO:0016757,GO:0003950
ENSGALG00000038678	EPB41L3		erythrocyte membrane protein band 4.1 like 3 [Source:HGNC Symbol;Acc:HGNC:3380]	3.81851	2.84887e-16	3.37962	1.86941e-11	-0.438884	0.941557	GO:0005198,GO:0008092,GO:0005886,GO:0005856,GO:0003779,GO:0001558,GO:0007010,GO:0030866,GO:0007016,GO:0005911,GO:0031032,GO:0002175,GO:0008360,GO:0030913,GO:0043217,GO:0048812,GO:0071205,GO:0072659,GO:0014069,GO:0030673,GO:0033270,GO:0044224
ENSGALG00000003122	ZFAND2A		zinc finger AN1-type containing 2A [Source:HGNC Symbol;Acc:HGNC:28073]	2.39155	1.20492e-12	3.37776	2.42858e-23	0.986217	0.0604382	GO:0046872,GO:0008270,GO:0032436,GO:0071243,GO:0000502

## Sheet: Beau vs Mock TL down
Beaudette versus Mock translationally downregulated genes
Ensembl_ID	Gene ID	Note	Description	log2FC_Beaudette_vs_Mock	padj_Beaudette_vs_Mock	log2FC_M41_vs_Mock	padj_M41_vs_Mock	log2FC_M41_vs_Beaudette	padj_M41_vs_Beaudette
ENSGALG00000010256	TIPARP		TCDD inducible poly(ADP-ribose) polymerase [Source:HGNC Symbol;Acc:HGNC:23696]	-4.3221	8.41905e-23	-3.55246	2.87024e-15	0.716978	0.999813
ENSGALG00000029596	HAS2		hyaluronan synthase 2 [Source:NCBI gene;Acc:395594]	-4.1737	1.88041e-11	NA	NA	1.31997	0.999813
ENSGALG00000005616	ARSI		arylsulfatase family member I [Source:HGNC Symbol;Acc:HGNC:32521]	-3.59771	7.06169e-07	-1.54974	0.0945405	NA	NA
ENSGALG00000017075	FRY		FRY microtubule binding protein [Source:HGNC Symbol;Acc:HGNC:20367]	-3.5893	2.74702e-07	NA	NA	NA	NA
ENSGALG00000040342	ADAMTS1		ADAM metallopeptidase with thrombospondin type 1 motif 1 [Source:HGNC Symbol;Acc:HGNC:217]	-3.56818	1.06681e-12	-2.37772	3.97665e-05	1.15041	0.751835
ENSGALG00000035094	CDH17		cadherin 17 [Source:NCBI gene;Acc:420225]	-3.37297	6.15324e-08	-2.18699	0.00411737	1.14157	0.999813
ENSGALG00000040369	PFKFB3		6-phosphofructo-2-kinase/fructose-2,6-biphosphatase 3 [Source:HGNC Symbol;Acc:HGNC:8874]	-3.11339	1.14712e-10	-3.48864	2.46903e-13	-0.41565	0.999813
ENSGALG00000012308	MANBA		mannosidase beta [Source:HGNC Symbol;Acc:HGNC:6831]	-3.1084	7.06169e-07	-1.26306	0.1896	1.78421	0.413945
ENSGALG00000016908	PCDH9		protocadherin 9 [Source:NCBI gene;Acc:418800]	-3.0315	7.06169e-07	-1.75264	0.0303657	NA	NA
ENSGALG00000007141	LRRK1		leucine rich repeat kinase 1	-3.02322	6.94592e-05	-1.90111	0.0546284	NA	NA
ENSGALG00000027365	HIVEP3		human immunodeficiency virus type I enhancer binding protein 3 [Source:HGNC Symbol;Acc:HGNC:13561]	-2.87343	0.000185523	-1.68272	0.130457	NA	NA
ENSGALG00000046032	CD83		CD83 molecule [Source:HGNC Symbol;Acc:HGNC:1703]	-2.86193	4.97912e-06	NA	NA	-0.252002	0.999813
ENSGALG00000015681	NRIP1		nuclear receptor interacting protein 1 [Source:HGNC Symbol;Acc:HGNC:8001]	-2.85207	8.35257e-09	-2.52555	2.99365e-06	0.274996	0.999813
ENSGALG00000009556	PRICKLE1		prickle planar cell polarity protein 1 [Source:HGNC Symbol;Acc:HGNC:17019]	-2.83263	4.74016e-07	-1.89013	0.00304652	0.906029	0.999813
ENSGALG00000006156	COG7		component of oligomeric golgi complex 7 [Source:NCBI gene;Acc:416578]	-2.77044	2.27073e-06	-2.0742	0.00402672	0.632764	0.999813
ENSGALG00000011668	IL8L1		interleukin 8-like 1 [Source:NCBI gene;Acc:395872]	-2.65806	6.86018e-05	NA	NA	-0.428097	0.999813
ENSGALG00000011389	TRAF3		TNF receptor associated factor 3 [Source:HGNC Symbol;Acc:HGNC:12033]	-2.63748	2.94478e-06	-2.10637	0.00289059	0.488747	0.999813
ENSGALG00000041129	TMEM173		transmembrane protein 173 [Source:NCBI gene;Acc:768990]	-2.58346	7.24194e-05	NA	NA	0.0958835	0.999813
ENSGALG00000030363	IFNAR1		interferon alpha and beta receptor subunit 1 [Source:NCBI gene;Acc:395665]	-2.57732	1.65262e-07	NA	NA	1.10718	0.999813
ENSGALG00000008034	CASKIN2		CASK interacting protein 2 [Source:HGNC Symbol;Acc:HGNC:18200]	-2.55883	0.00145013	-2.33946	0.010722	NA	NA
ENSGALG00000013795	HIVEP2		human immunodeficiency virus type I enhancer binding protein 2 [Source:HGNC Symbol;Acc:HGNC:4921]	-2.55476	0.000559092	-1.86935	0.0414844	NA	NA
ENSGALG00000039983	EEPD1		endonuclease/exonuclease/phosphatase family domain containing 1 [Source:HGNC Symbol;Acc:HGNC:22223]	-2.54513	4.38244e-05	-2.23284	0.000939613	NA	NA
ENSGALG00000004455	USP34		ubiquitin specific peptidase 34 [Source:NCBI gene;Acc:421193]	-2.53502	9.28028e-06	-2.01746	0.00411737	0.461823	0.999813
ENSGALG00000006254	ERCC6		ERCC excision repair 6, chromatin remodeling factor [Source:HGNC Symbol;Acc:HGNC:3438]	-2.5305	0.00169024	NA	NA	NA	NA
ENSGALG00000006966	ZNF518A		zinc finger protein 518A [Source:HGNC Symbol;Acc:HGNC:29009]	-2.50618	0.00183672	NA	NA	NA	NA
ENSGALG00000006352	CH25H		cholesterol 25-hydroxylase [Source:NCBI gene;Acc:423788]	-2.49594	0.0142041	NA	NA	0.0138035	0.999813
ENSGALG00000015056	LAMA3		laminin subunit alpha 3	-2.484	0.000455918	-1.22957	0.661407	1.19305	0.999813
ENSGALG00000016050	TTC3		tetratricopeptide repeat domain 3 [Source:HGNC Symbol;Acc:HGNC:12393]	-2.46098	2.80129e-07	-1.65396	0.00709523	0.763321	0.999813
ENSGALG00000013861	TNFAIP3		TNF alpha induced protein 3 [Source:HGNC Symbol;Acc:HGNC:11896]	-2.43776	1.76273e-07	-2.32921	3.79203e-05	0.0728701	0.999813
ENSGALG00000015032	CD274		CD274 molecule	-2.38463	0.00702275	NA	NA	0.845729	0.999813
ENSGALG00000015358	MYH15		myosin, heavy chain 15 [Source:NCBI gene;Acc:395534]	-2.37792	2.3646e-07	-0.552225	0.451023	1.77207	0.0323863
ENSGALG00000007080	SHROOM1		shroom family member 1	-2.36948	0.00751592	-1.13909	0.363136	NA	NA
ENSGALG00000009192	SLITRK2		SLIT and NTRK like family member 2 [Source:HGNC Symbol;Acc:HGNC:13449]	-2.3631	0.00105155	NA	NA	NA	NA
ENSGALG00000026098	IL8L1		interleukin 8-like 2 [Source:NCBI gene;Acc:396495]	-2.35735	8.00036e-05	NA	NA	-0.206055	0.999813
ENSGALG00000001550	RBM39		RNA binding motif protein 39 [Source:HGNC Symbol;Acc:HGNC:15923]	-2.34577	2.54499e-05	-1.90369	0.00322165	0.40617	0.999813
ENSGALG00000015259	RB1CC1		RB1 inducible coiled-coil 1 [Source:HGNC Symbol;Acc:HGNC:15574]	-2.32353	5.46056e-07	-2.00065	0.000261722	0.279743	0.999813
ENSGALG00000044480	IL13RA1		interleukin 13 receptor subunit alpha 1 [Source:HGNC Symbol;Acc:HGNC:5974]	-2.30862	0.000349522	-2.35527	0.00120296	-0.0793847	0.999813
ENSGALG00000042088	ATG2B		autophagy related 2B [Source:HGNC Symbol;Acc:HGNC:20187]	-2.28909	0.000180828	-1.94963	0.00930148	NA	NA
ENSGALG00000015094	ZBTB20		zinc finger and BTB domain containing 20 [Source:HGNC Symbol;Acc:HGNC:13503]	-2.28831	0.000455918	-1.73661	0.0397494	NA	NA
ENSGALG00000039269	RNF213		ring finger protein 213 [Source:HGNC Symbol;Acc:HGNC:14539]	-2.28256	0.000258804	-1.81841	0.0104148	0.421039	0.999813
ENSGALG00000012739	HIVEP1		human immunodeficiency virus type I enhancer binding protein 1 [Source:HGNC Symbol;Acc:HGNC:4920]	-2.27402	0.000291167	-1.31527	0.122683	NA	NA
ENSGALG00000004268	NIPAL3		NIPA like domain containing 3 [Source:HGNC Symbol;Acc:HGNC:25233]	-2.25677	0.000603373	-2.575	0.00229568	NA	NA
ENSGALG00000035352	ZBTB17		zinc finger and BTB domain containing 17 [Source:NCBI gene;Acc:396541]	-2.2459	0.00127084	-2.71986	0.000939613	NA	NA
ENSGALG00000036775	SETBP1		SET binding protein 1 [Source:HGNC Symbol;Acc:HGNC:15573]	-2.19691	0.000455918	-1.76354	0.0290023	0.393821	0.999813
ENSGALG00000012704	MYLIP		myosin regulatory light chain interacting protein [Source:NCBI gene;Acc:420841]	-2.18962	0.000432058	-1.64365	0.0344912	0.509419	0.999813
ENSGALG00000025915	ARRDC3		arrestin domain containing 3 [Source:HGNC Symbol;Acc:HGNC:29263]	-2.18133	0.000132134	-2.11529	0.00347465	0.0293579	0.999813
ENSGALG00000006332	RBM17		RNA binding motif protein 17 [Source:HGNC Symbol;Acc:HGNC:16944]	-2.16031	0.000755077	NA	NA	NA	NA
ENSGALG00000015027	JAK2		Janus kinase 2 [Source:NCBI gene;Acc:374199]	-2.12884	0.000477078	-1.10917	0.213761	0.970327	0.999813
ENSGALG00000001621	CLDN5		claudin 5 [Source:NCBI gene;Acc:374028]	-2.10718	0.00117791	NA	NA	0.197081	0.999813
ENSGALG00000042136	PKHD1		PKHD1, fibrocystin/polyductin [Source:HGNC Symbol;Acc:HGNC:9016]	-2.10517	0.00184383	-0.936783	0.32084	1.16505	0.999813
ENSGALG00000001220	HERPUD1		homocysteine inducible ER protein with ubiquitin like domain 1 [Source:HGNC Symbol;Acc:HGNC:13744]	-2.10085	5.85354e-05	-2.77768	2.40056e-07	-0.726324	0.999813
ENSGALG00000034777	VPS13D		vacuolar protein sorting 13 homolog D [Source:HGNC Symbol;Acc:HGNC:23595]	-2.09813	0.000603346	-1.15024	0.179431	NA	NA
ENSGALG00000010921	PKD2		polycystin 2, transient receptor potential cation channel [Source:NCBI gene;Acc:422585]	-2.08322	1.65754e-05	-1.53097	0.00605366	0.516957	0.999813
ENSGALG00000012790	DSP		desmoplakin [Source:HGNC Symbol;Acc:HGNC:3052]	-2.07383	0.00631997	-2.0258	0.418292	NA	NA
ENSGALG00000003690	KRT14		keratin 14 [Source:NCBI gene;Acc:408039]	-2.07222	0.000603373	-1.68256	0.0321834	0.341267	0.999813
ENSGALG00000002866	KANSL1L		KAT8 regulatory NSL complex subunit 1-like [Source:NCBI gene;Acc:424004]	-2.0621	0.000291167	-1.57735	0.0344912	0.436388	0.999813
ENSGALG00000032685	HECTD4		HECT domain E3 ubiquitin protein ligase 4 [Source:HGNC Symbol;Acc:HGNC:26611]	-2.05309	0.000180828	-1.92751	0.00229568	NA	NA
ENSGALG00000019094	PHF11		PHD finger protein 11 [Source:HGNC Symbol;Acc:HGNC:17024]	-2.0518	0.000258804	NA	NA	0.955816	0.999813
ENSGALG00000008934	PIK3CA		phosphatidylinositol-4,5-bisphosphate 3-kinase catalytic subunit alpha [Source:NCBI gene;Acc:424971]	-2.04794	0.000967416	-1.15782	0.155735	0.837752	0.999813
ENSGALG00000012395	PLEKHG1		pleckstrin homology and RhoGEF domain containing G1 [Source:HGNC Symbol;Acc:HGNC:20884]	-2.04575	0.00221545	-0.656041	0.722464	1.36149	0.999813
ENSGALG00000007845	REL		REL proto-oncogene, NF-kB subunit [Source:NCBI gene;Acc:396500]	-2.04229	6.86018e-05	-2.0739	0.000939613	-0.0646851	0.999813
ENSGALG00000042469	PRKDC		protein kinase, DNA-activated, catalytic polypeptide [Source:NCBI gene;Acc:395376]	-2.0385	0.00373143	NA	NA	NA	NA
ENSGALG00000032840	LYST		lysosomal trafficking regulator [Source:HGNC Symbol;Acc:HGNC:1968]	-2.03491	0.0135026	-1.82998	0.0725219	NA	NA
ENSGALG00000011464	EIF5		eukaryotic translation initiation factor 5 [Source:NCBI gene;Acc:423479]	-2.03416	6.40329e-07	-1.44356	0.00304652	0.554757	0.999813
ENSGALG00000015733	MDN1		midasin AAA ATPase 1 [Source:NCBI gene;Acc:421811]	-2.03272	0.00477711	-0.446794	0.756709	NA	NA
ENSGALG00000035578	RBM6		RNA binding motif protein 6 [Source:NCBI gene;Acc:415931]	-2.02526	0.000686396	-2.09937	0.00347465	-0.119912	0.999813
ENSGALG00000034512	PPP2R3A		protein phosphatase 2 regulatory subunit B''alpha [Source:HGNC Symbol;Acc:HGNC:9307]	-2.02524	0.00526454	-1.25041	0.198392	0.741017	0.999813
ENSGALG00000011182	DLL1		delta like canonical Notch ligand 1 [Source:NCBI gene;Acc:395820]	-1.99047	0.000488677	-1.85344	0.0205738	0.0931329	0.999813
ENSGALG00000008240	CFLAR		CASP8 and FADD like apoptosis regulator [Source:NCBI gene;Acc:424080]	-1.98208	0.00105543	-1.43742	0.116428	NA	NA
ENSGALG00000035774	PPFIA1		PTPRF interacting protein alpha 1 [Source:HGNC Symbol;Acc:HGNC:9245]	-1.97474	0.00362288	-1.25058	0.159479	NA	NA
ENSGALG00000041403	DENND4A		DENN domain containing 4A [Source:HGNC Symbol;Acc:HGNC:24321]	-1.96861	0.0026212	-1.59886	0.044498	NA	NA
ENSGALG00000015775	UBE2J1		ubiquitin conjugating enzyme E2 J1 [Source:NCBI gene;Acc:395528]	-1.96748	0.000195133	NA	NA	-0.420951	0.999813
ENSGALG00000015252	ST3GAL6		ST3 beta-galactoside alpha-2,3-sialyltransferase 6 [Source:NCBI gene;Acc:395138]	-1.9588	0.0052064	NA	NA	NA	NA
ENSGALG00000015334	ZBTB11		zinc finger and BTB domain containing 11 [Source:HGNC Symbol;Acc:HGNC:16740]	-1.95805	0.00214869	NA	NA	NA	NA
ENSGALG00000031895	SDK2		sidekick cell adhesion molecule 2 [Source:NCBI gene;Acc:395215]	-1.9509	0.00921651	NA	NA	NA	NA
ENSGALG00000013851	UBE3B		ubiquitin protein ligase E3B [Source:NCBI gene;Acc:776286]	-1.94848	0.0247567	-0.835284	0.515965	NA	NA
ENSGALG00000026299	C3orf52		chromosome 1 open reading frame 52 (human)	-1.94125	0.00145578	-1.96789	0.00322165	-0.0495205	0.999813
ENSGALG00000013397	EXOC3		exocyst complex component 3 [Source:NCBI gene;Acc:420987]	-1.92814	0.00159822	-1.72671	0.0217801	0.155098	0.999813
ENSGALG00000011511	CKB		creatine kinase B [Source:NCBI gene;Acc:396248]	-1.92003	4.36926e-05	-2.05284	0.000222378	-0.169073	0.999813
ENSGALG00000041978	k123		K123 protein [Source:NCBI gene;Acc:395873]	-1.91978	0.006538	-1.81853	0.0518671	0.0752941	0.999813
ENSGALG00000037506	SIPA1L2		signal induced proliferation associated 1 like 2 [Source:HGNC Symbol;Acc:HGNC:23800]	-1.91427	0.000579127	-1.20572	0.123953	0.678589	0.999813
ENSGALG00000000636	MDM4		MDM4, p53 regulator [Source:HGNC Symbol;Acc:HGNC:6974]	-1.90852	0.0420037	-1.42426	0.242144	NA	NA
ENSGALG00000009855	TBC1D9		TBC1 domain family member 9 [Source:HGNC Symbol;Acc:HGNC:21710]	-1.90174	0.0219168	-0.0814198	0.966489	NA	NA
ENSGALG00000003999	NAV2		neuron navigator 2 [Source:HGNC Symbol;Acc:HGNC:15997]	-1.90094	0.0116625	-1.37655	0.195014	NA	NA
ENSGALG00000015538	KIAA0232		KIAA0232 [Source:HGNC Symbol;Acc:HGNC:28992]	-1.90033	0.00962923	-1.76625	0.0818912	NA	NA
ENSGALG00000031380	DENND3		DENN domain containing 3 [Source:HGNC Symbol;Acc:HGNC:29134]	-1.8971	0.00169024	-1.7642	0.0185384	0.113072	0.999813
ENSGALG00000003932	SDC4		syndecan 4 [Source:NCBI gene;Acc:419184]	-1.89676	1.28759e-05	-1.65988	0.00110729	0.179965	0.999813
ENSGALG00000011990	USP53		ubiquitin specific peptidase 53 [Source:HGNC Symbol;Acc:HGNC:29255]	-1.88902	0.000710337	-1.01243	0.249352	0.838173	0.999813
ENSGALG00000015635	HTT		huntingtin [Source:HGNC Symbol;Acc:HGNC:4851]	-1.88032	0.00477711	-1.08188	0.258176	NA	NA
ENSGALG00000031889	ABTB2		ankyrin repeat and BTB domain containing 2 [Source:HGNC Symbol;Acc:HGNC:23842]	-1.86891	0.00485246	NA	NA	NA	NA
ENSGALG00000004400	SPECC1		sperm antigen with calponin homology and coiled-coil domains 1 [Source:HGNC Symbol;Acc:HGNC:30615]	-1.86848	8.00036e-05	-0.75617	0.34155	1.08003	0.999813
ENSGALG00000014922	ROCK1		Rho-associated, coiled-coil containing protein kinase 1 [Source:NCBI gene;Acc:373970]	-1.85781	0.000296009	-0.770922	0.378385	1.06016	0.999813
ENSGALG00000009381	SIPA1L1		signal induced proliferation associated 1 like 1 [Source:NCBI gene;Acc:423255]	-1.85348	0.00218049	-0.825929	0.291909	0.980762	0.999813
ENSGALG00000011692	CDCA4		cell division cycle associated 4 [Source:NCBI gene;Acc:423500]	-1.851	0.000210539	-1.34493	0.0592141	0.461345	0.999813
ENSGALG00000010616	PTPN21		protein tyrosine phosphatase, non-receptor type 21 [Source:HGNC Symbol;Acc:HGNC:9651]	-1.83972	0.00153408	-0.845499	0.3558	0.946981	0.999813
ENSGALG00000012380	SPOPL		speckle type BTB/POZ protein like [Source:HGNC Symbol;Acc:HGNC:27934]	-1.83376	0.0195051	NA	NA	NA	NA
ENSGALG00000017186	BIRC2		baculoviral IAP repeat containing 2 [Source:NCBI gene;Acc:374012]	-1.81992	0.0011004	-2.13393	0.00222203	-0.35754	0.999813
ENSGALG00000016605	EFR3B		EFR3 homolog B [Source:HGNC Symbol;Acc:HGNC:29155]	-1.81992	0.00145013	-1.50765	0.0307754	0.269967	0.999813
ENSGALG00000001504	DDX20		DEAD-box helicase 20 [Source:HGNC Symbol;Acc:HGNC:2743]	-1.8155	0.00155708	NA	NA	NA	NA
ENSGALG00000030773	CP		ceruloplasmin [Source:HGNC Symbol;Acc:HGNC:2295]	-1.8141	0.00504748	-0.513059	0.731281	NA	NA

## Sheet: M41 vs Mock TL down
M41 versus Mock translationally downregulated genes
Ensembl_ID	Gene ID	Note	Description	log2FC_Beaudette_vs_Mock	padj_Beaudette_vs_Mock	log2FC_M41_vs_Mock	padj_M41_vs_Mock	log2FC_M41_vs_Beaudette	padj_M41_vs_Beaudette
ENSGALG00000010256	TIPARP		TCDD inducible poly(ADP-ribose) polymerase [Source:HGNC Symbol;Acc:HGNC:23696]	-4.3221	8.41905e-23	-3.55246	2.87024e-15	0.716978	0.999813
ENSGALG00000040369	PFKFB3		6-phosphofructo-2-kinase/fructose-2,6-biphosphatase 3 [Source:HGNC Symbol;Acc:HGNC:8874]	-3.11339	1.14712e-10	-3.48864	2.46903e-13	-0.41565	0.999813
ENSGALG00000001220	HERPUD1		homocysteine inducible ER protein with ubiquitin like domain 1 [Source:HGNC Symbol;Acc:HGNC:13744]	-2.10085	5.85354e-05	-2.77768	2.40056e-07	-0.726324	0.999813
ENSGALG00000035352	ZBTB17		zinc finger and BTB domain containing 17 [Source:NCBI gene;Acc:396541]	-2.2459	0.00127084	-2.71986	0.000939613	NA	NA
ENSGALG00000004268	NIPAL3		NIPA like domain containing 3 [Source:HGNC Symbol;Acc:HGNC:25233]	-2.25677	0.000603373	-2.575	0.00229568	NA	NA
ENSGALG00000015681	NRIP1		nuclear receptor interacting protein 1 [Source:HGNC Symbol;Acc:HGNC:8001]	-2.85207	8.35257e-09	-2.52555	2.99365e-06	0.274996	0.999813
ENSGALG00000040342	ADAMTS1		ADAM metallopeptidase with thrombospondin type 1 motif 1 [Source:HGNC Symbol;Acc:HGNC:217]	-3.56818	1.06681e-12	-2.37772	3.97665e-05	1.15041	0.751835
ENSGALG00000044480	IL13RA1		interleukin 13 receptor subunit alpha 1 [Source:HGNC Symbol;Acc:HGNC:5974]	-2.30862	0.000349522	-2.35527	0.00120296	-0.0793847	0.999813
ENSGALG00000008034	CASKIN2		CASK interacting protein 2 [Source:HGNC Symbol;Acc:HGNC:18200]	-2.55883	0.00145013	-2.33946	0.010722	NA	NA
ENSGALG00000013861	TNFAIP3		TNF alpha induced protein 3 [Source:HGNC Symbol;Acc:HGNC:11896]	-2.43776	1.76273e-07	-2.32921	3.79203e-05	0.0728701	0.999813
ENSGALG00000039983	EEPD1		endonuclease/exonuclease/phosphatase family domain containing 1 [Source:HGNC Symbol;Acc:HGNC:22223]	-2.54513	4.38244e-05	-2.23284	0.000939613	NA	NA
ENSGALG00000035094	CDH17		cadherin 17 [Source:NCBI gene;Acc:420225]	-3.37297	6.15324e-08	-2.18699	0.00411737	1.14157	0.999813
ENSGALG00000017186	BIRC2		baculoviral IAP repeat containing 2 [Source:NCBI gene;Acc:374012]	-1.81992	0.0011004	-2.13393	0.00222203	-0.35754	0.999813
ENSGALG00000025915	ARRDC3		arrestin domain containing 3 [Source:HGNC Symbol;Acc:HGNC:29263]	-2.18133	0.000132134	-2.11529	0.00347465	0.0293579	0.999813
ENSGALG00000011389	TRAF3		TNF receptor associated factor 3 [Source:HGNC Symbol;Acc:HGNC:12033]	-2.63748	2.94478e-06	-2.10637	0.00289059	0.488747	0.999813
ENSGALG00000035578	RBM6		RNA binding motif protein 6 [Source:NCBI gene;Acc:415931]	-2.02526	0.000686396	-2.09937	0.00347465	-0.119912	0.999813
ENSGALG00000006156	COG7		component of oligomeric golgi complex 7 [Source:NCBI gene;Acc:416578]	-2.77044	2.27073e-06	-2.0742	0.00402672	0.632764	0.999813
ENSGALG00000007845	REL		REL proto-oncogene, NF-kB subunit [Source:NCBI gene;Acc:396500]	-2.04229	6.86018e-05	-2.0739	0.000939613	-0.0646851	0.999813
ENSGALG00000011511	CKB		creatine kinase B [Source:NCBI gene;Acc:396248]	-1.92003	4.36926e-05	-2.05284	0.000222378	-0.169073	0.999813
ENSGALG00000016238	MED14		mediator complex subunit 14 [Source:HGNC Symbol;Acc:HGNC:2370]	-1.72246	0.00331232	-2.0447	0.0044295	-0.381211	0.999813
ENSGALG00000004455	USP34		ubiquitin specific peptidase 34 [Source:NCBI gene;Acc:421193]	-2.53502	9.28028e-06	-2.01746	0.00411737	0.461823	0.999813
ENSGALG00000015259	RB1CC1		RB1 inducible coiled-coil 1 [Source:HGNC Symbol;Acc:HGNC:15574]	-2.32353	5.46056e-07	-2.00065	0.000261722	0.279743	0.999813
ENSGALG00000000993	GAPVD1		GTPase activating protein and VPS9 domains 1 [Source:NCBI gene;Acc:417095]	-1.67898	0.00619295	-1.98066	0.00808757	NA	NA
ENSGALG00000026299	?	Not identified		-1.94125	0.00145578	-1.96789	0.00322165	-0.0495205	0.999813
ENSGALG00000042088	ATG2B		autophagy related 2B [Source:HGNC Symbol;Acc:HGNC:20187]	-2.28909	0.000180828	-1.94963	0.00930148	NA	NA
ENSGALG00000032685	HECTD4		HECT domain E3 ubiquitin protein ligase 4 [Source:HGNC Symbol;Acc:HGNC:26611]	-2.05309	0.000180828	-1.92751	0.00229568	NA	NA
ENSGALG00000014103	FRYL		FRY like transcription coactivator [Source:HGNC Symbol;Acc:HGNC:29127]	-1.77074	0.00194286	-1.9244	0.00347465	-0.189989	0.999813
ENSGALG00000002955	ADAMTSL2		ADAMTS like 2 [Source:HGNC Symbol;Acc:HGNC:14631]	-1.73438	0.00145578	-1.92287	0.00709523	-0.224048	0.999813
ENSGALG00000001550	RBM39		RNA binding motif protein 39 [Source:HGNC Symbol;Acc:HGNC:15923]	-2.34577	2.54499e-05	-1.90369	0.00322165	0.40617	0.999813
ENSGALG00000045555	IVNS1ABP		influenza virus NS1A binding protein [Source:NCBI gene;Acc:426862]	-1.72861	0.00460588	-1.89047	0.00952566	NA	NA
ENSGALG00000009556	PRICKLE1		prickle planar cell polarity protein 1 [Source:HGNC Symbol;Acc:HGNC:17019]	-2.83263	4.74016e-07	-1.89013	0.00304652	0.906029	0.999813
ENSGALG00000013795	HIVEP2		human immunodeficiency virus type I enhancer binding protein 2 [Source:HGNC Symbol;Acc:HGNC:4921]	-2.55476	0.000559092	-1.86935	0.0414844	NA	NA
ENSGALG00000011182	DLL1		delta like canonical Notch ligand 1 [Source:NCBI gene;Acc:395820]	-1.99047	0.000488677	-1.85344	0.0205738	0.0931329	0.999813
ENSGALG00000038160	POLR1A		RNA polymerase I subunit A [Source:HGNC Symbol;Acc:HGNC:17264]	-0.91916	0.163988	-1.82255	0.0344912	NA	NA
ENSGALG00000023622	AVD		avidin [Source:NCBI gene;Acc:396260]	-1.61138	0.00457331	-1.82031	0.00573163	-0.24486	0.999813
ENSGALG00000039269	RNF213		ring finger protein 213 [Source:HGNC Symbol;Acc:HGNC:14539]	-2.28256	0.000258804	-1.81841	0.0104148	0.421039	0.999813
ENSGALG00000001848	UBE2J2		ubiquitin conjugating enzyme E2 J2 [Source:HGNC Symbol;Acc:HGNC:19268]	-1.55515	0.0106361	-1.79021	0.0326572	NA	NA
ENSGALG00000033178	KLF6		Kruppel like factor 6 [Source:NCBI gene;Acc:420463]	-1.62628	0.000239637	-1.76697	0.000179077	-0.176589	0.999813
ENSGALG00000031380	DENND3		DENN domain containing 3 [Source:HGNC Symbol;Acc:HGNC:29134]	-1.8971	0.00169024	-1.7642	0.0185384	0.113072	0.999813
ENSGALG00000036775	SETBP1		SET binding protein 1 [Source:HGNC Symbol;Acc:HGNC:15573]	-2.19691	0.000455918	-1.76354	0.0290023	0.393821	0.999813
ENSGALG00000016908	PCDH9		protocadherin 9 [Source:NCBI gene;Acc:418800]	-3.0315	7.06169e-07	-1.75264	0.0303657	NA	NA
ENSGALG00000014569	PNPLA2		patatin like phospholipase domain containing 2 [Source:NCBI gene;Acc:431066]	-1.30103	0.0243882	-1.74484	0.0178156	-0.466262	0.999813
ENSGALG00000015094	ZBTB20		zinc finger and BTB domain containing 20 [Source:HGNC Symbol;Acc:HGNC:13503]	-2.28831	0.000455918	-1.73661	0.0397494	NA	NA
ENSGALG00000005846	MPDZ		multiple PDZ domain protein [Source:NCBI gene;Acc:427360]	-1.20732	0.0641908	-1.73654	0.025922	NA	NA
ENSGALG00000035211	KLHL21		kelch like family member 21 [Source:HGNC Symbol;Acc:HGNC:29041]	-1.2201	0.0342701	-1.72792	0.0120115	-0.542408	0.999813
ENSGALG00000013397	EXOC3		exocyst complex component 3 [Source:NCBI gene;Acc:420987]	-1.92814	0.00159822	-1.72671	0.0217801	0.155098	0.999813
ENSGALG00000002021	ZC3H12A		zinc finger CCCH-type containing 12A [Source:HGNC Symbol;Acc:HGNC:26259]	-1.50788	0.00312362	-1.72578	0.00573163	-0.263439	0.999813
ENSGALG00000008837	PELI1		pellino E3 ubiquitin protein ligase 1 [Source:NCBI gene;Acc:421279]	-1.7361	0.00283454	-1.69927	0.0269792	0	0.999813
ENSGALG00000035345	TXNRD1		Gallus gallus thioredoxin reductase 1 (TXNRD1), transcript variant 2, mRNA. [Source:RefSeq mRNA;Acc:NM_001352023]	-0.868693	0.101457	-1.6913	0.00729906	-0.874841	0.999813
ENSGALG00000003690	KRT14		keratin 14 [Source:NCBI gene;Acc:408039]	-2.07222	0.000603373	-1.68256	0.0321834	0.341267	0.999813
ENSGALG00000016947	ELF1		E74 like ETS transcription factor 1 [Source:NCBI gene;Acc:418828]	-1.71834	0.00220491	-1.66189	0.0191666	0.0106286	0.999813
ENSGALG00000003932	SDC4		syndecan 4 [Source:NCBI gene;Acc:419184]	-1.89676	1.28759e-05	-1.65988	0.00110729	0.179965	0.999813
ENSGALG00000016050	TTC3		tetratricopeptide repeat domain 3 [Source:HGNC Symbol;Acc:HGNC:12393]	-2.46098	2.80129e-07	-1.65396	0.00709523	0.763321	0.999813
ENSGALG00000012704	MYLIP		myosin regulatory light chain interacting protein [Source:NCBI gene;Acc:420841]	-2.18962	0.000432058	-1.64365	0.0344912	0.509419	0.999813
ENSGALG00000033212	HSP90AA1		heat shock protein 90 alpha family class A member 1 [Source:NCBI gene;Acc:423463]	-0.565246	0.203264	-1.64225	0.000261722	-1.12308	0.413945
ENSGALG00000011395	TMEM66	SARAF	store-operated calcium entry associated regulatory factor [Source:NCBI gene;Acc:422624]	-1.27673	0.00510286	-1.63029	0.00289059	-0.400717	0.999813
ENSGALG00000034610	ARFGEF1		ADP ribosylation factor guanine nucleotide exchange factor 1 [Source:HGNC Symbol;Acc:HGNC:15772]	-1.66528	0.00403829	-1.62656	0.0206876	-0.00414277	0.999813
ENSGALG00000010915	IL6		interleukin 6 [Source:NCBI gene;Acc:395337]	-1.00687	0.0648497	-1.61247	0.0044001	-0.63094	0.999813
ENSGALG00000031131	KIAA1429		KIAA1429 [Source:NCBI gene;Acc:420227]	-1.52076	0.00482869	-1.60867	0.0308323	-0.12396	0.999813
ENSGALG00000041403	DENND4A		DENN domain containing 4A [Source:HGNC Symbol;Acc:HGNC:24321]	-1.96861	0.0026212	-1.59886	0.044498	NA	NA
ENSGALG00000002866	KANSL1L		KAT8 regulatory NSL complex subunit 1-like [Source:NCBI gene;Acc:424004]	-2.0621	0.000291167	-1.57735	0.0344912	0.436388	0.999813
ENSGALG00000008163	PSME4		proteasome activator subunit 4 [Source:NCBI gene;Acc:421218]	-1.2094	0.0253246	-1.56265	0.0308323	-0.392777	0.999813
ENSGALG00000043208	TRAFD1		TRAF-type zinc finger domain containing 1 [Source:NCBI gene;Acc:416884]	-1.70121	0.00113105	-1.55566	0.00937234	0.10535	0.999813
ENSGALG00000040212	FYCO1		FYVE and coiled-coil domain containing 1 [Source:NCBI gene;Acc:428453]	-1.58084	0.00482869	-1.55186	0.0373783	-0.00980899	0.999813
ENSGALG00000006647	DUSP8		dual specificity phosphatase 8 [Source:HGNC Symbol;Acc:HGNC:3074]	-1.77918	0.000237889	-1.54357	0.00304652	0.19738	0.999813
ENSGALG00000010921	PKD2		polycystin 2, transient receptor potential cation channel [Source:NCBI gene;Acc:422585]	-2.08322	1.65754e-05	-1.53097	0.00605366	0.516957	0.999813
ENSGALG00000007663	KDM3B		lysine demethylase 3B [Source:HGNC Symbol;Acc:HGNC:1337]	-1.30937	0.0102144	-1.52892	0.0145243	-0.261305	0.999813
ENSGALG00000005714	PKD1		polycystin 1, transient receptor potential channel interacting [Source:HGNC Symbol;Acc:HGNC:9008]	-1.6559	0.0155667	-1.52686	0.0290199	0.0935879	0.999813
ENSGALG00000008231	PACSIN3		protein kinase C and casein kinase substrate in neurons 3 [Source:NCBI gene;Acc:423186]	-0.834381	0.174537	-1.52043	0.0347278	-0.710864	0.999813
ENSGALG00000011324	TUBA4B		tubulin alpha 4b [Source:NCBI gene;Acc:100857214]	-1.01794	0.0529512	-1.51069	0.0344912	-0.534044	0.999813
ENSGALG00000003381	HERC1		HECT and RLD domain containing E3 ubiquitin protein ligase family member 1 [Source:NCBI gene;Acc:415367]	-1.52828	0.00722288	-1.50904	0.0248066	-0.0118147	0.999813
ENSGALG00000016605	EFR3B		EFR3 homolog B [Source:HGNC Symbol;Acc:HGNC:29155]	-1.81992	0.00145013	-1.50765	0.0307754	0.269967	0.999813
ENSGALG00000015030	NPC1		NPC intracellular cholesterol transporter 1 [Source:HGNC Symbol;Acc:HGNC:7897]	-1.29154	0.0149731	-1.48903	0.0303657	-0.252074	0.999813
ENSGALG00000012585	UBQLN1		ubiquilin 1 [Source:HGNC Symbol;Acc:HGNC:12508]	-1.00961	0.0381624	-1.47432	0.0180703	-0.519075	0.999813
ENSGALG00000021685	SERINC2		serine incorporator 2 [Source:NCBI gene;Acc:419558]	-1.7896	0.000582195	-1.4627	0.0296089	0.280829	0.999813
ENSGALG00000009433	BAG3		BCL2 associated athanogene 3 [Source:HGNC Symbol;Acc:HGNC:939]	-0.971038	0.0341007	-1.445	0.00402672	-0.517085	0.999813
ENSGALG00000000616	ELF3		E74 like ETS transcription factor 3 [Source:HGNC Symbol;Acc:HGNC:3318]	-1.75613	0.00283454	-1.44469	0.0344912	0.28068	0.999813
ENSGALG00000033887	IL17RA		Gallus gallus interleukin 17 receptor A (IL17RA), mRNA. [Source:RefSeq mRNA;Acc:NM_001318988]	-1.66886	0.000296009	-1.44468	0.00808757	0.171908	0.999813
ENSGALG00000000848	AP1G1		adaptor related protein complex 1 subunit gamma 2 [Source:NCBI gene;Acc:415880]	-1.40995	0.00357414	-1.4443	0.0219372	-0.0827538	0.999813
ENSGALG00000011464	EIF5		eukaryotic translation initiation factor 5 [Source:NCBI gene;Acc:423479]	-2.03416	6.40329e-07	-1.44356	0.00304652	0.554757	0.999813
ENSGALG00000000296	PCNX1		pecanex 1 [Source:HGNC Symbol;Acc:HGNC:19740]	-1.59507	0.00262225	-1.42049	0.02442	0.132423	0.999813
ENSGALG00000005547	PIK3AP1		phosphoinositide-3-kinase adaptor protein 1 [Source:NCBI gene;Acc:374268]	-1.17765	0.0193842	-1.38001	0.0414844	-0.234111	0.999813
ENSGALG00000033513	ELL		elongation factor for RNA polymerase II [Source:NCBI gene;Acc:420124]	-1.54944	0.00154135	-1.35152	0.0270724	0.155267	0.999813
ENSGALG00000029968	GADD45B		growth arrest and DNA damage inducible beta [Source:HGNC Symbol;Acc:HGNC:4096]	-1.16193	0.0309332	-1.34919	0.0102942	-0.22207	0.999813
ENSGALG00000032815	ATP13A1		ATPase 13A1 [Source:HGNC Symbol;Acc:HGNC:24215]	-1.23696	0.0164812	-1.33078	0.0437359	-0.138584	0.999813
ENSGALG00000008475	ARRDC1		arrestin domain containing 1 [Source:NCBI gene;Acc:427772]	-0.812371	0.108275	-1.32204	0.0487014	-0.552188	0.999813
ENSGALG00000009946	HECTD1		HECT domain E3 ubiquitin protein ligase 1 [Source:HGNC Symbol;Acc:HGNC:20157]	-1.43375	0.00262225	-1.27071	0.0238722	0.125693	0.999813
ENSGALG00000014297	IRF7		interferon regulatory factor 7 [Source:NCBI gene;Acc:396330]	-1.05315	0.0526163	-1.21746	0.0477653	-0.209396	0.999813
ENSGALG00000006512	HSPA8		heat shock 70kDa protein 8 [Source:NCBI gene;Acc:395853]	-0.521332	0.246437	-1.18852	0.00952566	-0.71397	0.999813
ENSGALG00000010243	PRDX1		peroxiredoxin 1 [Source:NCBI gene;Acc:424598]	-0.525973	0.226216	-1.16987	0.0102942	-0.694171	0.999813
ENSGALG00000003875	ABL1		ABL proto-oncogene 1, non-receptor tyrosine kinase [Source:HGNC Symbol;Acc:HGNC:76]	-1.4553	0.00145744	-1.12356	0.0458756	0.285042	0.999813
ENSGALG00000014833	RPL37		ribosomal protein L37 [Source:NCBI gene;Acc:427186]	1.78019	5.33785e-05	1.16014	0.0357588	-0.645297	0.999813
ENSGALG00000029921	CSRP2		cysteine and glycine rich protein 2 [Source:NCBI gene;Acc:396128]	1.01646	0.0293023	1.16493	0.0215099	0.140622	0.999813
ENSGALG00000005001	CNBP		zinc finger CCHC-type containing 13 [Source:NCBI gene;Acc:395731]	1.28567	0.00312362	1.18242	0.0437359	-0.103622	0.999813
ENSGALG00000010077	RPS3A		ribosomal protein S3A [Source:NCBI gene;Acc:422477]	1.67909	0.000129799	1.18781	0.0208917	-0.519977	0.999813
ENSGALG00000004693	ARPC1A		actin related protein 2/3 complex subunit 1A [Source:NCBI gene;Acc:770269]	1.73096	4.10486e-05	1.22408	0.0148501	-0.538985	0.999813
ENSGALG00000016775	RPL31		ribosomal protein L31 [Source:NCBI gene;Acc:418710]	1.43249	0.0011808	1.23354	0.0455119	-0.245056	0.999813
ENSGALG00000045085	IFIT5		Gallus gallus interferon induced protein with tetratricopeptide repeats 5 (IFIT5), mRNA. [Source:RefSeq mRNA;Acc:NM_001320422]	1.14083	0.0176784	1.24341	0.0238225	0.0600983	0.999813
ENSGALG00000031387	YWHAZ		tyrosine 3-monooxygenase/tryptophan 5-monooxygenase activation protein zeta [Source:NCBI gene;Acc:425619]	0.784795	0.0672182	1.24698	0.030206	0.444814	0.999813
ENSGALG00000037805	RPS19		ribosomal protein S19 [Source:HGNC Symbol;Acc:HGNC:10402]	1.5638	0.0019486	1.24856	0.0421649	-0.35031	0.999813

## Sheet: Beau vs Mock TL up
Beaudette versus Mock translationally upregulated genes
Ensembl_ID	Gene ID	Note	Description	log2FC_Beaudette_vs_Mock	padj_Beaudette_vs_Mock	log2FC_M41_vs_Mock	padj_M41_vs_Mock	log2FC_M41_vs_Beaudette	padj_M41_vs_Beaudette
ENSGALG00000037325	SERP1	Not found	stress associated endoplasmic reticulum protein 1 [Source:HGNC Symbol;Acc:HGNC:10759]	2.36962	0.000107821	2.36162	0.0206876	NA	NA
ENSGALG00000036310	CYSTM1	Not found	cysteine rich transmembrane module containing 1 (human)	2.28538	6.86018e-05	1.25857	0.180729	NA	NA
ENSGALG00000008480	ABCF3		ATP binding cassette subfamily F member 3 [Source:HGNC Symbol;Acc:HGNC:72]	2.27994	0.000488677	1.50286	0.078999	NA	NA
ENSGALG00000013723	OASL		2'-5'-oligoadenylate synthetase like [Source:NCBI gene;Acc:395908]	2.23541	5.07969e-06	1.79424	0.00116075	-0.482955	0.999813
ENSGALG00000009842	RASSF3		Ras association domain family member 3 [Source:NCBI gene;Acc:417828]	2.07703	0.00281165	1.36044	0.159914	NA	NA
ENSGALG00000039417	SMAD4	Not found	signal transduction pathway signalling	2.02365	0.0051595	1.7071	0.108672	NA	NA
ENSGALG00000016400	RSAD2		radical S-adenosyl methionine domain containing 2 [Source:NCBI gene;Acc:428650]	2.00186	0.00204851	1.79551	0.0102942	-0.254707	0.999813
ENSGALG00000003973	TLCD1		TLC domain containing 1 [Source:NCBI gene;Acc:417575]	1.99046	0.00187283	1.85204	0.088344	NA	NA
ENSGALG00000032468	SNX17		sorting nexin 17 [Source:HGNC Symbol;Acc:HGNC:14979]	1.9608	0.00346194	1.50689	0.122683	NA	NA
ENSGALG00000015780	PNRC1		proline rich nuclear receptor coactivator 1 [Source:NCBI gene;Acc:421817]	1.90595	0.00145578	1.35291	0.0453621	-0.589446	0.999813
ENSGALG00000034955	DCTN2		dynactin subunit 2 [Source:HGNC Symbol;Acc:HGNC:2712]	1.88858	0.00022715	1.61986	0.0434161	NA	NA
ENSGALG00000045478	?	Not identified		1.87637	0.00352417	0.889102	0.394473	-1.00395	0.999813
ENSGALG00000005849	PPDPF		pancreatic progenitor cell differentiation and proliferation factor [Source:NCBI gene;Acc:419245]	1.87553	0.000603346	1.09409	0.258176	NA	NA
ENSGALG00000041037	YIPF3		Yip1 domain family member 3 [Source:NCBI gene;Acc:421453]	1.79662	0.000943699	1.32485	0.176181	NA	NA
ENSGALG00000023703	GIT1		G protein-coupled receptor kinase interacting ArfGAP 1 [Source:NCBI gene;Acc:417584]	1.78566	0.00680046	1.27449	0.157769	-0.558908	0.999813
ENSGALG00000014833	RPL37		ribosomal protein L37 [Source:NCBI gene;Acc:427186]	1.78019	5.33785e-05	1.16014	0.0357588	-0.645297	0.999813
ENSGALG00000003189	NFYC		nuclear transcription factor Y subunit gamma [Source:HGNC Symbol;Acc:HGNC:7806]	1.76006	0.00176508	0.327768	0.842884	NA	NA
ENSGALG00000037991	H1FX	Not found	H1 histone family member X [Source:HGNC Symbol;Acc:HGNC:4722]	1.75708	0.00197719	0.873619	0.403728	NA	NA
ENSGALG00000036827	UBE2S	Not found	ubiquitin conjugating enzyme E2 S [Source:HGNC Symbol;Acc:HGNC:17895]	1.7434	0.00301992	1.3553	0.168851	-0.48671	0.999813
ENSGALG00000027963	COX7C		cytochrome c oxidase subunit 7C [Source:HGNC Symbol;Acc:HGNC:2292]	1.73601	0.00195386	1.05018	0.412869	NA	NA
ENSGALG00000004693	ARPC1A		actin related protein 2/3 complex subunit 1A [Source:NCBI gene;Acc:770269]	1.73096	4.10486e-05	1.22408	0.0148501	-0.538985	0.999813
ENSGALG00000031718	CSNK2A2		casein kinase 2 alpha 2 [Source:NCBI gene;Acc:415626]	1.72651	0.00054012	1.47904	0.0303657	-0.294668	0.999813
ENSGALG00000008208	CASC4		cancer susceptibility 4 [Source:NCBI gene;Acc:415575]	1.71619	0.00283454	1.30134	0.143591	NA	NA
ENSGALG00000000122	GNB2L1		receptor for activated C kinase 1 [Source:NCBI gene;Acc:417044]	1.70882	3.84958e-05	0.952219	0.114367	-0.804443	0.999813
ENSGALG00000043379	RPL14		ribosomal protein L14 [Source:NCBI gene;Acc:374134]	1.70414	0.000137649	0.830325	0.23647	-0.927075	0.999813
ENSGALG00000010077	RPS3A		ribosomal protein S3A [Source:NCBI gene;Acc:422477]	1.67909	0.000129799	1.18781	0.0208917	-0.519977	0.999813
ENSGALG00000006077	C5H11orf58		chromosome 5 C11orf58 homolog [Source:NCBI gene;Acc:395520]	1.67231	0.00481268	1.44157	0.0818912	NA	NA
ENSGALG00000030831	FBXW5		F-box and WD repeat domain containing 5 [Source:NCBI gene;Acc:417289]	1.65798	0.0143735	1.28685	0.784541	NA	NA
ENSGALG00000041419	SLC6A8		solute carrier family 6 member 8 [Source:NCBI gene;Acc:100861584]	1.65527	0.00169024	0.811726	0.299876	-0.916525	0.999813
ENSGALG00000027777	CNN2		calponin 2 [Source:NCBI gene;Acc:100216000]	1.65067	0.000185523	1.14681	0.0873325	-0.586651	0.999813
ENSGALG00000042976	UBTF		upstream binding transcription factor [Source:HGNC Symbol;Acc:HGNC:12511]	1.64718	0.00346194	1.40239	0.0684553	-0.316391	0.999813
ENSGALG00000001465	RPL38		ribosomal protein L38 [Source:NCBI gene;Acc:771528]	1.63911	0.000237889	1.46407	0.0260245	-0.209725	0.999813
ENSGALG00000028517	EIF1		eukaryotic translation initiation factor 1 [Source:NCBI gene;Acc:420037]	1.63116	0.000137649	1.07076	0.154196	-0.633271	0.999813
ENSGALG00000026383	TMSB4X		Gallus gallus thymosin beta 4, X-linked (TMSB4X), mRNA. [Source:RefSeq mRNA;Acc:NM_001001315]	1.62723	0.00143999	1.62772	0.00347465	-0.0205262	0.999813
ENSGALG00000020927	ARPC5		actin related protein 2/3 complex subunit 5 [Source:NCBI gene;Acc:429075]	1.62502	0.00155708	1.04345	0.121966	-0.62075	0.999813
ENSGALG00000041926	HEXIM1	Not found	hexamethylene bisacetamide inducible 1 [Source:HGNC Symbol;Acc:HGNC:24953]	1.6209	0.0178113	1.29926	0.1896	NA	NA
ENSGALG00000038200	GATAD2B		GATA zinc finger domain containing 2B [Source:HGNC Symbol;Acc:HGNC:30778]	1.60557	0.014259	1.32643	0.207157	NA	NA
ENSGALG00000031593	TMSB15B	Not found	thymosin beta 15B [Source:NCBI gene;Acc:100502566]	1.60401	0.00318404	1.95172	0.000495085	0.394195	0.999813
ENSGALG00000014555	C12orf57		chromosome 1 open reading frame, human C12orf57 [Source:NCBI gene;Acc:771099]	1.60179	0.0207401	1.09991	0.282189	NA	NA
ENSGALG00000029450	UBE2Q1		ubiquitin conjugating enzyme E2 Q1 [Source:HGNC Symbol;Acc:HGNC:15698]	1.59398	0.0366517	0.945763	0.421151	NA	NA
ENSGALG00000004831	RPS4X		ribosomal protein S4 X-linked [Source:NCBI gene;Acc:396001]	1.58824	0.000159595	0.964294	0.091769	-0.672572	0.999813
ENSGALG00000034218	PA2G4		proliferation-associated 2G4, 38kDa [Source:NCBI gene;Acc:425279]	1.57461	0.00169024	1.46644	0.0469934	NA	NA
ENSGALG00000011190	PLACL2		Placenta-specific gene 8-like 2 [Source:NCBI gene;Acc:100857411]	1.56902	0.0195051	NA	NA	-0.662573	0.999813
ENSGALG00000011651	ARL1		ADP ribosylation factor like GTPase 1 [Source:NCBI gene;Acc:417934]	1.56867	0.00951488	1.28996	0.22227	NA	NA
ENSGALG00000037805	RPS19	Not found	ribosomal protein S19 [Source:HGNC Symbol;Acc:HGNC:10402]	1.5638	0.0019486	1.24856	0.0421649	-0.35031	0.999813
ENSGALG00000027142	RPL32		ribosomal protein L32 [Source:NCBI gene;Acc:416122]	1.55993	0.000855663	0.966748	0.11852	-0.644655	0.999813
ENSGALG00000002990	PRELID1		PRELI domain containing 1 [Source:NCBI gene;Acc:395819]	1.55948	0.0105553	0.414756	0.718803	-1.22641	0.999813
ENSGALG00000029223	THOC5		THO complex 5 [Source:NCBI gene;Acc:417019]	1.55585	0.00328876	0.701753	0.494024	NA	NA
ENSGALG00000004496	TNIP1		TNFAIP3 interacting protein 1 [Source:HGNC Symbol;Acc:HGNC:16903]	1.55386	0.00566455	1.10836	0.0988224	-0.453958	0.999813
ENSGALG00000010689	MAGOH2		mago homolog B, exon junction complex subunit [Source:NCBI gene;Acc:374226]	1.55218	0.0101975	0.747526	0.517422	NA	NA
ENSGALG00000007699	RPS25		ribosomal protein S25 [Source:HGNC Symbol;Acc:HGNC:10413]	1.53671	0.00166284	1.34728	0.0256908	-0.242848	0.999813
ENSGALG00000004848	YBX1		Y-box binding protein 1 [Source:NCBI gene;Acc:386575]	1.53542	0.00302095	0.942374	0.145961	-0.642953	0.999813
ENSGALG00000040522	EIF3H		eukaryotic translation initiation factor 3 subunit H [Source:NCBI gene;Acc:420288]	1.53532	0.00143999	1.72864	0.024265	NA	NA
ENSGALG00000026944	ARF6		ADP ribosylation factor 6 [Source:NCBI gene;Acc:428927]	1.53392	0.0019242	1.02582	0.239816	NA	NA
ENSGALG00000003806	RHOA		ras homolog family member A [Source:NCBI gene;Acc:395442]	1.53242	0.000384286	1.28533	0.0107236	-0.259119	0.999813
ENSGALG00000028872	TPT1		tumor protein, translationally-controlled 1 [Source:NCBI gene;Acc:396363]	1.53106	0.000455832	1.6158	0.00322165	0.0319996	0.999813
ENSGALG00000007439	SLMO2		PRELI domain containing 3B [Source:NCBI gene;Acc:419310]	1.53015	0.00261601	1.17735	0.208662	-0.349323	0.999813
ENSGALG00000009309	EIF5A2		eukaryotic translation initiation factor 5A [Source:NCBI gene;Acc:396545]	1.52304	0.00357414	1.22669	0.1605	NA	NA
ENSGALG00000008443	ARHGDIA		Rho GDP dissociation inhibitor alpha [Source:NCBI gene;Acc:769231]	1.52077	0.000494227	1.42337	0.0344912	-0.175	0.999813
ENSGALG00000017336	FBXW7	LOC419074	F-box/WD repeat-containing protein 7-like [Source:NCBI gene;Acc:419074]	1.51299	0.0223383	1.5031	0.156256	NA	NA
ENSGALG00000000409	CHMP7		charged multivesicular body protein 7 [Source:NCBI gene;Acc:419535]	1.51285	0.00617198	1.40301	0.17501	NA	NA
ENSGALG00000001689	SCAMP2		secretory carrier membrane protein 2 [Source:HGNC Symbol;Acc:HGNC:10564]	1.51176	0.00481268	0.71531	0.476884	NA	NA
ENSGALG00000036765	?	Not identified		1.5052	0.0223383	1.48905	0.152772	NA	NA
ENSGALG00000010027	CFL2		cofilin 2 [Source:NCBI gene;Acc:423320]	1.50502	0.00169024	2.01694	0.00603993	NA	NA
ENSGALG00000043002	TOMM6	Not found	translocase of outer mitochondrial membrane 6 [Source:NCBI gene;Acc:419924]	1.50486	0.00559678	NA	NA	NA	NA
ENSGALG00000002341	AP3S1		adaptor related protein complex 3 sigma 1 subunit [Source:NCBI gene;Acc:427389]	1.50383	0.0180741	0.80738	0.492268	NA	NA
ENSGALG00000030843	COPS5		COP9 signalosome subunit 5 [Source:NCBI gene;Acc:426579]	1.49146	0.0150455	0.464754	0.731281	NA	NA
ENSGALG00000039028	?	Not identified		1.48724	0.00753839	1.96443	0.0684728	NA	NA
ENSGALG00000000059	TUBB3		tubulin beta 3 class III (human)	1.48612	0.00724073	0.94859	0.386625	NA	NA
ENSGALG00000029766	ITGB5		integrin subunit beta 5 [Source:NCBI gene;Acc:395142]	1.47778	0.00357414	1.11662	0.0938551	-0.397065	0.999813
ENSGALG00000026834	PPAP2C		phospholipid phosphatase 2 [Source:HGNC Symbol;Acc:HGNC:9230]	1.47254	0.00312362	0.637987	0.528466	-0.91825	0.999813
ENSGALG00000008675	SLC25A5		solute carrier family 25 member 5 [Source:HGNC Symbol;Acc:HGNC:10991]	1.46454	0.00535554	1.0959	0.207157	NA	NA
ENSGALG00000002467	MTSS1L		MTSS1L, I-BAR domain containing [Source:HGNC Symbol;Acc:HGNC:25094]	1.45707	0.0116634	1.02611	0.334854	NA	NA
ENSGALG00000003248	SUB1		SUB1 homolog, transcriptional regulator [Source:NCBI gene;Acc:427425]	1.45628	0.00824566	NA	NA	NA	NA
ENSGALG00000005346	PPIC		peptidylprolyl isomerase C [Source:HGNC Symbol;Acc:HGNC:9256]	1.44436	0.00850716	1.37286	0.0957877	-0.0887787	0.999813
ENSGALG00000000318	CSRP1		cysteine and glycine rich protein 1 [Source:NCBI gene;Acc:396176]	1.44413	0.00163915	1.54355	0.00477631	0.0244026	0.999813
ENSGALG00000008146	MORF4L1		mortality factor 4 like 1 [Source:NCBI gene;Acc:554283]	1.44375	0.0279831	1.20103	0.292765	NA	NA
ENSGALG00000041634	ACTA2		actin, gamma 2, smooth muscle, enteric [Source:NCBI gene;Acc:396084]	1.44258	0.000825065	0.868731	0.102999	-0.624484	0.999813
ENSGALG00000004042	NUFIP2		NUFIP2, FMR1 interacting protein 2 [Source:HGNC Symbol;Acc:HGNC:17634]	1.44066	0.00513466	0.945914	0.371613	NA	NA
ENSGALG00000010547	YIPF4		Yip1 domain family member 4 [Source:NCBI gene;Acc:421464]	1.4367	0.0128227	0.83647	0.454464	NA	NA
ENSGALG00000016775	RPL31		ribosomal protein L31 [Source:NCBI gene;Acc:418710]	1.43249	0.0011808	1.23354	0.0455119	-0.245056	0.999813
ENSGALG00000000719	RPL22		ribosomal protein L22 [Source:NCBI gene;Acc:373937]	1.43111	0.00565382	1.08458	0.132648	-0.421851	0.999813
ENSGALG00000033956	SFXN1		sideroflexin 1 [Source:NCBI gene;Acc:416221]	1.42828	0.00946276	0.604274	0.587275	NA	NA
ENSGALG00000030120	ITGB1BP3		integrin beta 1 binding protein 3 [Source:NCBI gene;Acc:415448]	1.42509	0.00557729	1.03683	0.198392	-0.472182	0.999813
ENSGALG00000011436	TMBIM1		transmembrane BAX inhibitor motif containing 1 [Source:HGNC Symbol;Acc:HGNC:23410]	1.42506	0.00169024	0.223526	0.853106	-1.26213	0.719674
ENSGALG00000029304	SMARCD2		SWI/SNF related, matrix associated, actin dependent regulator of chromatin, subfamily d, member 2 [Source:HGNC Symbol;Acc:HGNC:11107]	1.42435	0.0123735	0.832334	0.396528	NA	NA
ENSGALG00000036413	CDCA2		cell division cycle 37 [Source:NCBI gene;Acc:395430]	1.41204	0.0225064	0.9639	0.396528	NA	NA
ENSGALG00000012172	RPL3		ribosomal protein L3 [Source:NCBI gene;Acc:418016]	1.40329	0.000686396	1.0172	0.0645431	-0.420541	0.999813
ENSGALG00000000769	RAB7B		RAB7B, member RAS oncogene family [Source:HGNC Symbol;Acc:HGNC:30513]	1.40212	0.00724286	NA	NA	NA	NA
ENSGALG00000002157	RPS17L		ribosomal protein S17 [Source:NCBI gene;Acc:374053]	1.40039	0.00335496	0.730147	0.28577	-0.724005	0.999813
ENSGALG00000010320	PAWR		pro-apoptotic WT1 regulator [Source:HGNC Symbol;Acc:HGNC:8614]	1.39119	0.0174475	0.608587	0.549112	-0.94052	0.999813
ENSGALG00000016996	ITM2B		integral membrane protein 2B [Source:NCBI gene;Acc:395969]	1.38907	0.00229676	0.966236	0.157848	-0.470313	0.999813
ENSGALG00000015805	CHMP3		charged multivesicular body protein 3 [Source:NCBI gene;Acc:422918]	1.38613	0.0130772	1.50849	0.127162	NA	NA
ENSGALG00000035610	PPM1D		protein phosphatase, Mg2+/Mn2+ dependent 1D [Source:HGNC Symbol;Acc:HGNC:9277]	1.37874	0.0176784	0.826139	0.423411	-0.56576	0.999813
ENSGALG00000015548	RNF20		ring finger protein 20 [Source:NCBI gene;Acc:427310]	1.37375	0.0231533	0.869239	0.410799	NA	NA
ENSGALG00000008407	IRAK2		interleukin 1 receptor associated kinase 2 [Source:NCBI gene;Acc:416118]	1.36586	0.0114603	0.592297	0.599887	NA	NA
ENSGALG00000000812	ZNF423	OAZ	Gallus gallus ornithine decarboxylase antizyme 1 (OAZ1), mRNA. [Source:RefSeq mRNA;Acc:NM_204916]	1.36554	0.00328008	0.848233	0.219918	-0.558454	0.999813
ENSGALG00000007178	FADS2		fatty acid desaturase 2 [Source:NCBI gene;Acc:423122]	1.36528	0.00653678	1.45687	0.0708427	NA	NA
ENSGALG00000005749	COX4I1		cytochrome c oxidase subunit 4I2 [Source:NCBI gene;Acc:415826]	1.36477	0.00346194	0.610341	0.440214	-0.81521	0.999813
ENSGALG00000002286	H3F3B		H3 histone, family 3B [Source:NCBI gene;Acc:396233]	1.35388	0.00283454	0.848061	0.235363	-0.523412	0.999813

## Sheet: M41 vs Mock TL up
M41 versus Mock translationally upregulated genes
Ensembl_ID	Gene ID	Note	Description	log2FC_Beaudette_vs_Mock	padj_Beaudette_vs_Mock	log2FC_M41_vs_Mock	padj_M41_vs_Mock	log2FC_M41_vs_Beaudette	padj_M41_vs_Beaudette
ENSGALG00000037325	SERP1	Not found	stress associated endoplasmic reticulum protein 1 [Source:HGNC Symbol;Acc:HGNC:10759]	2.36962	0.000107821	2.36162	0.0206876	NA	NA
ENSGALG00000006657	MAPRE1		microtubule associated protein RP/EB family member 1 [Source:NCBI gene;Acc:419288]	0.897031	0.0883484	2.10012	0.0249141	NA	NA
ENSGALG00000002563	TPM4		tropomyosin 4 [Source:HGNC Symbol;Acc:HGNC:12013]	1.17335	0.0381624	2.03008	0.00229568	0.803838	0.999813
ENSGALG00000010027	CFL2		cofilin 2 [Source:NCBI gene;Acc:423320]	1.50502	0.00169024	2.01694	0.00603993	NA	NA
ENSGALG00000031593	TMSB15B	Not found	thymosin beta 15B [Source:NCBI gene;Acc:100502566]	1.60401	0.00318404	1.95172	0.000495085	0.394195	0.999813
ENSGALG00000025842	TPM2		tropomyosin 2 [Source:NCBI gene;Acc:396430]	1.14807	0.0325443	1.83502	0.00270637	0.697923	0.999813
ENSGALG00000042875	HMGB1		high mobility group box 1 [Source:NCBI gene;Acc:395724]	1.14215	0.0509579	1.82692	0.0437359	NA	NA
ENSGALG00000016400	RSAD2		radical S-adenosyl methionine domain containing 2 [Source:NCBI gene;Acc:428650]	2.00186	0.00204851	1.79551	0.0102942	-0.254707	0.999813
ENSGALG00000013723	OASL		2'-5'-oligoadenylate synthetase like [Source:NCBI gene;Acc:395908]	2.23541	5.07969e-06	1.79424	0.00116075	-0.482955	0.999813
ENSGALG00000030587	SPTBN4?	Not found	spectrin beta chain, brain 4-like [Source:NCBI gene;Acc:421441]	1.20377	0.0528143	1.73506	0.0145243	0.533857	0.999813
ENSGALG00000040522	EIF3H		eukaryotic translation initiation factor 3 subunit H [Source:NCBI gene;Acc:420288]	1.53532	0.00143999	1.72864	0.024265	NA	NA
ENSGALG00000003521	TPM1		tropomyosin 1 (alpha) [Source:NCBI gene;Acc:396366]	0.918351	0.0672691	1.68298	0.00229568	0.747205	0.999813
ENSGALG00000008367	MDK		midkine [Source:NCBI gene;Acc:423196]	0.417981	0.507852	1.63838	0.0191666	1.19779	0.999813
ENSGALG00000037733	DAPK3		death-associated protein kinase 3 [Source:NCBI gene;Acc:101748881]	1.26554	0.0102838	1.62793	0.0308323	NA	NA
ENSGALG00000026383	TMSB4X		Gallus gallus thymosin beta 4, X-linked (TMSB4X), mRNA. [Source:RefSeq mRNA;Acc:NM_001001315]	1.62723	0.00143999	1.62772	0.00347465	-0.0205262	0.999813
ENSGALG00000041826	S100A6	Not found	S100 calcium binding protein A6 [Source:NCBI gene;Acc:373951]	1.33944	0.00477711	1.62057	0.00304652	0.264679	0.999813
ENSGALG00000034955	DCTN2		dynactin subunit 2 [Source:HGNC Symbol;Acc:HGNC:2712]	1.88858	0.00022715	1.61986	0.0434161	NA	NA
ENSGALG00000028872	TPT1		tumor protein, translationally-controlled 1 [Source:NCBI gene;Acc:396363]	1.53106	0.000455832	1.6158	0.00322165	0.0319996	0.999813
ENSGALG00000000318	CSRP1		cysteine and glycine rich protein 1 [Source:NCBI gene;Acc:396176]	1.44413	0.00163915	1.54355	0.00477631	0.0244026	0.999813
ENSGALG00000004952	RPL36A		ribosomal protein L36a like [Source:HGNC Symbol;Acc:HGNC:10346]	0.954652	0.0441242	1.51295	0.0143103	0.56078	0.999813
ENSGALG00000031718	CSNK2A2		casein kinase 2 alpha 2 [Source:NCBI gene;Acc:415626]	1.72651	0.00054012	1.47904	0.0303657	-0.294668	0.999813
ENSGALG00000037838	ND6		NADH dehydrogenase subunit 6 [Source:NCBI gene;Acc:807640]	0.298893	0.700947	1.47493	0.044498	1.146	0.999813
ENSGALG00000034218	PA2G4		proliferation-associated 2G4, 38kDa [Source:NCBI gene;Acc:425279]	1.57461	0.00169024	1.46644	0.0469934	NA	NA
ENSGALG00000001465	RPL38		ribosomal protein L38 [Source:NCBI gene;Acc:771528]	1.63911	0.000237889	1.46407	0.0260245	-0.209725	0.999813
ENSGALG00000012821	TUBB2B		tubulin beta 2B class IIb [Source:NCBI gene;Acc:420883]	0.923956	0.0637419	1.4484	0.044498	0.540723	0.999813
ENSGALG00000008443	ARHGDIA		Rho GDP dissociation inhibitor alpha [Source:NCBI gene;Acc:769231]	1.52077	0.000494227	1.42337	0.0344912	-0.175	0.999813
ENSGALG00000008555	MXI1		MAX interactor 1, dimerization protein [Source:NCBI gene;Acc:423888]	1.08102	0.0556304	1.38966	0.0447447	0.283998	0.999813
ENSGALG00000011937	NFE2L1		nuclear factor, erythroid 2 like 1 [Source:NCBI gene;Acc:417987]	1.20353	0.0055113	1.37482	0.0148387	0.152197	0.999813
ENSGALG00000027035	RPL21		ribosomal protein L21 [Source:HGNC Symbol;Acc:HGNC:10313]	1.25248	0.00377068	1.36811	0.0251532	0.11196	0.999813
ENSGALG00000015780	PNRC1		proline rich nuclear receptor coactivator 1 [Source:NCBI gene;Acc:421817]	1.90595	0.00145578	1.35291	0.0453621	-0.589446	0.999813
ENSGALG00000010124	RPS8		ribosomal protein S8 [Source:NCBI gene;Acc:424584]	1.31161	0.00187283	1.34821	0.0102942	0.0148491	0.999813
ENSGALG00000007699	RPS25		ribosomal protein S25 [Source:HGNC Symbol;Acc:HGNC:10413]	1.53671	0.00166284	1.34728	0.0256908	-0.242848	0.999813
ENSGALG00000035677	RPL35		ribosomal protein L35 [Source:NCBI gene;Acc:374133]	0.697053	0.200679	1.3295	0.0403347	0.620934	0.999813
ENSGALG00000036086	TAGLN2		transgelin 2 [Source:HGNC Symbol;Acc:HGNC:11554]	0.923928	0.0713414	1.29204	0.0290023	0.304546	0.999813
ENSGALG00000003806	RHOA		ras homolog family member A [Source:NCBI gene;Acc:395442]	1.53242	0.000384286	1.28533	0.0107236	-0.259119	0.999813
ENSGALG00000046616	CHGB		chromogranin B [Source:HGNC Symbol;Acc:HGNC:1930]	0.938612	0.0569315	1.27979	0.0231572	0.33783	0.999813
ENSGALG00000001652	LOC416777	SEPT2L	septin 2-like [Source:NCBI gene;Acc:416777]	1.04431	0.0180741	1.25992	0.0416379	0.19579	0.999813
ENSGALG00000037805	RPS19	not found	ribosomal protein S19 [Source:HGNC Symbol;Acc:HGNC:10402]	1.5638	0.0019486	1.24856	0.0421649	-0.35031	0.999813
ENSGALG00000031387	YWHAZ		tyrosine 3-monooxygenase/tryptophan 5-monooxygenase activation protein zeta [Source:NCBI gene;Acc:425619]	0.784795	0.0672182	1.24698	0.030206	0.444814	0.999813
ENSGALG00000045085	IFIT5		Gallus gallus interferon induced protein with tetratricopeptide repeats 5 (IFIT5), mRNA. [Source:RefSeq mRNA;Acc:NM_001320422]	1.14083	0.0176784	1.24341	0.0238225	0.0600983	0.999813
ENSGALG00000016775	RPL31		ribosomal protein L31 [Source:NCBI gene;Acc:418710]	1.43249	0.0011808	1.23354	0.0455119	-0.245056	0.999813
ENSGALG00000004693	ARPC1A		actin related protein 2/3 complex subunit 1A [Source:NCBI gene;Acc:770269]	1.73096	4.10486e-05	1.22408	0.0148501	-0.538985	0.999813
ENSGALG00000010077	RPS3A		ribosomal protein S3A [Source:NCBI gene;Acc:422477]	1.67909	0.000129799	1.18781	0.0208917	-0.519977	0.999813
ENSGALG00000005001	CNBP		zinc finger CCHC-type containing 13 [Source:NCBI gene;Acc:395731]	1.28567	0.00312362	1.18242	0.0437359	-0.103622	0.999813
ENSGALG00000029921	CSRP2		cysteine and glycine rich protein 2 [Source:NCBI gene;Acc:396128]	1.01646	0.0293023	1.16493	0.0215099	0.140622	0.999813
ENSGALG00000014833	RPL37		ribosomal protein L37 [Source:NCBI gene;Acc:427186]	1.78019	5.33785e-05	1.16014	0.0357588	-0.645297	0.999813

## Sheet: M41 vs Beau TS down
M41 versus Beaudette transcriptionally downregulated genes
Ensembl_ID	Gene ID	Note	Description	log2FC_Beaudette_vs_Mock	padj_Beaudette_vs_Mock	log2FC_M41_vs_Mock	padj_M41_vs_Mock	log2FC_M41_vs_Beaudette	padj_M41_vs_Beaudette	GO_terms
ENSGALG00000006352	CH25H		cholesterol 25-hydroxylase [Source:NCBI gene;Acc:423788]	7.64096	1.89271e-17	5.84956	4.10475e-11	-1.7914	0.000438405	GO:0016020,GO:0016021,GO:0055114,GO:0000254,GO:0001567,GO:0005506,GO:0008395,GO:0016491,GO:0008203,GO:0008610,GO:0016126,GO:0035754,GO:0005789
ENSGALG00000033635	PTGS2		prostaglandin-endoperoxide synthase 2 [Source:NCBI gene;Acc:396451]	2.78511	2.27123e-12	1.01812	0.0738694	-1.767	0.00270822	GO:0016020,GO:0055114,GO:0046872,GO:0016491,GO:0006954,GO:0005737,GO:0006629,GO:0020037,GO:0098869,GO:0005783,GO:0005789,GO:0004601,GO:0006979,GO:0006633,GO:0051213,GO:0004666,GO:0001516,GO:0008217,GO:0019371,GO:0006631,GO:0031090,GO:0043231,GO:0006693,GO:0019899,GO:0042803,GO:0007566,GO:0031394,GO:0031622,GO:0033138,GO:0042127,GO:0043066,GO:0043154,GO:0046697,GO:0050873,GO:0071456,GO:0071471,GO:…
ENSGALG00000007174	TNFSF15		TNF superfamily member 15 [Source:NCBI gene;Acc:417247]	3.24307	3.43744e-16	1.48847	0.00477866	-1.7546	0.00291773	GO:0016020,GO:0016021,GO:0010469,GO:0005576,GO:0005622,GO:0006915,GO:0007165,GO:0006955,GO:0005125,GO:0005615,GO:0005164,GO:0006919,GO:0007250,GO:0042107,GO:0005886
ENSGALG00000008028	LIF		LIF, interleukin 6 family cytokine [Source:HGNC Symbol;Acc:HGNC:6596]	2.97861	7.12702e-14	1.25677	0.019963	-1.72184	0.00339139	GO:0005615,GO:0010469,GO:0005576,GO:0008083,GO:0006955,GO:0005125,GO:0008284,GO:0045595,GO:0005102,GO:0005146,GO:0001974,GO:0007260,GO:0007566,GO:0008285,GO:0010628,GO:0019827,GO:0030324,GO:0033138,GO:0033141,GO:0042531,GO:0043410,GO:0045651,GO:0045835,GO:0045944,GO:0046697,GO:0046888,GO:0048286,GO:0048644,GO:0048666,GO:0048711,GO:0048861,GO:0048863,GO:0050731,GO:0060135,GO:0060426,GO:0060463,GO:…
ENSGALG00000005140	RRAD		RRAD, Ras related glycolysis inhibitor and calcium channel regulator [Source:NCBI gene;Acc:415790]	4.12901	8.79876e-41	2.44193	5.09645e-13	-1.68708	4.68522e-05	GO:0000166,GO:0016020,GO:0005886,GO:0007165,GO:0005525,GO:0003924,GO:1901842,GO:1901841
ENSGALG00000007669	EGR1		early growth response 1 [Source:NCBI gene;Acc:373931]	0.26044	0.626867	-1.37369	0.00972254	-1.63413	0.0119356	GO:0003677,GO:0005634,GO:0046872,GO:0003676,GO:0043565,GO:0045893,GO:0003700,GO:0000976,GO:0000977,GO:0000982,GO:0001077,GO:0008270,GO:0010385,GO:0035035,GO:0044212,GO:0044729,GO:1990841,GO:0000122,GO:0001666,GO:0002931,GO:0006355,GO:0006366,GO:0009749,GO:0010628,GO:0030217,GO:0030509,GO:0032868,GO:0033233,GO:0035914,GO:0042981,GO:0044849,GO:0045080,GO:0045944,GO:0046886,GO:0050725,GO:0061418,GO:…
ENSGALG00000032506	GEM		GTP binding protein overexpressed in skeletal muscle [Source:NCBI gene;Acc:404771]	3.97945	6.31256e-29	2.347	2.02215e-09	-1.63245	0.0009573	GO:0000166,GO:0016020,GO:0005886,GO:0007165,GO:0005525,GO:0003924,GO:0000287,GO:0019003,GO:0000278,GO:0051276,GO:0051310,GO:1901842,GO:0005634,GO:0009898,GO:0030496,GO:0051233,GO:0072686
ENSGALG00000040342	ADAMTS1		ADAM metallopeptidase with thrombospondin type 1 motif 1 [Source:HGNC Symbol;Acc:HGNC:217]	5.4441	1.4978e-56	3.83302	3.88843e-26	-1.61108	0.000438405	GO:0008270,GO:0006508,GO:0004222,GO:0008237,GO:0008201,GO:0001542,GO:0001822,GO:0060347,GO:1900087,GO:1904707,GO:1904754,GO:0005604,GO:0031012,GO:0031410
ENSGALG00000029596	HAS2		hyaluronan synthase 2 [Source:NCBI gene;Acc:395594]	5.86046	9.61748e-34	4.26688	1.01243e-16	-1.59357	0.00767063	GO:0016020,GO:0016021,GO:0005887,GO:0042802,GO:0050501,GO:0001570,GO:0008284,GO:0030212,GO:0030213,GO:0030335,GO:0036120,GO:0036302,GO:0045226,GO:0060349,GO:0071347,GO:0071356,GO:0071498,GO:0085029,GO:0090500,GO:1900625,GO:0005737
ENSGALG00000014725	PLK2		polo like kinase 2 [Source:HGNC Symbol;Acc:HGNC:19699]	3.27608	8.37732e-22	1.71711	7.58607e-06	-1.55898	0.0009573	GO:0000166,GO:0005524,GO:0016301,GO:0016740,GO:0016310,GO:0004672,GO:0004674,GO:0006468,GO:0043008,GO:0000082,GO:0000278,GO:0007052,GO:0007093,GO:0007613,GO:0010508,GO:0016525,GO:0018105,GO:0043066,GO:0045732,GO:0046599,GO:0048167,GO:0071866,GO:0090050,GO:2000773,GO:0000785,GO:0005737,GO:0005813,GO:0005814
ENSGALG00000012308	MANBA		mannosidase beta [Source:HGNC Symbol;Acc:HGNC:6831]	2.70799	1.54207e-10	1.17254	0.0465207	-1.53545	0.0231481	GO:0004553,GO:0005764,GO:0005975,GO:0004567,GO:0006516,GO:0046355,GO:0043231
ENSGALG00000027345	SLC46A2		solute carrier family 46 member 2 [Source:HGNC Symbol;Acc:HGNC:16055]	4.42324	4.63445e-23	2.89932	1.10904e-08	-1.52392	0.0174066	GO:0016020,GO:0016021,GO:0055085,GO:0043029,GO:0045580,GO:0048538,GO:0070233,GO:0009986
ENSGALG00000000619	ANGPTL4		angiopoietin like 4 [Source:HGNC Symbol;Acc:HGNC:16039]	1.42911	0.000176463	-0.0936046	0.896791	-1.52271	0.00339139	GO:0005615,GO:0001525,GO:0043066,GO:0004857,GO:0042802,GO:0051005,GO:0070328,GO:2000352,GO:0005576
ENSGALG00000016014	RCAN1		regulator of calcineurin 1 [Source:NCBI gene;Acc:418510]	2.07182	6.07455e-08	0.557801	0.369187	-1.51401	0.00767063	GO:0005737,GO:0003676,GO:0008597,GO:0019722,GO:0043666,GO:0070884,GO:0002931,GO:0006979,GO:0007614,GO:0031987,GO:0033173,GO:0048741,GO:0005634
ENSGALG00000010915	IL6		interleukin 6 [Source:NCBI gene;Acc:395337]	5.26192	1.06646e-59	3.75374	1.52896e-28	-1.50819	0.000438405	GO:0010469,GO:0005576,GO:0008083,GO:0006955,GO:0005125,GO:0005615,GO:0006953,GO:0005138,GO:0001781,GO:0002384,GO:0002675,GO:0006954,GO:0008284,GO:0010574,GO:0010628,GO:0019221,GO:0031175,GO:0032722,GO:0032755,GO:0032966,GO:0033138,GO:0042102,GO:0042531,GO:0043065,GO:0043066,GO:0043410,GO:0045727,GO:0045893,GO:0045944,GO:0046427,GO:0048661,GO:0050731,GO:0050871,GO:0051024,GO:0051091,GO:0051384,GO:…
ENSGALG00000028849	SCAF11		SR-related CTD-associated factor 11 [Source:NCBI gene;Acc:417805]	1.30945	0.000182968	-0.192972	0.762932	-1.50242	0.00254038	GO:0000245,GO:0000375,GO:0008380,GO:0005634,GO:0005654,GO:0005730,GO:0016604
ENSGALG00000016906	SPRY2		sprouty RTK signaling antagonist 2 [Source:NCBI gene;Acc:395584]	1.63087	5.55727e-05	0.177383	0.842964	-1.45349	0.0188209	GO:0016020,GO:0005829,GO:0007275,GO:0009966,GO:0043407,GO:0046580,GO:0042127,GO:0071902,GO:0040037,GO:0070373,GO:0019901,GO:0043539,GO:0000132,GO:0007605,GO:0008285,GO:0010628,GO:0010801,GO:0016525,GO:0030324,GO:0030335,GO:0031345,GO:0033138,GO:0034260,GO:0035924,GO:0042472,GO:0043066,GO:0045165,GO:0045595,GO:0048754,GO:0051387,GO:0051897,GO:0060425,GO:0060437,GO:0060449,GO:0060541,GO:0070374,GO:…
ENSGALG00000008739	FAM188A		MINDY lysine 48 deubiquitinase 3 [Source:HGNC Symbol;Acc:HGNC:23578]	3.06285	2.37187e-20	1.61716	4.58363e-05	-1.44569	0.00291773	GO:0006508,GO:0071108,GO:0016807,GO:1990380,GO:0005654,GO:0031965
ENSGALG00000011668	IL8L1		interleukin 8-like 1 [Source:NCBI gene;Acc:395872]	5.83994	1.24669e-45	4.40243	8.94649e-25	-1.43751	0.0138694	GO:0005615,GO:0010469,GO:0005576,GO:0006952,GO:0006955,GO:0005125,GO:0006954,GO:0008009,GO:0006935,GO:0070098,GO:0030593,GO:0071222,GO:0030595,GO:0061844,GO:0005153,GO:0042119
ENSGALG00000005759	IFNB		interferon omega 1 [Source:NCBI gene;Acc:554219]	7.66798	1.96825e-17	6.24597	2.84791e-12	-1.422	0.0299691	GO:0005615,GO:0010469,GO:0005576,GO:0006952,GO:0019221,GO:0005125,GO:0005126,GO:0005132,GO:0002250,GO:0002286,GO:0002323,GO:0006959,GO:0030183,GO:0033141,GO:0042100,GO:0043330,GO:0051607,GO:0034141,GO:0045918,GO:2000379
ENSGALG00000009512	TFPI2		tissue factor pathway inhibitor 2 [Source:HGNC Symbol;Acc:HGNC:11761]	3.87705	2.61542e-23	2.46819	1.85589e-08	-1.40886	0.0172365	GO:0005615,GO:0005576,GO:0010951,GO:0004867,GO:0030414,GO:0007596,GO:0007599,GO:0010466
ENSGALG00000043118	ATP10A		ATPase phospholipid transporting 10A (putative) [Source:HGNC Symbol;Acc:HGNC:13542]	4.17555	1.04328e-21	2.77855	1.53404e-08	-1.39699	0.0438119	GO:0000166,GO:0005524,GO:0016020,GO:0016021,GO:0016787,GO:0005886,GO:0000287,GO:0004012,GO:0015914,GO:0045332,GO:0005783
ENSGALG00000011226	ANKRD28		ankyrin repeat domain 28 [Source:HGNC Symbol;Acc:HGNC:29024]	2.12895	3.71365e-07	0.736586	0.253109	-1.39236	0.0479403	-
ENSGALG00000012735	EDN1		endothelin 1 [Source:HGNC Symbol;Acc:HGNC:3176]	1.84982	6.68264e-06	0.477758	0.489349	-1.37206	0.0392035	GO:0010469,GO:0005576,GO:0019229,GO:0005102,GO:0005125,GO:0005179,GO:0031707,GO:0031708,GO:0000122,GO:0001501,GO:0001516,GO:0001569,GO:0001666,GO:0001701,GO:0003100,GO:0006885,GO:0007166,GO:0007186,GO:0007193,GO:0007204,GO:0007205,GO:0007267,GO:0007507,GO:0007585,GO:0007589,GO:0008217,GO:0008284,GO:0009953,GO:0010460,GO:0010613,GO:0010827,GO:0010870,GO:0014032,GO:0014065,GO:0014824,GO:0014826,GO:…
ENSGALG00000029270	GATA3		GATA binding protein 3 [Source:NCBI gene;Acc:419106]	5.33064	2.43262e-26	3.97694	1.50543e-13	-1.3537	0.0431413	GO:0005634,GO:0003677,GO:0006366,GO:0046872,GO:0007165,GO:0000978,GO:0001077,GO:0006355,GO:0003700,GO:0043565,GO:0008270,GO:0003713,GO:0045893,GO:0048468,GO:0007507,GO:0009887,GO:0009888,GO:0048646,GO:0000976,GO:0001822,GO:0008285,GO:0000790,GO:0007411,GO:0031929,GO:0045944,GO:0044212,GO:0045892,GO:0070888,GO:0005515,GO:0000977,GO:0000987,GO:0001078,GO:0001158,GO:0003712,GO:0005134,GO:0008134,GO:…
ENSGALG00000013568	NR4A3		nuclear receptor subfamily 4 group A member 3 [Source:HGNC Symbol;Acc:HGNC:7982]	3.09983	1.76217e-17	1.76111	5.08138e-05	-1.33873	0.0184452	GO:0005634,GO:0003677,GO:0006366,GO:0046872,GO:0000978,GO:0001077,GO:0006351,GO:0006355,GO:0003700,GO:0043565,GO:0008270,GO:0005667,GO:0000977,GO:0003707,GO:0004879,GO:0030522,GO:0043401,GO:0035259,GO:0071376,GO:0042629,GO:0001223,GO:0019901,GO:0035035,GO:0035497,GO:0000122,GO:0001707,GO:0007369,GO:0007411,GO:0009444,GO:0010828,GO:0021766,GO:0030534,GO:0032765,GO:0035726,GO:0038097,GO:0042472,GO:…
ENSGALG00000013861	TNFAIP3		TNF alpha induced protein 3 [Source:HGNC Symbol;Acc:HGNC:11896]	4.81856	7.13386e-51	3.51397	2.13873e-25	-1.3046	0.00339139	GO:0003677,GO:0016567,GO:0008270,GO:0016579,GO:0005634,GO:0005737,GO:0016477,GO:0004843,GO:0007010,GO:0002020,GO:0004842,GO:0019900,GO:0036459,GO:0042802,GO:0043130,GO:0043621,GO:0070530,GO:0001922,GO:0002237,GO:0002634,GO:0002677,GO:0030177,GO:0031397,GO:0032088,GO:0032495,GO:0032691,GO:0032703,GO:0032715,GO:0032720,GO:0034140,GO:0034148,GO:0035523,GO:0035871,GO:0043124,GO:0045732,GO:0045736,GO:…
ENSGALG00000015358	MYH15		myosin, heavy chain 15 [Source:NCBI gene;Acc:395534]	1.12935	0.000432958	-0.164	0.77451	-1.29335	0.00270822	GO:0000166,GO:0005524,GO:0003774,GO:0003779,GO:0051015,GO:0016459
ENSGALG00000007158	SOCS1		suppressor of cytokine signaling 1 [Source:NCBI gene;Acc:416630]	7.2544	2.05835e-59	5.99472	1.62701e-39	-1.25968	0.00860011	GO:0035556,GO:0005737,GO:0046854,GO:0046627,GO:0016567,GO:0046935,GO:0043551,GO:0005942,GO:0005159,GO:0019210,GO:0019901,GO:0001932,GO:0007259,GO:0010533,GO:0019221,GO:0042509,GO:0042532,GO:0043372,GO:0043377,GO:0045444,GO:0045591,GO:0046425,GO:0046426,GO:0050707,GO:0060334,GO:0071230,GO:0005654,GO:0036464
ENSGALG00000030363	IFNAR1		interferon alpha and beta receptor subunit 1 [Source:NCBI gene;Acc:395665]	2.27034	4.70609e-10	1.01174	0.045021	-1.2586	0.0388471	GO:0016020,GO:0016021,GO:0005886,GO:0019221,GO:0004905,GO:0060337,GO:0005887
ENSGALG00000011207	DUSP6		dual specificity phosphatase 6 [Source:NCBI gene;Acc:374272]	1.46232	3.77322e-05	0.225685	0.738294	-1.23663	0.0216919	GO:0008138,GO:0016787,GO:0016791,GO:0006470,GO:0016311,GO:0005737,GO:0005829,GO:0004725,GO:0004721,GO:0017017,GO:0043065,GO:0070373,GO:0000188,GO:0001933,GO:0035335,GO:0051409,GO:0060420
ENSGALG00000013575	ISG12-2		interferon alpha inducible protein 6 [Source:NCBI gene;Acc:403120]	6.65021	5.00977e-103	5.41409	2.70872e-66	-1.23612	0.00254038	GO:0016021,GO:0005739,GO:0097190
ENSGALG00000006491	ANKRD1		ankyrin repeat domain 1 [Source:NCBI gene;Acc:378926]	0.55939	0.148145	-0.671914	0.150546	-1.2313	0.0155267	GO:0005623,GO:0043066,GO:0005737,GO:0010628,GO:0010629,GO:0005634,GO:0045445,GO:0051726,GO:0007519,GO:0009791,GO:0014866,GO:0071363,GO:2000288,GO:1903508,GO:0001085,GO:0002039,GO:0003677,GO:0003713,GO:0003714,GO:0031432,GO:0042826,GO:0070412,GO:0006357,GO:0035690,GO:0035914,GO:0035994,GO:0043065,GO:0043517,GO:0050714,GO:0055008,GO:0071222,GO:0071260,GO:0071347,GO:0071356,GO:0071560,GO:1903507,GO:…
ENSGALG00000004400	SPECC1		sperm antigen with calponin homology and coiled-coil domains 1 [Source:HGNC Symbol;Acc:HGNC:30615]	1.56674	5.28223e-06	0.353441	0.555184	-1.2133	0.0253126	GO:0030036,GO:0005815,GO:0031941
ENSGALG00000026928	KLF4		Kruppel like factor 4 [Source:HGNC Symbol;Acc:HGNC:6348]	3.86355	2.44254e-32	2.65883	7.71672e-14	-1.20472	0.0138694	GO:0005634,GO:0003676,GO:0000981,GO:0006357,GO:0000978,GO:0000987,GO:0001010,GO:0001077,GO:0001085,GO:0003700,GO:0008013,GO:0008134,GO:0043565,GO:0044212,GO:1990841,GO:0000122,GO:0006351,GO:0006366,GO:0008285,GO:0009913,GO:0010033,GO:0010628,GO:0010629,GO:0016525,GO:0019827,GO:0030154,GO:0030336,GO:0031077,GO:0032088,GO:0032270,GO:0032526,GO:0034115,GO:0035166,GO:0042127,GO:0043154,GO:0043433,GO:…
ENSGALG00000000667	EDN2		endothelin 2 [Source:NCBI gene;Acc:419559]	2.92713	3.00683e-17	1.72351	8.55216e-06	-1.20361	0.0235561	GO:0010469,GO:0005576,GO:0005622,GO:0005623,GO:0042310,GO:0019229,GO:0005179,GO:0031708,GO:0001516,GO:0001659,GO:0002690,GO:0003100,GO:0007204,GO:0008284,GO:0010460,GO:0014824,GO:0014826,GO:0019221,GO:0019722,GO:0030593,GO:0042116,GO:0045987,GO:0048016,GO:0048246,GO:0048286,GO:0060585,GO:0097009,GO:0005615
ENSGALG00000041192	IFIH1		interferon induced with helicase C domain 1 [Source:NCBI gene;Acc:424185]	7.58987	1.86429e-121	6.41303	3.59403e-85	-1.17684	0.0057633	GO:0005524,GO:0003677,GO:0016787,GO:0003725,GO:0003727,GO:0008270,GO:0042802,GO:0043021,GO:0009615,GO:0016925,GO:0032727,GO:0032728,GO:0035549,GO:0039530,GO:0045087,GO:0051607,GO:0060760,GO:0071360,GO:1902741,GO:1904469,GO:2000778,GO:0005737
ENSGALG00000008661	CYR61		cysteine rich angiogenic inducer 61 [Source:NCBI gene;Acc:429089]	1.58445	3.96984e-07	0.410299	0.372426	-1.17415	0.0057633	GO:0005576,GO:0031012,GO:0005178,GO:0007155,GO:0005520,GO:0001558,GO:0008201,GO:0060548,GO:0050840,GO:0001649,GO:0001934,GO:0002041,GO:0003181,GO:0003278,GO:0003281,GO:0010518,GO:0010811,GO:0030198,GO:0030335,GO:0030513,GO:0033690,GO:0043065,GO:0043066,GO:0043280,GO:0044319,GO:0045597,GO:0045669,GO:0045860,GO:0045944,GO:0060413,GO:0060591,GO:0060710,GO:0060716,GO:0061036,GO:0070372,GO:0072593,GO:…
ENSGALG00000021685	SERINC2		serine incorporator 2 [Source:NCBI gene;Acc:419558]	3.25131	1.7744e-19	2.0855	2.44367e-07	-1.16581	0.0499303	GO:0016020,GO:0016021,GO:0006665,GO:0006658
ENSGALG00000035325	PMAIP1	Not found	phorbol-12-myristate-13-acetate-induced protein 1 [Source:NCBI gene;Acc:770077]	8.24873	1.62273e-66	7.10084	6.08565e-49	-1.14789	0.0108471	GO:0006915,GO:0006974,GO:0001836,GO:0006919
ENSGALG00000016050	TTC3		tetratricopeptide repeat domain 3 [Source:HGNC Symbol;Acc:HGNC:12393]	3.89381	1.94877e-34	2.74652	1.60398e-15	-1.14729	0.0172365	GO:0004842,GO:0006511,GO:0070936,GO:0005634,GO:0005730,GO:0005829
ENSGALG00000033178	KLF6		Kruppel like factor 6 [Source:NCBI gene;Acc:420463]	2.85726	1.17963e-24	1.75901	3.02736e-09	-1.09825	0.0057633	GO:0005634,GO:0006366,GO:0001077,GO:0003676,GO:0000981,GO:0006357,GO:0019221,GO:0003690,GO:0000978,GO:0045944,GO:0001650,GO:0005730,GO:0005829,GO:0043231
ENSGALG00000038140	?	Not identified		8.22267	1.53411e-12	7.13168	5.17939e-10	-1.09099	0.0383404	-
ENSGALG00000009626	THBS1		thrombospondin 1 [Source:NCBI gene;Acc:373987]	0.898339	0.00319279	-0.158705	0.749483	-1.05704	0.0057633	GO:0005509,GO:0005576,GO:0006954,GO:0007155,GO:0009897,GO:0005178,GO:0016477,GO:0005615,GO:0005515,GO:0006955,GO:0017134,GO:0043066,GO:0001786,GO:0000187,GO:0008201,GO:0071356,GO:0030169,GO:0050840,GO:0016525,GO:0009749,GO:0016529,GO:0043652,GO:0030511,GO:0010811,GO:0002040,GO:0040037,GO:0034976,GO:0010759,GO:0045727,GO:0042493,GO:0051592,GO:0009612,GO:0001953,GO:0045766,GO:0090051,GO:0051918,GO:…
ENSGALG00000009639	DDX60		DEXD/H box helicase and antiviral factor	8.09999	3.89582e-26	7.06811	2.22892e-20	-1.03188	0.0497336	GO:0005524,GO:0003676

## Sheet: M41 vs Beau TS up
M41 versus Beaudette transcriptionally upregulated genes
Ensembl_ID	Gene ID	Note	Description	log2FC_Beaudette_vs_Mock	padj_Beaudette_vs_Mock	log2FC_M41_vs_Mock	padj_M41_vs_Mock	log2FC_M41_vs_Beaudette	padj_M41_vs_Beaudette	GO_terms
ENSGALG00000001000	HSPA5		heat shock 70kDa protein 5 (glucose-regulated protein, 78kDa) [Source:NCBI gene;Acc:396487]	-1.15106	0.000666312	0.593372	0.159076	1.74443	2.28e-05	GO:0000166,GO:0005524,GO:0016787,GO:0005634,GO:0005737,GO:0016020,GO:0016887,GO:0030433,GO:0005783,GO:0051082,GO:0051787,GO:0031072,GO:0030968,GO:0042026,GO:0042623,GO:0044183,GO:0006986,GO:0034605,GO:0034620,GO:0051085,GO:0005788,GO:0034663,GO:0005515,GO:0090074,GO:1903895
ENSGALG00000001220	HERPUD1		homocysteine inducible ER protein with ubiquitin like domain 1 [Source:HGNC Symbol;Acc:HGNC:13744]	1.57711	0.000385372	3.05323	3.48e-13	1.47612	0.0108471	GO:0016020,GO:0016021,GO:0044325,GO:0006511,GO:0006986,GO:0030968,GO:0030970,GO:0031396,GO:0032092,GO:0032469,GO:1902235,GO:1902236,GO:1903069,GO:1903071,GO:2001243,GO:0005783,GO:0005789,GO:0034704,GO:1990037
ENSGALG00000033212	HSP90AA1		heat shock protein 90 alpha family class A member 1 [Source:NCBI gene;Acc:423463]	0.348185	0.396641	1.79249	3.05e-08	1.4443	0.000438405	GO:0005524,GO:0005829,GO:0051082,GO:0006457,GO:0031072,GO:0051219,GO:0016887,GO:0030235,GO:0030911,GO:0031625,GO:0042802,GO:0042803,GO:0042826,GO:0048156,GO:0051020,GO:0070182,GO:0097110,GO:0097718,GO:1990782,GO:0001934,GO:0007004,GO:0021955,GO:0030010,GO:0031396,GO:0032273,GO:0033138,GO:0045040,GO:0045429,GO:0048675,GO:0050821,GO:0051131,GO:0051897,GO:0051973,GO:1902949,GO:1903364,GO:1903827,GO:…
ENSGALG00000011715	HSPA2		heat shock 70kDa protein 2 [Source:NCBI gene;Acc:423504]	0.390615	0.255282	1.6311	7.3e-09	1.24049	0.000614103	GO:0000166,GO:0005524,GO:0005634,GO:0005615,GO:0005623,GO:0005737,GO:0005829,GO:0005886,GO:0016887,GO:0016192,GO:0016020,GO:0051082,GO:0051787,GO:0031072,GO:0042026,GO:0010243,GO:0014070,GO:0045892,GO:0042623,GO:0044183,GO:0006986,GO:0034605,GO:0034620,GO:0051085,GO:0009408,GO:0043204,GO:0033142,GO:0005925,GO:0000151,GO:0032570,GO:0019899,GO:0031647,GO:0070062,GO:0043235,GO:0009409,GO:0001664,GO:…
ENSGALG00000035804	SQSTM1		sequestosome 1 [Source:HGNC Symbol;Acc:HGNC:11280]	2.20248	2.81e-08	3.3993	2.29e-18	1.19682	0.0497336	GO:0046872,GO:0008270,GO:0005080,GO:0007005,GO:0070530,GO:0005776,GO:0007032,GO:0019899,GO:0019901,GO:0031625,GO:0035255,GO:0042169,GO:0042802,GO:0043130,GO:0000122,GO:0000423,GO:0006914,GO:0016236,GO:0035973,GO:0043122,GO:0044130,GO:0061635,GO:0061912,GO:0098780,GO:1900273,GO:1903078,GO:1905719,GO:0000407,GO:0000932,GO:0005737,GO:0005829,GO:0016234,GO:0016235,GO:0016605,GO:0043231,GO:0044753,GO:…
ENSGALG00000007220	FTH1		ferritin heavy chain 1 [Source:NCBI gene;Acc:395970]	-1.4565	2.4e-06	-0.494163	0.237357	0.962338	0.0365086	GO:0046872,GO:0005737,GO:0016491,GO:0055114,GO:0042802,GO:0005506,GO:0006879,GO:0008198,GO:0006826,GO:0008199,GO:0008285,GO:0004322,GO:0006955,GO:0006880,GO:0048147,GO:0097286,GO:0044754

[truncated: 2 more sheets: M41 vs Beau TL down, M41 vs Beau TL up]
